# Supplementary material for: Spaceflight on the ISS changed the skeletal muscle proteome of two astronauts
Source: NPJ Microgravity. 2024 Jun 5;10:60. doi: 10.1038/s41526-024-00406-3 (PMC11153545; doi:10.1038/s41526-024-00406-3)
Supplement: Supplementary file 3 — Supplementary Data 1 [file 41526_2024_406_MOESM3_ESM.xlsx]

## Sheet: Sheet1
Table S1. Astronaut A, proteins with significantly higher expression at R+0 vs Pre																									Astronaut A, proteins with significantly higher expression Pre vs R+0
P value	Majority protein IDs	Protein names	Gene names	Razor + unique peptides	Unique peptides	Sequence coverage [%]	Mol. weight [kDa]	MS/MS count	LFQ intensity AstroA_Pre_02_D4_1_4391	LFQ intensity AstroA_Pre_03_D4_1_4397	LFQ intensity AstroA_Pre_04_F4_1_4404	LFQ intensity AstroA_Pre_05_F4_1_4410	LFQ intensity AstroA_Pre_D4_1_4385	LFQ intensity AstroA_Rp0_02_D5_1_4392	LFQ intensity AstroA_Rp0_03_D5_1_4398	LFQ intensity AstroA_Rp0_04_F5_1_4405	LFQ intensity AstroA_Rp0_05_F5_1_4411	LFQ intensity AstroA_Rp0_D5_1_4386	LFQ intensity AstroA_Rp14_02_D6_1_4393	LFQ intensity AstroA_Rp14_03_D6_1_4399	LFQ intensity AstroA_Rp14_04_F6_1_4406	LFQ intensity AstroA_Rp14_05_F6_1_4412	LFQ intensity AstroA_Rp14_D6_1_4387		P value	Majority protein IDs	Protein names	Gene names	Razor + unique peptides	Unique peptides	Sequence coverage [%]	Mol. weight [kDa]	MS/MS count	LFQ intensity 02_BDC_02_D1_1_4388	LFQ intensity 02_BDC_03_D1_1_4394	LFQ intensity 02_BDC_04_F1_1_4401	LFQ intensity 02_BDC_05_F1_1_4407	LFQ intensity 02_BDC_D1_1_4382	LFQ intensity 02_Rp0_02_D2_1_4389	LFQ intensity 02_Rp0_03_D2_1_4395	LFQ intensity 02_Rp0_04_F2_1_4402	LFQ intensity 02_Rp0_05_F2_1_4408	LFQ intensity 02_Rp0_D2_1_4383	LFQ intensity 02_Rp14_02_D3_1_4390	LFQ intensity 02_Rp14_03_D7_1_4400	LFQ intensity 02_Rp14_04_F3_1_4403	LFQ intensity 02_Rp14_05_F3_1_4409	LFQ intensity 02_Rp14_D3_1_4384
0.00368398	A0A024R4M0;P46781;B5MCT8;C9JM19	40S ribosomal protein S9	RPS9	9	9	41.8	22.591	71	12.2622	13.3882	13.2617	13.3904	NaN	15.5252	16.8018	15.0903	15.9875	14.0846	15.7874	14.2211	14.8413	15.3333	14.6227		0.00178632	A0A024RA52;P25787;C9JCK5	Proteasome subunit alpha type;Proteasome subunit alpha type-2	PSMA2	10	10	62.8	25.898	73	15.011	14.9613	14.8202	14.8264	14.8007	14.4802	13.4615	13.5934	14.3065	13.4972	15.2899	15.2337	14.2791	15.4728	13.3983
0.000238142	P46379-3;P46379;P46379-2;A0A0G2JK23;A0A024RCR6;P46379-5;A0A0G2JL47;P46379-4	Large proline-rich protein BAG6	BAG6;BAT3	20	19	23.8	122.34	47	14.487	13.4542	13.4324	NaN	14.2546	16.0184	NaN	15.9695	16.0324	16.1467	14.0176	NaN	12.9278	12.9255	NaN		0.000368824	A0A075B6P0;Q330K2-2;Q330K2	NADH dehydrogenase (ubiquinone) complex I, assembly factor 6	NDUFAF6	3	3	17	28.495	11	13.5904	13.5999	13.5575	12.9146	14.1034	11.4877	11.7016	11.8255	NaN	NaN	13.0756	12.147	12.0512	NaN	12.4645
0.000731149	A0A087WSV8;P80303-2;P80303;Q2L696;E9PKG6	Nucleobindin-2;Nesfatin-1	NUCB2;Nucb2	16	16	48.3	50.227	78	NaN	12.3519	NaN	NaN	12.6711	15.0681	14.6723	15.5657	15.7633	15.8979	13.0608	NaN	13.1711	14.1769	12.9536		0.00713318	H3BS47;A0A087WX34;H3BV03;Q68CZ1-2;Q68CZ1;I3L1B5;I3L2P2;H3BPS4;H3BPF5	Protein fantom	RPGRIP1L	2	2	1.6	144.81	3	13.3125	14.5785	13.2745	15.2902	13.2248	11.1385	NaN	12.0012	NaN	11.5602	NaN	12.1506	11.9502	12.2757	11.914
0.00370705	A0A087WT47;P19237;G3V489;G3V4F8;G3V3L5	Troponin I, slow skeletal muscle	TNNI1	14	14	48.7	21.691	528	22.5805	21.9394	22.6884	22.6638	22.9319	23.9624	22.8023	23.8987	23.8231	23.8584	23.7196	22.9995	23.5686	23.5175	23.8013		9.50928e-07	A0A087WXC5;E7ESZ7;O95299;O95299-2	NADH dehydrogenase [ubiquinone] 1 alpha subcomplex subunit 10, mitochondrial	NDUFA10	15	15	47.9	40.836	256	19.8427	19.7403	19.711	19.735	19.7774	18.581	18.5528	18.464	18.9283	18.495	19.1815	19.0208	18.7593	19.164	18.8737
6.37249e-11	A0A087WTA8;P08123	Collagen alpha-2(I) chain	COL1A2	52	52	62.2	129.15	395	16.0989	15.662	15.3647	15.2939	15.7226	23.3287	23.8865	23.5997	23.5698	23.3576	20.0167	19.4279	19.7316	19.8015	19.8452		0.0130134	Q6UXV4;A0A087WYF7;A0A087WUX8	MICOS complex subunit MIC27	APOOL	10	10	50.4	29.159	100	17.2553	17.3209	17.2919	16.3192	17.4251	15.907	13.2994	14.7453	15.2681	16.709	16.3539	17.1243	16.5618	16.8668	16.5998
0.00201274	A0A087WVM4;B7ZM99;Q6UB35	Monofunctional C1-tetrahydrofolate synthase, mitochondrial	MTHFD1L	17	16	23	99.31	29	14.6621	13.6264	13.0819	NaN	14.7972	15.8475	15.8345	15.6954	15.8134	15.7314	15.3431	15.5898	15.4029	NaN	15.2714		0.000788582	A0A087X1J7;P22352	Glutathione peroxidase;Glutathione peroxidase 3	GPX3	3	3	18.2	25.402	7	NaN	14.5262	14.3178	14.4431	14.6544	NaN	12.5996	NaN	NaN	11.8774	NaN	13.5428	13.3437	13.489	NaN
3.75636e-06	A0A087WVQ6;Q00610-2;Q00610	Clathrin heavy chain;Clathrin heavy chain 1	CLTC	67	52	55	192.06	464	15.1144	14.3964	15.7458	15.2659	15.1686	17.7588	17.4595	17.9349	18.038	17.7538	16.3579	16.2944	15.8747	15.8827	15.6076		0.000124102	A0A087X1Z3;Q9UL46;H0YM70	Proteasome activator complex subunit 2	PSME2	10	10	41.7	29.126	67	17.0259	16.8168	16.8697	17.1777	17.0397	16.3891	16.3559	16.3287	16.4413	16.6075	17.6122	16.9418	16.899	16.7675	16.9005
0.0162336	O60333-4;O60333;Q4R9M9;A0A087WWA3;O60333-2	Kinesin-like protein KIF1B;Kinesin-like protein	KIF1B;KIF1Bbeta	22	9	13.2	205.14	39	15.5996	18.2866	NaN	16.4375	NaN	18.7117	18.7056	18.7009	18.6619	18.6845	NaN	16.9722	NaN	16.4304	NaN		2.5839e-07	A8MXZ9;A0A0A0MQU5;Q14896-2;Q14896	Myosin-binding protein C, cardiac-type	MYBPC3	1	1	1.1	140.66	17	17.3838	15.9044	16.7389	16.2906	17.2734	10.2398	10.4528	NaN	10.6083	10.4364	10.904	NaN	NaN	10.6719	10.1962
1.06347e-07	A0A087WYF1;A0A087WX80;P24043	Laminin subunit alpha-2	LAMA2	95	95	41.9	343.41	581	15.7688	13.9735	14.9443	14.2863	15.2394	20.5685	20.5196	20.664	20.7586	20.5607	17.9782	17.7899	17.848	17.6651	17.8128		3.00223e-08	A0A0A0MRN9;Q9GZV1;Q5T457;Q9GZV1-2	Ankyrin repeat domain-containing protein 2	ANKRD2	22	22	73	37.121	427	22.2611	21.9853	22.1171	21.999	22.2954	20.555	20.739	20.6039	20.6752	20.648	21.9847	22.0953	22.0155	21.936	21.9326
1.34698e-06	A0A087WXM6;J3QQT2;J3KRX5;A0A0A6YYL6;P18621;P18621-3;J3QLC8;A0A0A0MRF8;P18621-2;J3KRB3;A0A087WWH0;J3QS96	60S ribosomal protein L17	RPL17;RPL17-C18orf32	10	10	52.1	19.586	149	14.9197	14.3507	14.8623	15.0504	14.6126	18.596	17.3535	18.5942	18.7079	18.2749	17.3385	16.7625	17.1261	17.4886	17.2447		0.00414543	A0A0A0MSE2;E9PF18;Q16836;Q16836-3;Q16836-2;A0A1W2PNM1;A0A0D9SFP2;A0A1W2PQV5;A0A1W2PQ78	Hydroxyacyl-coenzyme A dehydrogenase, mitochondrial	HADH	9	5	57.7	34.594	265	18.2621	19.4095	19.0572	19.0901	18.4111	17.6449	17.8562	18.2527	17.7388	17.9419	18.4353	19.0306	18.9811	19.1238	18.8312
0.00585479	A0A087WXM8;P50895;K7ENU8	Basal cell adhesion molecule	BCAM	16	16	33.7	63.693	89	16.4719	15.9022	16.3445	16.8243	16.4073	17.3549	17.9217	17.4017	16.6622	17.2495	17.8297	17.8357	17.7104	17.7395	17.4981		5.14783e-05	A0A0A0MSS8;P42330;S4R3Z2;P42330-2	Aldo-keto reductase family 1 member C3	AKR1C3	12	7	54.2	36.867	149	18.8768	18.5538	18.6038	19.0696	18.5615	17.9698	17.6948	17.8846	17.8839	17.8331	18.4307	18.3902	18.7304	18.4561	17.7285
0.0529333	A0A087WY00;F8W6H6;Q9Y4I1-2;Q9Y4I1;G3V394;F8WE88;Q9Y4I1-3	Unconventional myosin-Va	MYO5A	37	30	22.6	212.2	51	20.8395	19.322	17.3188	16.372	17.658	22.1827	20.0083	19.3454	22.1461	19.4072	20.2807	21.2571	19.5479	20.4674	20.5014		0.00411315	H3BUD4;A0A0A0MT40;Q15111-2;Q15111	Phosphoinositide phospholipase C;Inactive phospholipase C-like protein 1	PLCL1	4	3	4.9	114.69	5	15.5184	15.4222	15.2996	15.4173	15.6823	NaN	NaN	13.6627	NaN	14.5925	NaN	15.6411	15.5395	15.5813	15.9377
0.046872	A0A087WZ62;Q9H6U8;Q9H6U8-3;H0YCW6;Q9H6U8-2;Q9H6U8-4	Alpha-1,2-mannosyltransferase ALG9	ALG9	9	9	15.4	95.921	16	16.5909	NaN	17.0828	17.0101	16.5571	17.5157	17.4271	19.6407	17.8739	17.5022	17.4656	18.0299	17.5579	17.6173	17.1825		2.03421e-05	A0A0A0MT83;P26440;A0A0S2Z4K7;P26440-2;H7C4G6	Isovaleryl-CoA dehydrogenase, mitochondrial	IVD	13	12	42.3	46.319	76	17.4492	17.217	16.8567	17.2328	17.4335	15.7648	15.75	16.0031	16.2556	15.6629	16.712	16.2657	16.7592	17.0422	16.7796
0.00059246	A0A087X023;Q13203	Myosin-binding protein H	MYBPH	14	14	42.2	51.991	125	14.1547	14.9278	14.7894	14.6724	12.6938	16.7379	16.3457	16.467	16.6498	16.4281	20.6509	20.4391	20.5861	20.8924	20.746		0.00171681	A0A0A6YYJ8;Q96HJ9-2;Q9Y383-3;Q9Y383-2	UPF0562 protein C7orf55;Putative RNA-binding protein Luc7-like 2	LUC7L2;C7orf55	13	0	30.6	54.223	64	16.0465	15.861	15.8134	16.3429	15.6103	NaN	14.6634	13.6062	NaN	14.6456	15.0438	14.0739	16.0461	15.5776	15.3757
4.33121e-08	A0A087X0K0;P39059	Collagen alpha-1(XV) chain;Restin;Restin-2;Restin-3;Restin-4	COL15A1	14	14	16.4	140.06	157	16.2986	15.4387	15.6062	16.1598	16.0843	19.5219	19.2515	19.3604	19.2954	19.4554	16.9534	17.1855	17.0762	17.2584	16.9187		3.82832e-06	A0A0B4J2A4;P42765;K7EME0	3-ketoacyl-CoA thiolase, mitochondrial	ACAA2	20	20	63.2	41.601	338	19.1977	19.8394	19.6379	19.1723	19.6266	17.823	17.6598	17.9764	17.6903	18.0018	18.4548	19.3275	19.544	19.7285	19.2452
0.0266398	E7EVY0;A0A087X0L7;J3KNA0;Q15070-2;Q15070	Mitochondrial inner membrane protein OXA1L	OXA1L	3	3	8.6	45.165	8	16.3605	15.9626	16.0987	16.1585	14.985	NaN	16.9189	NaN	NaN	18.406	19.1196	16.9354	16.9495	16.9561	19.0208		0.000237057	P0DPI2;A0A0B4J2D5;P0DPI2-2;A0A0B4J2H4;A0A0B4J2D5-2			10	1	60.8	28.17	247	20.9163	21.3709	20.9466	21.3579	21.0607	20.4738	20.4321	20.1331	19.8933	20.1609	20.3457	19.6689	20.4647	19.4902	20.7309
0.000224552	A0A087X0T3;A7E2Y1	Myosin-7B	MYH7B	14	13	12.5	225.71	88	15.3732	15.1414	15.6435	NaN	17.2759	18.7067	19.3325	19.2806	18.7419	18.8654	19.5485	17.919	19.0593	18.1785	18.8508		0.00260423	Q12959-2;A0A0C4DFT3;Q12959-4;Q12959-3;Q12959-5;Q12959-6;Q12959-7;Q12959;Q12959-9;Q12959-8;E7EQD7	Disks large homolog 1	DLG1	21	19	34.8	103.32	50	18.2518	16.9597	18.181	18.4729	18.3907	16.0735	16.8243	16.6669	NaN	15.9869	17.2411	17.0793	NaN	17.0319	17.2769
0.000291799	A0A087X0X3;P52272-2;P52272	Heterogeneous nuclear ribonucleoprotein M	HNRNPM	23	13	41.9	77.569	208	13.2097	12.4979	11.2988	11.5593	12.0004	14.5871	14.6164	13.8555	14.5386	14.2578	14.9049	15.1187	15.6767	15.2149	14.7702		0.000495972	A0A0C4DGA2;O75521-2;O75521	Enoyl-CoA delta isomerase 2, mitochondrial	ECI2	15	15	62.4	40.183	213	18.2087	18.2303	18.1809	17.9051	18.1604	17.6384	17.2458	17.474	17.558	16.9675	17.8461	17.3852	17.7126	17.587	17.8006
6.08134e-11	A0A087X1N7		NEB	447	0	68.8	990.84	8565	20.1228	20.3751	20.324	20.237	20.1679	22.6092	22.5858	22.5483	22.6712	22.5615	22.3065	22.5709	22.4404	22.3725	22.4046		0.00026025	A0A0D9SEJ5;F5GY05;Q96EK7;Q96EK7-2	Constitutive coactivator of peroxisome proliferator-activated receptor gamma	FAM120B	14	14	19.1	105.19	24	15.8693	15.5668	15.7182	15.8426	15.8158	14.0217	14.1227	15.005	14.2867	13.4547	14.6131	13.8148	13.8396	15.6883	14.5778
8.36505e-09	A0A0A0MTC7;A0A0A0MQS9;Q16363-2;Q16363;A0A494C139	Laminin subunit alpha-4	LAMA4	43	43	33.7	201.82	200	8.81654	8.26031	8.47399	8.97459	9.58346	17.1708	18.2208	18.5589	18.6688	17.458	13.1463	12.1756	13.4059	13.5098	13.7335		0.000487371	F6RP06;A0A0J9YW18;Q12983	BCL2/adenovirus E1B 19 kDa protein-interacting protein 3	BNIP3	4	4	20.1	23.728	39	15.4267	15.184	15.0982	16.1242	14.9054	13.6988	13.7842	13.6916	14.0652	NaN	14.5769	14.9912	15.0124	14.7469	14.9284
1.49248e-06	A8MXZ9;A0A0A0MQU5;Q14896-2;Q14896	Myosin-binding protein C, cardiac-type	MYBPC3	1	1	1.1	140.66	17	11.952	11.8311	10.2309	11.6865	11.7363	17.7827	19.7449	17.3971	17.6214	18.0273	17.0668	19.0841	16.3169	16.042	17.1057		0.00113851	A0A1X7SBT5;Q92664;Q92664-2;H7C326;H7BZH7	Transcription factor IIIA	GTF3A	4	4	10.7	41.496	6	18.1337	NaN	17.6475	NaN	17.955	14.6005	NaN	NaN	13.989	NaN	16.0577	15.6507	15.1993	15.7274	15.9174
0.000351095	Q5T092;A0A0A0MR06;Q5T091;O15258;Q5T093	Protein RER1	RER1	4	4	32.9	18.388	50	14.6833	13.3099	13.4318	13.6713	14.1002	16.7012	15.0098	16.3682	16.3163	16.7273	16.2107	14.6689	15.0812	15.2051	15.6181		0.00309261	A0A2R8Y620;A0A2R8Y7U2;A0A2R8Y600;A0A2R8Y455;Q86VX2-2;Q86VX2;V9GY66	COMM domain-containing protein 7	COMMD7	4	4	25.3	20.151	6	19.6223	NaN	19.6129	19.7723	20.2996	18.9665	19.1743	18.9697	18.9409	NaN	20.0217	19.4729	NaN	19.637	19.6621
3.54589e-06	A0A0A0MRM2;Q86VF7;Q86VF7-2;Q86VF7-4;Q86VF7-3	Nebulin-related-anchoring protein	NRAP	70	70	50	197.2	623	16.9569	16.3312	16.9246	16.681	17.0039	18.5638	18.2414	18.2729	18.2588	18.4471	17.6579	17.7376	17.7595	17.9145	17.7244		0.00184478	A0A2R8YD50;P51659;E7EWE5;P51659-3;P51659-2;E7ER27;A0A2R8Y7L2;G5E9S2;E7ET17;E7EPL9	Peroxisomal multifunctional enzyme type 2;(3R)-hydroxyacyl-CoA dehydrogenase;Enoyl-CoA hydratase 2	HSD17B4	21	20	41.6	76.837	131	15.1281	15.6621	15.8633	15.9946	15.5326	14.6813	14.9001	14.1607	14.9555	14.776	16.3505	16.7833	16.7914	16.6978	16.3857
1.8179e-07	P01857;A0A0A0MS08;A0A0A0MS07	Ig gamma-1 chain C region	IGHG1	13	6	60.3	36.105	432	18.9059	19.289	19.3507	19.5113	19.3829	21.0558	20.9656	21.0914	21.1803	21.0572	20.5474	19.8531	20.6395	20.6887	20.6406		0.000449613	V9GYY3;A0A384N5Y3;F5H2F4;V9GZ78;A0A494C1T2		MTHFD1	35	1	50.3	99.719	254	16.6563	16.9573	16.5865	17.5331	17.2351	15.419	15.3049	15.7847	16.0295	14.9047	15.2424	17.0962	16.2711	15.9085	15.0993
0.00324279	A0A0A0MT60;Q5T1M5	Peptidyl-prolyl cis-trans isomerase;FK506-binding protein 15	FKBP15	21	2	22.5	136.27	54	14.2356	13.6499	13.7384	13.7879	13.8858	14.6975	15.9543	14.7826	14.5079	15.0236	15.035	14.8125	15.8278	14.5819	14.5246		1.54918e-05	A0AVT1;A0AVT1-2	Ubiquitin-like modifier-activating enzyme 6	UBA6	37	36	41.8	117.97	100	16.6176	16.6016	17.0916	16.9029	16.9158	15.3251	15.3618	15.519	15.9168	15.4191	16.755	17.042	16.7843	16.8147	17.0269
8.70139e-12	A0A0A0MTS7;Q8WZ42-12;Q8WZ42-13;Q8WZ42-5	Titin	TTN	1924	29	60.7	3994.6	34613	19.8747	19.6425	19.8391	19.8657	19.7928	22.6858	22.6222	22.6127	22.6878	22.5614	21.9339	22.0801	22.0644	21.9716	21.9844		0.00248643	A2RRP1;A2RRP1-2;H0Y5G7	Neuroblastoma-amplified sequence	NBAS	37	37	19.1	268.57	64	16.3042	17.2482	16.4576	16.4358	15.7929	14.7142	14.7943	14.9348	15.5823	13.5905	15.2937	15.4271	15.7122	15.4937	15.6117
0.0236111	A0A0B4J1Z1;C9JAB2;Q16629-3;Q16629-2;Q16629-4;Q16629	Serine/arginine-rich splicing factor 7	SRSF7	7	6	49.6	15.763	72	15.0794	14.2075	13.526	13.514	14.9947	15.6296	15.792	15.738	15.9751	14.3805	14.255	15.6405	14.2272	14.1454	13.7395		0.00395194	A3KMH1;A3KMH1-3;A3KMH1-2	von Willebrand factor A domain-containing protein 8	VWA8	23	23	15	214.82	48	16.6423	16.6121	16.314	15.6297	16.3073	15.94	14.7176	14.9239	15.1776	15.2296	15.8193	16.0496	16.0136	15.659	16.0305
0.000356867	A0A0C4DFM5;Q9UBF9;Q9UBF9-2	Myotilin	MYOT	29	5	64.3	55.394	605	20.2714	19.7299	19.9438	19.8307	20.0203	20.5134	20.9321	21.2587	21.2025	20.7822	20.8133	21.0126	20.906	20.8608	20.8829		0.003547	O75390;B4DJV2;A0A0C4DGI3	Citrate synthase, mitochondrial;Citrate synthase	CS	17	15	53.9	51.712	353	19.6742	19.8325	20.0053	20.0063	19.549	18.8422	18.5692	19.1351	19.3026	19.4628	19.5514	19.9988	20.1871	20.0653	19.9451
0.0018567	A0A0D9SFK2;Q92614-3;Q92614-4;Q92614;Q92614-2;Q92614-5	Unconventional myosin-XVIIIa	MYO18A	41	40	26.7	231.1	201	NaN	13.5319	11.7112	14.1693	NaN	16.3148	15.6411	16.1227	16.2341	16.1942	15.8428	15.3585	15.5366	15.945	15.4194		0.00124657	D6R956;P09936;D6RE83;D6R974	Ubiquitin carboxyl-terminal hydrolase;Ubiquitin carboxyl-terminal hydrolase isozyme L1	UCHL1	8	8	59.3	26.839	144	18.3418	19.1009	18.6428	18.4152	18.8482	18.083	17.4229	17.7515	17.188	16.9499	18.5909	17.3219	16.8515	17.1833	18.4245
5.26835e-05	A0A0D9SGF6;Q13813;Q13813-2	Spectrin alpha chain, non-erythrocytic 1	SPTAN1	126	2	58.6	287.6	1009	17.6455	17.2231	16.9645	17.2464	18.1444	19.6288	19.1014	19.1512	19.4671	19.0477	19.4418	18.8807	19.2137	19.3	19.4074		0.0120352	D6R9H7;E7EQ97;E7EPU7;P05496;Q06055;P48201;Q06055-3;Q06055-2	ATP synthase F(0) complex subunit C1, mitochondrial;ATP synthase F(0) complex subunit C2, mitochondrial;ATP synthase F(0) complex subunit C3, mitochondrial	ATP5G1;ATP5G2;ATP5G3	1	1	31.3	10.195	25	13.4504	13.7276	13.0941	11.5563	13.5221	NaN	10.6431	11.5742	11.0398	NaN	12.1851	11.8639	12.958	13.3444	12.6946
4.94985e-06	A0A140T8Z0;A0A0G2JH68;O60610-2;O60610-3;O60610;H9KV28;A0A2R8Y5N1	Protein diaphanous homolog 1	DIAPH1	32	30	29.4	140.3	70	16.22	16.2699	16.8553	16.3724	17.0601	18.6386	19.3717	19.5104	18.8027	19.1845	16.8353	16.7371	17.07	16.9506	17.7062		0.00247509	E5RHG8;Q15369;Q15369-2;R4GMY8	Transcription elongation factor B polypeptide 1	TCEB1	6	6	82	9.9601	118	17.0484	17.9891	17.7118	17.4949	17.7119	15.5599	16.4872	16.2824	16.5582	16.9784	17.7406	17.8892	17.872	18.0453	18.057
0.00221977	A0A0G2JHC2;Q6NYC8;Q6NYC8-2	Phostensin	PPP1R18	12	12	24	68.041	35	NaN	11.8828	12.4593	12.3937	12.1926	12.7945	14.0369	13.9203	14.5655	14.1302	12.7281	11.2206	13.3252	12.3135	12.6992		9.16355e-07	E7EWP0;H0Y886;O43674-2;O43674	NADH dehydrogenase [ubiquinone] 1 beta subcomplex subunit 5, mitochondrial	NDUFB5	4	4	22.6	20.038	81	18.2602	18.2505	18.5788	18.2474	18.2143	17.0306	16.8011	17.0821	17.1742	17.1391	17.1161	18.5978	18.4076	18.3678	16.4263
9.7095e-05	A0A140TA29;A0A0G2JL54;F5GXS0		C4B	37	0	36.4	187.66	241	15.3663	14.6622	16.0702	16.0525	15.8991	17.9964	17.4568	17.6574	17.5434	18.1578	15.6511	15.767	16.1019	16.2014	15.9511		5.22054e-05	E7EX44;Q05682-3;Q05682-5;E9PGZ1;Q05682-6;Q05682-2;Q05682-4;C9J813	Caldesmon	CALD1	3	3	51.7	64.168	14	18.2738	18.5833	18.2197	18.188	18.3395	17.417	17.4698	17.7604	17.4439	17.6721	16.8203	17.3924	16.8914	16.9216	17.0764
0.0074723	Q5SRQ3;Q5SRQ6;N0E472;A0A0G2JM12;P67870;N0E644;A0A0G2JM58	Casein kinase II subunit beta	CSNK2B-LY6G5B-1181;CSNK2B;CSNK2B-LY6G5B--991;CSNK2B-LY6G5B-562	3	3	18	26.673	30	13.6884	13.587	11.9903	12.7995	13.4207	15.1104	13.7356	14.4146	14.3708	14.9637	14.4273	14.0761	12.6452	13.1414	14.4482		1.87679e-05	E9PCR7;E9PDF2;Q02218-2;E9PFG7	2-oxoglutarate dehydrogenase, mitochondrial	OGDH	39	1	53.1	117.66	718	19.3667	19.3946	19.5624	19.3701	19.4783	18.9347	18.6722	18.6675	18.7588	18.9389	19.3533	19.4209	19.3446	19.5096	19.3226
0.00855497	A0A494C1M0;A0A0U1RQE4;Q5HYK7-3;Q5HYK7-2;Q5HYK7;Q5HYK7-5;Q5HYK7-4	SH3 domain-containing protein 19	SH3D19	14	13	16.7	110.41	26	13.853	NaN	NaN	NaN	13.4576	16.6171	NaN	16.363	16.2372	15.1362	15.5303	NaN	NaN	15.5282	NaN		0.000367039	E9PCX7		NNT	2	2	43.4	99.728	77	17.4714	17.1634	17.8648	17.9742	17.5589	16.4405	16.7381	16.242	16.448	16.839	17.2748	17.7781	17.7079	17.6988	17.3047
0.000447236	A0A494C051;A0A1B0GTK8;Q5GJ75	Tumor necrosis factor alpha-induced protein 8-like protein 3	TNFAIP8L3	3	3	21.5	18.656	5	NaN	15.4366	15.5394	NaN	NaN	16.0007	15.8684	16.0119	15.9105	16.0204	16.7245	16.2879	16.3406	16.2775	16.7261		2.72327e-05	E9PH64;Q9Y6M9;A0A3B3IT57;E7EWZ0;E9PF49	NADH dehydrogenase [ubiquinone] 1 beta subcomplex subunit 9	NDUFB9	8	8	56.5	20.383	120	20.936	20.9243	20.7345	20.905	21.0132	19.9133	19.1664	19.8888	19.7188	19.7292	19.8688	20.1489	19.839	19.4886	20.5007
0.000241214	A0A1B0GUU9;P01871;P01871-2	Ig mu chain C region	IGHM	9	9	30.6	51.923	151	17.4117	16.5734	16.8445	16.8699	17.4004	17.9981	18.6443	18.1166	18.268	18.2973	17.8656	17.9096	17.4172	17.5067	17.6907		0.00398858	H0YD96;H0YD41;G3V173;E9PK73;H3BRW5;O14521-2;O14521-4;O14521	Succinate dehydrogenase [ubiquinone] cytochrome b small subunit, mitochondrial	SDHD	1	1	18.2	5.8197	15	16.8479	16.8762	16.9584	17.312	17.1104	16.1411	15.024	15.7771	15.3982	16.7032	16.912	17.2287	17.5265	17.1554	17.1247
0.00431812	Q9H9B1;A0A1B0GV09;Q9H9B1-3;A0A1B0GU48;Q9H9B1-4;A0A0C4DGF8	Histone-lysine N-methyltransferase EHMT1	EHMT1	12	11	12.7	141.46	13	16.1556	NaN	17.87	17.8288	NaN	19.6041	18.8106	19.4439	19.3413	19.2282	16.1186	18.1191	17.6111	16.6701	16.7911		0.00138734	H7BXH2;E9PKF6;Q5H9R7-6;Q5H9R7-2;Q5H9R7;Q5H9R7-5;Q5H9R7-3;Q5H9R7-4;E9PQP7;H0YEN2	Serine/threonine-protein phosphatase 6 regulatory subunit 3	PPP6R3	23	23	32.3	92.407	67	NaN	14.4697	14.3916	14.6564	15.0623	13.8652	13.8161	13.8309	13.8803	13.3351	13.9434	16.0003	14.6622	15.9372	15.7409
0.000111175	A0A1W2PNV4			14	0	32	75.872	120	13.0225	NaN	12.343	12.1776	11.546	15.41	14.2978	15.2956	15.5839	15.0639	15.8969	15.3375	15.9964	15.9228	15.8135		0.0034108	E9PNK6;E9PPQ1;J3KNE7;Q16890-4;Q16890-3;Q16890-2;Q16890-5;Q16890;E9PNQ9	Tumor protein D53	TPD52L1	4	4	29.5	18.661	39	15.4485	NaN	15.0404	15.4098	15.5464	14.403	13.8946	14.2066	14.502	13.0566	14.9995	15.2123	14.9247	15.4181	15.1296
8.32139e-06	A0A286YES1;A0A4W9A917;P01860	Ig gamma-3 chain C region	IGHG3	8	6	43	49.021	151	18.249	17.5338	17.6455	17.9204	18.3284	19.7135	19.7253	19.7791	19.3917	19.7728	19.6261	18.2075	19.6563	19.725	19.5699		8.83005e-06	E9PR44;P02511;E9PJL7;E9PNH7;A0A024R3B9;E9PRA8	Alpha-crystallin B chain	CRYAB	16	16	81	20.03	560	22.8214	22.6134	22.8424	22.7059	22.9908	22.1345	22.1515	22.1731	22.1666	22.1119	22.6484	22.6444	22.7106	22.5545	22.6731
0.000429456	A0A2R8Y4T1;E9PGF5;Q9HBL0;A0A087WWW7;H0Y4U1	Tensin-1	TNS1	55	1	46.8	199.55	266	17.3871	17.331	17.5889	14.2657	16.4031	20.3638	19.8847	20.6313	20.8128	19.865	18.1583	18.6074	18.2458	18.382	18.0385		0.00625765	F5H199;Q8IXL7-2;F5H7C4;Q8IXL7;F5H6G9;H0YFW5	Methionine-R-sulfoxide reductase B3	MSRB3	5	5	43.3	18.125	22	17.6679	16.3747	16.4415	17.2058	17.4545	15.8645	16.1437	15.797	16.2913	15.3444	17.9149	17.1747	16.4883	16.2168	17.4022
0.00123845	A0A2R8Y566;Q9P260;Q9P260-2;A0A075B785	LisH domain and HEAT repeat-containing protein KIAA1468	KIAA1468	18	18	22	134.59	31	NaN	14.6196	NaN	NaN	14.2262	NaN	NaN	16.9412	16.9143	17.3045	NaN	NaN	NaN	NaN	15.5778		1.58783e-05	F5H5P2;P12694;P12694-2;F5GXU9	2-oxoisovalerate dehydrogenase subunit alpha, mitochondrial	BCKDHA	13	13	37.8	54.202	42	16.2229	16.2559	16.361	17.1976	16.2031	11.9677	13.6629	13.7222	12.9608	12.8681	14.0832	14.2136	13.1182	14.1795	13.8815
0.0065552	A0A2R8Y6J3;P46777	60S ribosomal protein L5	RPL5	13	13	51.3	27.045	234	17.0914	16.2036	16.2267	16.4846	16.7906	17.1239	17.2334	17.2414	17.2265	17.1144	18.635	18.1908	18.5539	18.5324	18.5607		0.000551293	F5H6E2;O00159-2;O00159-3;O00159	Unconventional myosin-Ic	MYO1C	36	36	41.8	118.99	318	15.9947	15.2247	15.2791	15.3242	15.6117	14.6248	14.815	14.2969	14.3585	14.1324	15.0007	14.5181	14.6694	14.8335	14.633
0.0109793	A0A2R8YD50;P51659;E7EWE5;P51659-3;P51659-2;E7ER27;A0A2R8Y7L2;G5E9S2;E7ET17;E7EPL9	Peroxisomal multifunctional enzyme type 2;(3R)-hydroxyacyl-CoA dehydrogenase;Enoyl-CoA hydratase 2	HSD17B4	21	20	41.6	76.837	131	15.0399	14.897	13.6558	13.9921	14.8043	15.5412	15.2642	15.5891	15.2524	15.4064	16.1076	14.361	15.7467	14.4974	15.8963		0.000117284	G3V1P3;Q969J3	Loss of heterozygosity 12 chromosomal region 1 protein	LOH12CR1	5	5	38.4	20.247	9	17.6201	17.3973	NaN	NaN	17.4947	NaN	15.3717	15.2766	NaN	15.681	NaN	NaN	NaN	NaN	NaN
0.00149546	A0A3B3IRR1;A0A3F2YNY7;P08397-2;P08397;F5H345;F5H0P4;P08397-4;P08397-3;A0A3B3IU56;F5GY90;A0A1W2PNU5;A0A3B3IU34	Porphobilinogen deaminase	HMBS	10	10	38.5	37.193	52	NaN	10.8137	NaN	12.2435	NaN	14.0986	13.963	14.2658	14.2605	14.7219	14.3428	14.2187	14.0014	14.8987	14.8477		0.000612312	H0YA80;P63146;H0Y9V2	Ubiquitin-conjugating enzyme E2 B	UBE2B	1	1	26.8	15.38	17	13.9506	13.7108	13.3511	14.0868	14.4159	13.2118	12.6079	12.5836	12.6212	12.5526	13.892	13.9574	14.3773	13.835	13.8708
0.000110805	A0A3B3ISV3;P02462	Collagen alpha-1(IV) chain;Arresten	COL4A1	7	6	25.4	39.731	97	NaN	15.0878	15.7623	13.5785	NaN	20.3089	19.0876	20.3537	20.2909	20.7158	16.4532	15.0301	16.0279	16.0566	16.3901		0.000101965	H0YFD6;P40939;A0A2R8Y4F5;A0A2R8YG21	Trifunctional enzyme subunit alpha, mitochondrial;Long-chain enoyl-CoA hydratase;Long chain 3-hydroxyacyl-CoA dehydrogenase	HADHA	36	36	58.5	86.371	840	20.1296	20.4839	20.5027	20.5919	20.0921	19.1839	19.4333	19.3031	19.6977	19.4174	19.8891	20.115	19.9069	20.0144	19.918
3.4156e-08	A0A3B3ISX9;P22105-1;P22105;A0A140TA52;P22105-4;A0A140T8Y3;A0A140T8Z8	Tenascin-X	TNXB	124	4	40.9	485.42	732	13.9431	12.7581	13.4479	12.7612	14.1102	22.4279	21.0824	21.3217	21.2137	22.2984	17.6498	16.9747	17.4118	17.8482	17.5406		0.00737365	Q9H8H3;H0YI09;F8VQX6	Methyltransferase-like protein 7A	METTL7A	5	5	31.6	28.319	49	16.0401	15.8574	15.3032	16.3478	15.6073	14.4021	14.2905	NaN	15.001	12.8023	16.2172	16.6247	14.8712	16.3546	15.3817
0.000976156	A0A3B3IUD2;Q9BUK6-7;Q9BUK6-3;Q9BUK6-2;Q9BUK6;Q9BUK6-5	Protein misato homolog 1	MSTO1	8	8	15.6	60.645	14	NaN	12.433	NaN	11.7598	NaN	15.4781	NaN	NaN	15.5451	15.3772	NaN	10.8348	NaN	NaN	NaN		0.0120423	H0YJ03		PSMA3	1	1	20.5	9.7157	15	13.4005	NaN	13.8554	13.9283	NaN	NaN	10.7583	11.8125	NaN	NaN	14.0949	14.5313	14.189	14.8851	14.381
0.00595485	A0A499FJI4;O75592-2;O75592	E3 ubiquitin-protein ligase MYCBP2	MYCBP2	17	17	4.4	510.08	20	NaN	15.1176	14.8211	NaN	NaN	17.1077	17.4396	15.9895	17.203	17.3447	15.1393	NaN	15.026	NaN	15.8902		0.00128607	H3BPJ9;O96000;O96000-2;H3BV16	NADH dehydrogenase [ubiquinone] 1 beta subcomplex subunit 10	NDUFB10	8	8	55.3	19.258	121	20.3281	20.7089	20.2269	19.643	20.3831	19.4842	19.3623	19.1693	19.3495	19.4902	20.0613	19.1528	19.6568	19.6944	19.7045
0.0298975	A1X283	SH3 and PX domain-containing protein 2B	SH3PXD2B	17	16	23.7	101.58	27	15.8309	NaN	NaN	NaN	15.7376	16.6774	NaN	16.632	17.6528	17.5016	NaN	15.8862	NaN	15.2115	15.2514		0.00900339	H3BUP2;H3BUN4;O60936;O60936-3;H3BM67;O60936-1;H3BQJ5	Nucleolar protein 3	NOL3	8	8	74.1	18.738	76	15.3362	14.5342	15.085	15.6177	14.7906	12.2692	NaN	9.88339	NaN	13.5884	14.7506	15.3415	15.5547	15.0447	14.9544
0.0236577	A2RRP1;A2RRP1-2;H0Y5G7	Neuroblastoma-amplified sequence	NBAS	37	37	19.1	268.57	64	15.5048	NaN	14.8688	14.4983	15.9409	17.764	15.2855	16.9501	16.8259	18.0372	16.733	16.9814	15.827	16.6462	14.6628		2.31432e-05	I3L267;Q86WC6	Protein phosphatase 1 regulatory subunit 27	PPP1R27	3	3	52.6	13.023	21	15.6516	15.7681	15.7009	15.8396	15.6105	14.2805	14.6345	14.0271	NaN	14.6006	15.1756	15.0507	14.7355	15.0265	14.7297
2.43265e-06	A4UGR9-2;A4UGR9-3;A4UGR9;A4UGR9-8	Xin actin-binding repeat-containing protein 2	XIRP2	56	54	24	377.34	243	15.5325	16.4908	17.013	16.9512	16.6602	19.7191	20.2676	19.8577	19.8219	19.7639	17.2593	17.442	17.6237	17.2348	17.0452		0.000277483	J3QQZ9;Q9NVS9-3;Q9NVS9;J3QQV6;Q9NVS9-4	Pyridoxine-5-phosphate oxidase	PNPO	12	12	43.7	27.312	116	16.3232	16.4555	16.2539	16.5266	16.472	15.1161	15.5566	15.5909	15.5897	15.9257	16.4749	16.1396	16.4129	16.5719	16.1101
3.82693e-05	A6NC48;Q10588-2;Q10588;H0Y9Q9;H0Y8G4;H0Y984	ADP-ribosyl cyclase/cyclic ADP-ribose hydrolase 2	BST1	3	3	14.4	37.482	7	15.7941	NaN	NaN	15.2819	NaN	17.4949	17.3768	17.5225	17.5107	17.4801	16.593	NaN	16.5577	16.5987	16.4975		0.000168047	M0QZ43;P23327	Sarcoplasmic reticulum histidine-rich calcium-binding protein	HRC	22	22	47.8	77.571	353	18.3861	17.8858	17.645	17.65	17.4648	16.6594	16.5104	16.7488	16.6771	16.1772	18.6006	18.1244	18.1295	17.7126	18.222
0.00288372	A6NED2;G3V2I3	RCC1 domain-containing protein 1	RCCD1	4	4	14.1	40.078	7	15.9062	15.9494	15.9893	16.0913	16.1772	NaN	16.4485	NaN	NaN	16.5086	14.5334	13.4058	NaN	15.2372	NaN		3.55216e-05	O00217;E9PPW7;E9PN51;F8W9K7;E9PKH6	NADH dehydrogenase [ubiquinone] iron-sulfur protein 8, mitochondrial	NDUFS8	7	7	40.5	23.705	103	20.4617	19.8754	20.3261	20.2827	20.1657	19.0233	18.5318	18.4937	19.0502	18.2204	20.0782	19.8857	20.1238	19.9816	19.8335
0.0153328	A6NF31;O75665-3;O75665;A0A0A0MS89;O75665-2	Oral-facial-digital syndrome 1 protein	OFD1	4	4	5.8	100.96	8	NaN	NaN	NaN	13.5547	14.1179	NaN	15.2142	16.5468	16.6035	17.0576	13.5221	NaN	NaN	NaN	NaN		0.00221914	O00429;O00429-3;O00429-6;O00429-5;O00429-7	Dynamin-1-like protein	DNM1L	32	1	51.6	81.876	162	16.9876	16.9857	16.3002	16.5691	16.3048	16.1116	15.3078	15.8029	15.7983	15.358	16.9641	16.4307	15.7264	16.3454	16.5901
1.08215e-06	A6NGQ3;Q5VST9-6;Q5VST9;Q5VST9-2	Obscurin	OBSCN	226	43	37.8	972.99	1805	16.8188	15.3768	15.566	15.8233	15.1281	19.8509	19.6046	19.6408	19.4882	19.6857	19.0141	19.0094	18.9282	18.9942	18.9394		0.00510537	O00461;F8W785	Golgi integral membrane protein 4	GOLIM4	23	22	40.7	81.879	69	13.0491	12.6257	12.763	13.454	NaN	NaN	11.4566	NaN	NaN	11.4328	10.0133	12.8726	12.9752	12.754	NaN
5.20787e-06	A6NHR9-2;A6NHR9;J3KTL8	Structural maintenance of chromosomes flexible hinge domain-containing protein 1	SMCHD1	30	30	18.7	215.74	53	17.6087	16.999	17.3393	17.3615	17.6212	19.4297	18.7492	19.1747	19.1232	19.4155	20.0641	20.589	20.5934	20.1605	19.4216		0.00203137	O00483	Cytochrome c oxidase subunit NDUFA4	NDUFA4	6	6	77.8	9.3697	84	19.4554	20.09	19.5405	19.3515	19.6313	18.3054	18.2351	18.8485	18.8513	19.0915	18.7364	18.8932	19.0784	18.8025	19.3223
0.0328108	A6NJH9;P47813;O14602;X6RAC9	Eukaryotic translation initiation factor 1A, X-chromosomal;Eukaryotic translation initiation factor 1A, Y-chromosomal	EIF1AY;EIF1AX	2	2	16.5	14.455	27	16.1199	NaN	15.0217	NaN	15.4773	16.3471	NaN	17.6259	16.5819	16.6206	16.3589	NaN	16.5313	16.5039	16.6465		0.000252235	O00748;O00748-4;O00748-2;O00748-5;J3QSC0	Cocaine esterase	CES2	8	8	18.6	61.806	55	16.5992	16.1569	15.8718	15.739	16.5239	14.4278	14.7278	NaN	14.2333	13.6146	16.1259	14.9166	15.2298	15.3962	16.0705
0.00151548	B1ALA9;P60891;P60891-2;A0A2R8Y7H4;B7ZB02	Ribose-phosphate pyrophosphokinase 1	PRPS1	11	4	54	31.392	96	15.7273	13.3156	13.1964	14.4687	14.2033	16.5863	15.9097	16.4006	16.5784	16.7603	17.354	16.1687	16.4577	16.9164	16.8616		0.00395045	O43615;M0QXU7	Mitochondrial import inner membrane translocase subunit TIM44	TIMM44	11	11	28.1	51.355	94	16.1248	16.1066	16.2544	16.6769	15.7669	14.9978	14.3712	15.1116	12.4716	14.0352	14.8331	16.0954	15.9718	15.8975	15.8165
0.000260264	B1ALD9;Q15063-3;Q15063-4;Q15063-7	Periostin	POSTN	20	1	40.2	90.142	134	11.2737	NaN	NaN	NaN	7.22526	19.5652	18.9949	19.3575	19.0307	19.8286	9.15348	8.88108	9.73532	6.29442	9.22458		0.00239334	O43707;O43707-2;F5GXS2;O43707-3	Alpha-actinin-4	ACTN4	45	22	68.7	104.85	593	16.508	16.1379	16.3612	15.9732	16.5995	15.4451	15.6466	15.5342	15.76	14.8247	17.8776	17.7572	17.6291	17.6793	17.7412
0.00204257	F8VZK3;B4DK72;Q01064-2;Q01064	Calcium/calmodulin-dependent 3,5-cyclic nucleotide phosphodiesterase 1B	PDE1B	1	1	6.8	21.43	8	18.248	17.6813	17.8719	18.0822	17.7935	18.5278	18.2529	18.5642	18.6692	18.4369	19.1484	18.8292	19.1258	19.1174	18.9828		0.000393085	O60313-2;O60313-10;O60313-9;O60313;E5KLJ9;O60313-11;O60313-13;C9JMB8;A0A2R8YDM2;A0A2R8YE78;A0A2R8Y3X5;A0A2R8YFD1;A0A2R8YGE5	Dynamin-like 120 kDa protein, mitochondrial;Dynamin-like 120 kDa protein, form S1	OPA1	32	32	37.4	115.88	237	17.7314	17.5534	17.2062	17.5641	17.5338	16.946	16.8776	16.5635	16.9294	16.4843	17.4592	16.892	16.8354	17.0048	17.2066
0.00144725	B4DR80;Q9Y6E0-2;Q9Y6E0;H0Y630;Q5JV98	Serine/threonine-protein kinase 24;Serine/threonine-protein kinase 24 36 kDa subunit;Serine/threonine-protein kinase 24 12 kDa subunit	STK24	10	7	31.1	45.835	40	NaN	15.366	NaN	14.9409	NaN	17.8381	16.7181	17.768	17.9016	17.6266	17.6362	17.7869	17.5152	17.5048	17.2323		0.000129501	O60763;O60763-2	General vesicular transport factor p115	USO1	32	32	45	107.89	287	17.1307	17.0329	17.0201	17.1571	17.153	16.5893	16.38	16.4528	16.6297	16.1098	17.4426	16.8523	17.0948	16.6618	17.0799
0.00292567	B4DY09;Q12905	Interleukin enhancer-binding factor 2	ILF2	14	14	46.3	38.91	82	14.3118	NaN	NaN	NaN	13.4049	15.5707	15.6962	16.5242	16.3678	15.8458	15.8892	14.9977	15.4215	15.5486	15.8841		2.71155e-05	O75112-6	LIM domain-binding protein 3	LDB3	1	0	82.3	30.999	61	21.3138	20.6076	20.2273	20.2943	21.3332	18.8724	18.1863	18.1381	18.4118	18.0091	20.393	19.4109	18.4449	19.5601	20.2698
0.00305969	H7C2W9;C9JU56;B7Z4E3;B7Z4C8;P62899-3;P62899;P62899-2;B8ZZK4	60S ribosomal protein L31	RPL31	5	5	45.4	12.701	29	15.1733	NaN	15.8659	15.4638	14.0271	16.8687	16.3093	17.2343	16.9413	16.854	15.8093	15.6319	15.8308	15.333	15.9572		0.000492429	O75116;E9PF63	Rho-associated protein kinase 2	ROCK2	35	34	30.2	160.9	76	18.512	17.7654	16.9651	18.2049	17.3361	14.0352	15.4414	15.9934	15.7098	15.2615	18.3098	15.5839	15.2454	16.6516	18.1033
0.00222194	B8ZZQ6;P06454-2;P06454;B8ZZA1;B8ZZW7;H7C2N1	Prothymosin alpha;Prothymosin alpha, N-terminally processed;Thymosin alpha-1	PTMA	6	6	39.3	11.758	105	15.974	14.7199	15.0199	14.8383	15.4584	17.0295	15.6843	17.1533	17.1718	17.125	17.6298	17.318	17.5775	17.6299	17.5372		2.51591e-05	O75208;H3BNT2;H3BSJ5;H3BRC0;H3BPC6	Ubiquinone biosynthesis protein COQ9, mitochondrial	COQ9	12	10	61	35.509	273	19.9081	19.7182	19.9174	19.9266	19.867	19.1813	19.1404	19.3234	19.4593	19.2869	19.8386	19.8218	20.0158	19.5903	19.9161
0.0167799	C9JE98;C9J0Q5;C9J7T7;A0A384DVL6;C9JFD3;Q9Y618-5;Q9Y618-4;Q9Y618;C9JQE8	Nuclear receptor corepressor 2	NCOR2	19	19	10.8	268.04	24	15.1884	NaN	15.1369	15.3947	15.2574	15.9561	18.5737	16.5588	16.5932	16.522	18.4934	17.715	18.4208	18.3527	18.3697		0.000742649	O75306;O75306-2	NADH dehydrogenase [ubiquinone] iron-sulfur protein 2, mitochondrial	NDUFS2	18	18	50.5	52.545	288	18.6625	18.5956	17.6598	18.319	18.3641	17.4238	17.2148	17.2925	17.5046	17.1013	17.939	17.8589	17.7925	18.0731	17.8847
0.000376753	C9J4Z3;P61513;M0R0A1;Q6P4E4;E9PEL3;M0R2L6;G5E9R3	60S ribosomal protein L37a	RPL37A	5	5	69.1	7.624	28	14.9682	15.7365	16.0265	15.27	16.2562	17.9797	19.6569	18.9581	17.2323	18.4095	17.4056	16.5862	16.7936	17.067	17.7902		0.000476469	O75369-8;O75369-2;O75369-9;O75369;O75369-6;O75369-3;E7EN95;O75369-7;O75369-5;O75369-4	Filamin-B	FLNB	100	98	56.8	281.63	623	15.7438	16.5337	15.6277	15.0251	16.0917	13.5033	14.4053	13.5365	13.8153	14.4922	18.1933	17.4452	17.9395	17.3818	17.6548
0.0061792	C9J5P6;P29475-2;P29475;P29475-5;P29475-3	Nitric oxide synthase;Nitric oxide synthase, brain	NOS1	12	12	10.8	161.02	32	13.578	11.826	NaN	NaN	NaN	15.7409	NaN	15.7376	15.7377	15.3428	NaN	13.6421	12.837	11.7211	12.4489		0.000591893	O75380;D6RBT3	NADH dehydrogenase [ubiquinone] iron-sulfur protein 6, mitochondrial	NDUFS6	4	4	48.4	13.711	87	19.8862	20.583	19.5635	20.1039	19.9151	18.7479	18.6292	19.2573	18.9753	18.4395	19.5507	18.9764	18.8018	18.8492	19.3841
0.00316099	O60716;C9JZR2;O60716-3;O60716-2;O60716-5;O60716-8;O60716-6;O60716-4;O60716-7;O60716-11;O60716-10;O60716-9;O60716-13;O60716-17;O60716-16;O60716-15;O60716-19;O60716-21;O60716-14;O60716-12;O60716-18;O60716-23;O60716-24;O60716-22;O60716-20;O60716-26;O60716-29;O60716-27;O60716-25;O60716-32;O60716-31;O60716-30;O60716-28	Catenin delta-1	CTNND1	34	27	45	108.17	125	12.591	11.1433	13.7573	12.4098	12.518	14.563	13.5793	14.6554	15.5654	15.4266	13.5547	14.8769	15.3309	14.1971	14.6586		0.00136331	O75608-2;O75608;A0A087X1K9;E5RGR0;B4DP64	Acyl-protein thioesterase 1	LYPLA1	7	7	54.2	22.875	31	15.8084	16.0157	15.3822	14.7474	15.4455	13.4448	NaN	11.0402	NaN	12.1084	15.043	12.4881	13.7095	NaN	14.936
0.0050804	C9K0J5;Q70E73	Ras-associated and pleckstrin homology domains-containing protein 1	RAPH1	15	15	17.6	141.18	22	NaN	17.0867	NaN	NaN	17.287	17.8694	17.7033	17.8711	17.5321	17.8264	17.4526	17.4593	17.0948	17.2361	17.2554		0.000113712	O75947;O75947-2	ATP synthase subunit d, mitochondrial	ATP5H	12	12	72	18.491	222	19.5584	19.5418	19.8779	19.4753	19.6238	18.3855	18.1937	18.727	18.764	18.8813	19.7069	19.6339	19.593	19.4217	19.7028
0.00354455	CON__ENSEMBL:ENSBTAP00000032840			22	22	37.8	92.273	55	15.8585	15.522	15.8768	15.5554	15.8475	NaN	15.9793	16.3596	16.3156	16.4041	15.8957	16.8296	16.7908	16.8358	15.5549		6.27094e-05	O95571;M0QXB5	Persulfide dioxygenase ETHE1, mitochondrial	ETHE1	11	11	59.8	27.873	65	14.9929	14.408	14.379	14.8261	14.983	12.8605	NaN	11.9363	12.8992	12.6876	15.1764	14.4746	13.8085	14.5278	14.7621
0.0194332	CON__P34955			14	14	36.3	46.103	240	11.6548	9.54419	9.67502	9.68886	10.3233	10.2673	12.1429	12.2341	11.9874	12.1965	12.3972	11.5051	12.6077	12.087	11.5218		0.0026795	O95674	Phosphatidate cytidylyltransferase 2	CDS2	3	3	9.7	51.417	20	NaN	17.7678	NaN	17.7617	16.804	15.5205	NaN	16	15.3486	15.0542	15.3298	15.5338	14.6649	15.6137	NaN
0.0043129	P78386;CON__P78386;F5GYI5	Keratin, type II cuticular Hb5	KRT85	1	1	13.6	55.802	7	14.1551	11.3937	11.9308	11.1409	13.6653	14.9453	14.401	15.1781	14.8188	15.6084	13.5031	11.1527	12.8462	13.1613	13.3157		0.000650048	O95817;C9JFK9	BAG family molecular chaperone regulator 3	BAG3	24	24	57.2	61.594	356	20.0434	20.0328	19.6502	19.3419	19.8803	18.5177	19.2534	18.5408	18.7484	18.8248	19.5396	19.0611	19.2631	19.5316	19.2741
8.08373e-05	CON__Q0V8M9			21	21	29	99.536	96	13.0654	12.8545	14.1611	13.5069	12.0756	15.7767	15.965	15.7883	15.8088	16.7507	13.4468	13.1502	13.7553	13.785	13.2782		0.00611791	O95822-2;O95822	Malonyl-CoA decarboxylase, mitochondrial	MLYCD	9	9	27.1	50.945	64	15.5957	16.8746	17.3074	17.249	16.2424	13.9272	15.4021	15.5894	15.2746	14.9792	15.895	16.3134	16.7593	16.2498	15.3692
0.0453478	CON__Q86YZ3;Q86YZ3	Hornerin	HRNR	5	5	4.4	282.39	80	16.6831	16.4402	16.3688	16.1002	16.2118	18.2491	16.257	18.2157	16.4451	18.3465	16.3404	16.1771	16.3442	16.4582	15.764		9.55009e-05	P00156	Cytochrome b	MT-CYB	4	4	14.7	42.717	46	19.3618	19.2861	19.5083	19.5689	19.5016	18.2463	18.319	18.8823	18.6904	18.4441	19.3485	19.788	20.1942	19.6768	19.32
0.0100156	CON__Q95121			13	9	39.2	46.228	56	17.8137	18.2061	17.0955	17.0407	16.5276	17.9676	19.8668	19.2037	19.1317	18.2081	17.9471	18.6798	18.2842	16.9001	17.446		0.00026027	P00352;Q5SYQ9;Q5SYQ8	Retinal dehydrogenase 1	ALDH1A1	20	20	56.5	54.861	276	17.8432	18.1927	18.2678	18.2126	18.0956	16.8218	17.6193	17.2658	17.0453	16.966	17.442	16.905	17.138	16.6767	17.6704
0.000951867	H7C556;D3YTG3;Q7Z7G0;H0Y897;Q7Z7G0-3;Q7Z7G0-4;Q7Z7G0-2	Target of Nesh-SH3	ABI3BP	14	14	15.8	135.34	47	14.7275	12.3701	15.0902	13.9707	15.0937	18.5777	16.712	16.8324	17.0915	17.7863	NaN	11.8423	NaN	12.5599	13.1798		0.000545316	P00414	Cytochrome c oxidase subunit 3	MT-CO3	3	3	10	29.95	120	19.8537	19.143	18.8184	19.2369	19.4509	18.0191	18.0681	17.411	18.197	17.0513	19.3406	18.5213	18.3522	18.4047	18.9608
0.0040914	D6RF35;P02774;P02774-3;D6RBJ7;P02774-2	Vitamin D-binding protein	GC	19	16	49.8	53.02	128	16.0769	16.0532	14.8104	15.9277	15.3252	17.4574	17.1151	16.1485	16.9279	17.1163	17.8613	16.0769	17.8991	18.0272	17.4882		2.56824e-06	P00505;P00505-2	Aspartate aminotransferase, mitochondrial	GOT2	24	24	65.6	47.517	465	20.4439	20.5871	20.2994	20.3672	20.4841	19.2393	19.0136	18.8685	19.0921	19.4517	20.0362	20.2764	20.2079	19.9916	20.3085
0.00660879	D6RG13;P61247;D6RAT0;D6RB09;E9PFI5;H0Y8L7;H0Y9Y4;D6RAS7	40S ribosomal protein S3a	RPS3A	12	5	57.4	25.608	188	14.4629	15.1411	14.5324	14.5138	15.5726	15.2365	15.7819	15.967	16.1679	16.0906	16.1085	16.1762	16.1364	16.023	16.0132		5.0878e-05	P03905	NADH-ubiquinone oxidoreductase chain 4	MT-ND4	5	5	14.4	51.58	88	18.4266	18.602	18.3016	18.3728	18.4453	17.6047	17.3682	17.4424	17.5221	16.8827	18.4777	18.7582	18.4855	18.4361	18.5922
1.5116e-07	D6RGG3;Q99715;Q99715-4;Q99715-2;A0A087X0A8	Collagen alpha-1(XII) chain	COL12A1	85	83	37.3	333.2	327	9.90448	11.9487	11.7152	10.1067	10.2446	20.5647	20.4227	22.3214	20.1897	21.8676	10.6587	10.0942	10.7093	10.4286	10.5344		0.00101548	P03915	NADH-ubiquinone oxidoreductase chain 5	MT-ND5	7	6	22.7	67.026	96	18.0433	17.0159	17.2358	17.3127	18.0837	16.3702	16.2366	15.9308	16.0474	15.0425	17.9549	17.0454	16.7586	16.9893	17.528
0.0336406	E3W994;J3KR49;A0A0U1RQI6;O75122	CLIP-associating protein 2	CLASP2	18	1	22.5	138.86	43	15.7792	18.2264	15.9999	15.1784	15.5623	19.8401	15.4892	18.887	19.2123	19.6192	18.8161	18.9923	16.2558	16.8095	16.2881		0.0157443	P03928	ATP synthase protein 8	MT-ATP8	2	2	35.3	7.9916	52	19.1993	18.977	19.4741	19.4104	18.7801	17.6681	17.0852	16.7132	12.8304	NaN	18.0786	18.4437	18.426	14.2856	17.868
0.00837592	E5RIW3;E5RJD8;O75347;E5RHG6;O75347-2	Tubulin-specific chaperone A	TBCA	6	6	56	10.08	33	16.034	15.6665	16.0751	15.9599	15.6504	16.0628	NaN	19.2579	18.8544	19.0383	18.3398	NaN	17.706	NaN	NaN		4.52446e-05	P04179;P04179-4;P04179-2;F5H4R2;F5GYZ5;P04179-3;F5H3C5	Superoxide dismutase [Mn], mitochondrial	SOD2	9	9	76.6	24.75	228	20.4929	20.2734	20.2508	20.6127	20.8824	19.3928	19.2322	19.5964	19.1149	19.4503	19.5746	20.2208	19.9188	20.2232	19.8961
7.17874e-06	J3QLD9;E7EMK3;Q14254	Flotillin-2	FLOT2	15	15	43	47.142	96	16.5399	16.6426	NaN	NaN	16.1462	18.2191	18.3003	18.3773	18.555	18.4508	17.8521	17.8764	18.2465	18.3906	17.8956		0.00240048	P04275	von Willebrand factor;von Willebrand antigen 2	VWF	60	58	29.4	309.26	122	14.8716	13.5979	12.6646	13.8543	14.768	11.9451	12.251	12.0531	12.3741	11.202	11.6305	11.5076	13.1133	12.5035	10.0408
0.00041683	E7EMN6;P41236;Q6NXS1	Protein phosphatase inhibitor 2;Protein phosphatase inhibitor 2-like protein 3	PPP1R2;PPP1R2P3	6	6	41.8	19.245	41	NaN	13.1127	13.02	13.4165	14.628	18.6927	15.8016	17.962	17.8976	18.6229	16.0477	15.0604	15.3339	15.3641	15.7216		3.24852e-06	P05413;S4R371;S4R3A2	Fatty acid-binding protein, heart	FABP3	10	10	69.2	14.858	200	22.7977	23.0205	22.7158	22.9784	22.6888	21.5317	21.3957	21.7114	21.86	21.44	22.4105	22.5237	22.4853	22.5086	22.5203
6.19105e-07	E7EPB3;P50914	60S ribosomal protein L14	RPL14	5	5	42.7	14.558	59	13.5781	12.585	13.2866	13.328	13.4407	16.4194	16.2724	16.3972	16.0203	16.8976	13.8242	16.0101	13.5731	12.0464	13.5923		7.97072e-05	P06576;H0YH81;F8W079	ATP synthase subunit beta, mitochondrial;ATP synthase subunit beta	ATP5B	32	25	80.3	56.559	1424	23.313	23.1894	23.3076	23.4068	23.2303	22.928	22.8037	22.8219	22.9743	22.7101	23.1989	23.0696	23.2831	23.1623	23.098
1.92228e-05	E7EV71;Q14766-2;Q14766;Q14766-3;C9JD84	Latent-transforming growth factor beta-binding protein 1	LTBP1	20	1	23.7	148.43	66	10.1611	NaN	10.2965	NaN	10.5998	14.6007	14.4626	13.7121	13.4975	14.4359	11.4029	NaN	NaN	10.5564	NaN		0.000205738	P07195;A0A3B3IS95;A8MW50	L-lactate dehydrogenase B chain;L-lactate dehydrogenase	LDHB	18	18	67.4	36.638	383	20.5618	20.1116	20.1368	20.9173	20.5716	19.4651	19.6178	19.4103	19.3395	19.3378	19.7415	19.5921	19.9254	19.4861	19.5099
8.26829e-06	E7EX44;Q05682-3;Q05682-5;E9PGZ1;Q05682-6;Q05682-2;Q05682-4;C9J813	Caldesmon	CALD1	3	3	51.7	64.168	14	15.7052	NaN	15.3225	15.4095	15.2551	16.9113	16.877	16.8031	NaN	16.9615	17.2089	17.1101	16.6623	17.0342	16.4719		0.000369508	P07954-2;P07954	Fumarate hydratase, mitochondrial	FH	18	17	61.7	50.212	409	20.2025	20.0933	19.7834	20.1704	20.2004	19.2849	19.4357	18.9594	19.1219	19.5991	19.4705	19.8177	19.6854	19.6793	19.7296
0.000458988	E7EX90;Q14203-3;Q14203-4;Q14203-6;Q14203;Q14203-5;Q14203-2;Q6AWB1	Dynactin subunit 1	DCTN1;DKFZp686E0752	45	43	44.6	139.09	233	16.3785	14.5344	16.489	15.4381	15.8838	17.6349	18.6665	18.3375	18.1944	17.5994	17.284	17.2756	17.2555	17.2749	17.2331		0.00126954	P08574	Cytochrome c1, heme protein, mitochondrial	CYC1	10	10	38.5	35.422	239	21.524	20.9169	21.006	20.9288	21.5426	20.5207	20.4217	20.389	20.5626	20.4567	20.9883	20.6216	20.6746	20.712	21.231
0.00324559	E9PGN7;P05155-2;P05155;P05155-3;H9KV48	Plasma protease C1 inhibitor	SERPING1	13	13	30.4	59.491	97	15.4206	16.5435	16.4722	14.8427	15.6927	16.8328	17.2697	17.2973	17.6534	17.1343	16.6828	17.0343	16.228	16.6568	16.8188		0.000172366	P09382	Galectin-1	LGALS1	9	9	86.7	14.716	309	20.1353	19.9203	20.0798	20.2005	20.1735	19.2565	19.471	19.4151	19.6549	19.0717	20.1206	19.6751	19.8848	19.6076	20.0754
0.00603961	E9PHK0;P05452	Tetranectin	CLEC3B	8	4	59.4	17.794	32	14.8924	14.2336	NaN	12.9795	15.72	17.2495	15.6937	17.015	16.8168	17.2266	16.325	15.1444	14.7943	15.0726	15.0797		4.99577e-05	P09493-6	Tropomyosin alpha-1 chain	TPM1	2	0	72.2	32.649	56	20.2222	20.712	20.2968	20.5872	20.5261	19.6429	19.5794	19.2426	19.2731	19.0761	19.7218	19.5392	19.3988	19.4049	19.6073
3.21863e-05	E9PKF3		ACAT1	2	2	63	5.4194	16	15.3447	NaN	NaN	14.6042	14.6799	17.6908	NaN	17.6875	17.6776	17.6172	14.8438	14.893	15.1531	NaN	NaN		0.000591384	P09497-2;P09497	Clathrin light chain B	CLTB	7	7	22.7	23.181	32	15.1383	15.2541	14.7908	15.7802	15.7206	14.2647	14.3874	14.1083	14.3781	13.9223	16.0142	15.8121	15.6572	15.3641	15.8183
0.00581942	H7BXH2;E9PKF6;Q5H9R7-6;Q5H9R7-2;Q5H9R7;Q5H9R7-5;Q5H9R7-3;Q5H9R7-4;E9PQP7;H0YEN2	Serine/threonine-protein phosphatase 6 regulatory subunit 3	PPP6R3	23	23	32.3	92.407	67	12.1295	11.6413	NaN	NaN	12.7642	13.5909	NaN	13.6143	13.9009	13.2953	13.5813	12.6981	12.8753	13.5274	13.1552		0.000212388	P09622;E9PEX6;P09622-2;P09622-3	Dihydrolipoyl dehydrogenase, mitochondrial;Dihydrolipoyl dehydrogenase	DLD	17	17	59.9	54.177	364	20.4246	20.5687	20.617	20.7619	20.3084	19.6081	19.5231	19.6723	19.8666	19.0617	19.9794	19.6039	20.1172	19.9586	20.2808
0.000464547	E9PKP7;P17480-2;P17480	Nucleolar transcription factor 1	UBTF	17	17	23.8	87.435	53	12.5728	11.8852	11.7852	11.6458	11.2005	15.1929	13.4327	13.7139	13.9183	15.1639	NaN	NaN	12.1341	12.6548	12.066		0.000757385	P10768;X6RA14;H7BZT7;U3KQT1	S-formylglutathione hydrolase	ESD	10	10	61.3	31.462	197	19.1588	19.3103	18.8018	18.5466	18.9773	18.4015	17.9781	18.15	18.1078	18.1914	19.2441	18.9015	18.77	18.9567	18.8394
0.00774924	E9PNK6;E9PPQ1;J3KNE7;Q16890-4;Q16890-3;Q16890-2;Q16890-5;Q16890;E9PNQ9	Tumor protein D53	TPD52L1	4	4	29.5	18.661	39	12.6093	12.525	12.6174	NaN	11.5525	14.5513	NaN	14.4969	14.3256	12.9976	15.425	14.3602	15.0136	15.4219	15.1002		0.00411248	Q5T4U5;P11310;P11310-2;B7Z9I1	Medium-chain specific acyl-CoA dehydrogenase, mitochondrial	ACADM	15	15	36.3	50.27	149	16.9265	18.0219	18.7655	16.952	16.6261	16.0683	15.22	16.2636	15.3067	15.2953	18.2604	18.3634	18.7763	17.3634	16.6589
0.000240092	E9PS44;Q01628;H7BYV1;P13164	Interferon-induced transmembrane protein 3;Interferon-induced transmembrane protein 1	IFITM3;IFITM2;IFITM1	2	1	36.6	12.255	55	12.7957	NaN	NaN	12.1808	13.2639	14.7198	14.7504	15.0618	14.6311	15.2264	13.9525	13.8725	14.5581	14.563	NaN		0.00145304	P12235;V9GYG0	ADP/ATP translocase 1	SLC25A4	19	11	71.5	33.064	454	22.1481	22.2409	22.3045	21.6826	22.4251	21.1024	21.3011	21.6521	21.1871	21.5844	21.7407	21.4407	21.6098	21.3179	21.676
0.0116882	Q9H4A3-7;Q9H4A3-2;F5GWT4;Q9H4A3-6;Q9H4A3-5;Q9H4A3;Q9H4A3-4	Serine/threonine-protein kinase WNK1	WNK1	25	25	11.2	299.72	54	15.1747	15.0518	15.2255	15.2447	15.0616	16.1646	15.2871	15.7065	16.9989	16.5426	16.5689	15.7907	16.9442	17.0742	16.9859		4.31139e-07	P12277;G3V4N7	Creatine kinase B-type	CKB	21	20	72.2	42.644	344	19.9116	19.6787	19.4762	19.7993	19.8025	18.3544	18.3776	18.1477	18.5084	18.3161	18.8043	18.3622	18.5362	18.6072	18.6735
0.00021573	F5GY37;J3KPX7;Q99623;Q99623-2;F5GWA7;F5H3X6	Prohibitin-2	PHB2	13	13	56.9	29.723	207	17.7845	18.4496	17.8271	17.6089	18.2647	19.6004	19.0856	19.2591	18.916	19.45	18.0213	17.4138	17.8829	17.5139	18.5941		8.01284e-05	P13797;A0A0A0MSQ0;P13797-2;P13797-3	Plastin-3	PLS3	31	24	54.9	70.81	209	15.3944	15.7087	15.6491	15.4803	15.7599	14.7566	14.373	13.8027	14.0033	13.7965	16.1744	16.4951	15.8848	16.0321	15.991
0.0219506	F5H0M4;Q6P1A2-2;Q6P1A2	Lysophospholipid acyltransferase 5	LPCAT3	5	5	21.3	39.374	11	NaN	15.7469	NaN	NaN	16.6914	NaN	17.6447	18.0578	19.0545	17.9781	NaN	NaN	NaN	NaN	NaN		2.19128e-06	P13804;P13804-2;H0YLU7;H0YK49;H0YL12;H0YNX6;H0YKF0	Electron transfer flavoprotein subunit alpha, mitochondrial	ETFA	14	14	64	35.079	338	20.4911	20.2131	20.4079	20.5353	20.3242	19.5821	19.5706	19.5901	19.5306	19.356	19.8723	20.144	19.9822	20.0764	20.012
3.53512e-09	F5H6E2;O00159-2;O00159-3;O00159	Unconventional myosin-Ic	MYO1C	36	36	41.8	118.99	318	13.1631	12.2427	13.1995	13.2535	12.6739	18.5134	18.4453	18.7131	18.8525	18.5456	15.6389	15.8927	15.8018	15.939	15.6355		0.000649479	P16219;E9PE82	Short-chain specific acyl-CoA dehydrogenase, mitochondrial	ACADS	16	16	60.2	44.297	166	18.3108	18.3381	18.8304	18.5496	18.399	17.1016	16.9815	17.5642	17.1796	15.9678	18.0519	17.8681	17.8557	17.832	17.8985
0.020985	F6XZD3;Q8N283	Ankyrin repeat domain-containing protein 35	ANKRD35	5	5	6	100.33	6	15.3181	NaN	NaN	14.6649	15.0329	NaN	15.7935	16.9171	16.8566	NaN	15.3892	17.9036	NaN	NaN	NaN		0.00533032	P16930;P16930-2;H0YLC7	Fumarylacetoacetase	FAH	12	12	40.6	46.374	64	14.3692	15.5168	15.5086	15.7032	15.3806	13.2303	13.8632	12.2194	14.2753	14.2722	13.5914	15.3999	15.0528	15.5183	14.81
0.0147686	F8VXG7;Q99590-2;Q99590;A0A0A0MTP7	Protein SCAF11	SCAF11	14	14	12.3	142.6	29	NaN	15.9659	NaN	NaN	15.67	NaN	16.6072	17.0977	16.9879	17.5408	15.0851	16.4292	18.4387	17.0148	18.618		6.12987e-05	P17152	Transmembrane protein 11, mitochondrial	TMEM11	3	3	17.7	21.541	44	16.838	16.223	16.1348	16.3524	16.7789	15.4116	15.049	15.0752	15.3871	15.0975	16.6183	15.9227	15.6252	15.9142	16.6112
0.0510026	F8W8I6;P31483;P31483-3;E5RGV5;E5RG67	Nucleolysin TIA-1 isoform p40	TIA1	5	2	31.7	42.835	10	NaN	14.8552	15.1305	NaN	15.4713	NaN	17.9075	15.772	NaN	18.0562	NaN	NaN	NaN	NaN	NaN		3.16263e-05	P17540	Creatine kinase S-type, mitochondrial	CKMT2	32	26	69.7	47.504	1036	23.1026	22.923	23.1417	23.0466	23.1036	22.448	22.4936	22.3952	22.5969	22.1991	22.7633	22.6438	22.6953	22.5867	22.7309
3.36066e-06	F8WD26;J3KP06;Q8WWI1;Q8WWI1-4;Q8WWI1-2;E9PMT2;A0A0A0MTE2;Q8WWI1-5;H0Y424	LIM domain only protein 7	LMO7	44	3	30.7	186.18	149	15.1396	14.3199	14.4291	15.0307	14.6679	16.9483	16.5811	16.8463	16.8179	17.217	16.2748	15.5283	16.1183	16.2149	16.1731		0.00051293	P18085;C9JPM4;C9JAK5	ADP-ribosylation factor 4	ARF4	10	6	60.6	20.511	111	16.9448	17.3929	16.3478	16.4199	17.1298	15.5369	15.7007	15.7319	15.7871	15.6978	16.7988	17.1356	17.2792	17.2205	16.9334
0.000139614	F8WJN3;Q16630-3;Q16630;Q16630-2	Cleavage and polyadenylation specificity factor subunit 6	CPSF6	8	8	23.2	52.269	36	13.7594	13.3343	13.5996	NaN	13.261	15.5924	NaN	14.843	15.5099	15.1432	14.9788	13.1058	NaN	NaN	NaN		0.00357624	P20674;H3BNX8	Cytochrome c oxidase subunit 5A, mitochondrial	COX5A	9	9	47.3	16.762	135	20.3869	21.1843	20.7394	20.675	20.5469	19.4849	19.6877	19.6844	18.5084	20.1033	18.8296	20.2732	19.3958	19.5253	19.9837
1.28438e-05	G3V1B3;M0R181;P46778	60S ribosomal protein L21	RPL21	2	2	29.9	9.8864	56	13.1552	NaN	NaN	NaN	12.4953	15.9824	16.1591	16.0837	15.9266	16.1374	15.7674	15.2046	15.3268	15.772	15.5861		2.21657e-05	P21291;E9PS42;E9PND2;E9PP21	Cysteine and glycine-rich protein 1	CSRP1	8	8	60.6	20.567	134	16.6174	16.8358	16.7116	16.6683	16.7965	15.6186	15.1068	15.7083	15.5128	14.9557	17.1777	16.8015	16.6936	17.0108	17.3363
0.000423753	G3V203;H0YHA7;J3QQ67;Q07020-2;Q07020;F8VUA6;F8VYV2	60S ribosomal protein L18	RPL18	6	6	37.8	18.756	102	17.0693	16.2848	16.5383	16.6422	17.3019	18.5654	17.7716	18.1151	18.1192	17.8746	17.7706	17.9155	17.2639	17.097	17.5437		0.0117111	P21580;D3TTY5;A0A087WU80;A0A087WXL5;A0A087X1N1	Tumor necrosis factor alpha-induced protein 3;A20p50;A20p37	TNFAIP3	6	5	10.1	89.613	9	16.3756	17.1747	NaN	16.2841	NaN	NaN	NaN	13.5032	14.3612	NaN	NaN	NaN	NaN	NaN	13.7586
0.0011903	G3V4C1;P07910-4;P07910-2;G3V4W0;B4DY08;B2R5W2;G3V5X6;G3V3K6;G3V251	Heterogeneous nuclear ribonucleoproteins C1/C2	HNRNPC	11	1	41.4	32.238	147	17.0583	16.5635	16.4283	16.3676	16.1667	17.3815	17.1408	17.3185	17.3844	17.2129	16.4827	16.911	16.9506	17.3435	16.3755		5.0543e-06	P21912;A0A087WWT1;A0A087WXX8	Succinate dehydrogenase [ubiquinone] iron-sulfur subunit, mitochondrial	SDHB	14	14	51.4	31.629	189	20.0414	19.674	19.9536	20.3111	19.6524	18.6396	18.4574	18.4022	18.4246	18.2186	19.4207	19.1163	19.2543	19.2545	19.1392
0.0364443	G3XAI2;P07942	Laminin subunit beta-1	LAMB1	44	44	32.8	200.48	138	12.0996	13.1822	13.3068	13.2909	12.6182	14.9936	15.697	15.5448	14.4497	12.2301	12.9693	13.7232	12.9385	16.1564	12.6733		0.00499988	P21953	2-oxoisovalerate dehydrogenase subunit beta, mitochondrial	BCKDHB	7	7	28.6	43.122	23	16.1081	15.8956	16.4486	16.2924	15.8845	16.0713	14.4733	14.6852	14.3589	14.1435	14.154	NaN	NaN	NaN	13.5657
0.000758479	G3XAP6;P49747;P49747-2	Cartilage oligomeric matrix protein	COMP	25	20	56.9	79.696	93	10.3162	NaN	NaN	8.5006	9.59692	21.0567	15.7413	16.8315	20.8734	18.9671	NaN	NaN	8.85845	NaN	NaN		6.79707e-05	P22307-7;P22307-8;P22307;P22307-4;P22307-6;P22307-2	Non-specific lipid-transfer protein	SCP2	13	13	31	54.415	80	17.7713	18.6396	18.3578	18.7286	17.8417	16.7533	16.7954	16.7824	16.7625	16.782	18.7774	19.0238	19.0533	18.953	19.137
0.000257472	G5EA03;Q9UPQ0-3;H0Y8P3;Q9UPQ0-8;Q9UPQ0-6;E7EPK0;E9PDJ9;Q9UPQ0-9;Q9UPQ0-5	LIM and calponin homology domains-containing protein 1	LIMCH1	41	14	35.8	164.44	96	13.7831	NaN	12.1197	11.3918	12.7499	15.6088	15.8047	15.4474	15.4079	16.0392	17.8346	17.6734	17.6789	16.4563	17.2552		0.000711176	P22695;H3BRG4;H3BSJ9;H3BP04	Cytochrome b-c1 complex subunit 2, mitochondrial	UQCRC2	20	19	66	48.442	664	22.62	22.5605	22.1575	22.3658	22.4461	21.8105	21.8541	21.438	21.5831	22.0084	22.5044	22.4564	22.4494	22.1655	22.3371
0.00278954	P31943;G8JLB6;E9PCY7;D6RBM0;D6RIU0;H0YB39;D6RIT2	Heterogeneous nuclear ribonucleoprotein H;Heterogeneous nuclear ribonucleoprotein H, N-terminally processed	HNRNPH1	15	9	45.7	49.229	197	16.6528	16.6758	17.0588	16.6206	16.8317	17.1583	17.6558	17.1736	17.3329	17.1738	17.4027	17.604	17.4767	17.1664	17.5143		3.51714e-05	P23141-3;P23141;P23141-2	Liver carboxylesterase 1	CES1	20	20	41	62.392	59	18.775	19.0362	18.651	18.8248	18.8521	18.2241	18.3161	18.2473	18.34	18.1925	14.2956	18.5082	18.4051	18.612	18.2634
0.0081516	H0Y8X4;O43598-2;O43598	2-deoxynucleoside 5-phosphate N-hydrolase 1	DNPH1	1	1	7	25.868	35	14.7518	13.0109	14.2493	14.2851	14.9234	15.6356	14.8966	15.7529	15.7735	15.6795	15.8638	15.4475	15.8123	16.1924	15.6502		3.79565e-05	P23786;A0A1B0GTB8;A0A1B0GWC0;A0A1B0GVF3;A0A1B0GV75	Carnitine O-palmitoyltransferase 2, mitochondrial	CPT2	24	24	47.7	73.776	148	16.6626	17.1584	16.8827	16.9297	16.6857	14.9041	15.4384	15.4395	15.8613	15.4567	15.01	15.8143	15.0555	16.2351	15.9488
2.56945e-05	K4DIB9;H3BRQ4;P50238	Cysteine-rich protein 1	CRIP1	3	3	80.4	4.7533	66	13.7836	11.3103	NaN	11.3425	12.3121	18.5181	17.0487	17.9973	18.3821	17.7103	17.0324	16.5323	16.9136	16.7499	17.06		0.000288035	P24539;Q5QNZ2	ATP synthase F(0) complex subunit B1, mitochondrial	ATP5F1	13	13	58.2	28.908	354	21.4806	21.8634	21.6663	21.9337	21.9206	21.2643	21.0362	20.9974	21.1346	21.2663	21.431	21.726	21.6024	21.8134	21.5801
0.00599243	I3L0N3;P46459	Vesicle-fusing ATPase	NSF	32	3	52.2	82.091	137	13.4218	12.3503	14.2133	14.2232	16.3436	16.2623	16.4256	16.9687	16.6833	16.5516	16.4418	16.3996	16.1903	14.9909	16.6296		1.33195e-05	P24752	Acetyl-CoA acetyltransferase, mitochondrial	ACAT1	18	17	64.4	45.199	447	20.4759	20.2855	20.7833	20.589	20.3954	19.712	19.6968	19.5669	19.5821	19.6949	20.5063	19.8609	20.025	20.0269	20.2776
3.71509e-05	P62277;J3KMX5	40S ribosomal protein S13	RPS13	5	5	31.8	17.222	57	11.8049	11.8138	13.1796	10.3919	11.2943	16.1324	15.1454	15.4409	15.8187	15.6677	14.3985	14.0992	14.0727	13.1671	14.2668		5.20747e-05	P28331-4;P28331;P28331-2;P28331-5;B4DJ81;P28331-3	NADH-ubiquinone oxidoreductase 75 kDa subunit, mitochondrial	NDUFS1	31	31	61	73.527	606	20.5486	20.4152	20.6923	20.9832	20.5939	19.4929	19.6759	19.7249	19.6976	19.9523	20.1806	20.19	20.3259	20.3987	20.2463
6.8614e-05	J3KNQ4;Q9NVD7;E9PS97	Alpha-parvin	PARVA	10	8	27.7	46.589	53	15.9184	14.8216	15.7719	15.0083	15.9243	17.6117	17.7993	17.2515	17.1664	17.6551	14.6393	16.0813	15.5518	15.5387	15.1816		0.00148213	P30041	Peroxiredoxin-6	PRDX6	16	16	74.1	25.035	341	18.9722	19.5007	19.0413	18.8605	19.3927	17.7899	18.0161	18.3218	18.6514	18.3834	19.0375	18.7677	18.5859	19.0213	18.9634
0.00371563	Q14197;J3KS15	Peptidyl-tRNA hydrolase ICT1, mitochondrial	ICT1	7	7	35.4	23.63	14	12.5667	NaN	NaN	NaN	13.4791	14.235	14.903	14.4698	14.7188	14.6557	12.7152	13.8256	13.2193	12.884	14.3095		0.000461959	P30048-2;P30048	Thioredoxin-dependent peroxide reductase, mitochondrial	PRDX3	9	9	63.4	25.838	195	20.6121	19.9362	20.3341	19.9971	20.4544	19.3127	18.9526	19.5553	19.29	19.4781	20.5609	20.1893	20.2382	20.2075	19.9638
7.41662e-05	J3QLP3		VWA1	6	1	55.1	17.697	22	14.05	12.85	13.4475	13.4746	13.714	15.4699	15.8073	16.8691	16.9085	15.7955	10.9759	14.0129	NaN	NaN	NaN		5.58566e-06	P31040;P31040-2;D6RFM5;A0A087X1I3;P31040-3	Succinate dehydrogenase [ubiquinone] flavoprotein subunit, mitochondrial	SDHA	25	25	54.1	72.691	582	20.3564	20.3796	20.5248	20.6363	20.3488	19.4898	19.7432	19.4394	19.6368	19.6765	19.9106	20.1234	20.0007	19.9827	20.0812
0.00848719	J3QLS3;Q9Y2R9;J3QQS1;J3KSI8;J3QKW2	28S ribosomal protein S7, mitochondrial	MRPS7	8	8	35.4	31.704	54	15.3832	NaN	NaN	13.5473	14.8392	16.6264	15.7941	17.5103	16.7641	16.6173	18.9148	18.0128	18.1176	18.1338	18.2581		0.0023417	P31153	S-adenosylmethionine synthase isoform type-2	MAT2A	12	4	43.5	43.66	149	16.4338	16.2696	16.3407	16.0116	16.5951	15.4995	15.7767	14.8256	15.7965	15.2805	17.1015	15.5908	16.0191	15.9505	16.8203
0.0158517	K7ELQ9;Q6UW68;K7EM09;K7EPR0	Transmembrane protein 205	TMEM205	3	3	22.9	19.27	41	14.8827	16.1048	15.2515	15.2336	14.1225	16.5028	15.9584	15.6788	16.4118	16.7221	14.6329	14.3428	14.0852	14.6132	NaN		1.32093e-06	P31930	Cytochrome b-c1 complex subunit 1, mitochondrial	UQCRC1	22	21	60.8	52.645	728	21.0645	21.2656	21.2958	21.1418	21.0926	20.5439	20.563	20.5677	20.5595	20.4764	21.1258	20.9224	20.8951	20.8834	20.9433
0.0462167	K7EMD0		PSME3	1	1	80.2	10.935	2	NaN	14.4085	14.3715	14.2373	15.2717	NaN	16.9149	16.4719	16.3619	14.4668	13.8877	NaN	NaN	12.8625	13.2852		2.21918e-07	P31937	3-hydroxyisobutyrate dehydrogenase, mitochondrial	HIBADH	9	9	38.1	35.329	217	18.7475	18.7708	18.8457	18.7427	18.776	17.7935	17.7421	18.0338	17.9521	17.862	18.5384	18.698	18.8212	18.5297	18.4535
0.0181883	K7ER00;Q9Y285;Q9Y285-2;K7EPH2	Phenylalanine--tRNA ligase alpha subunit	FARSA	14	14	38.3	62.395	65	17.1293	16.4394	15.8762	17.3802	16.8307	21.4513	15.7194	22.0072	20.6467	21.1505	17.5657	17.3881	16.6911	17.5229	16.9495		4.74627e-06	P33121;P33121-2;E7EPM6;P33121-3;B7Z3Z9;D6RER0	Long-chain-fatty-acid--CoA ligase 1	ACSL1	31	31	57.7	77.942	326	19.498	19.88	19.7206	19.6045	19.8733	18.5297	18.6271	18.6671	18.8777	18.7464	19.0751	18.9454	19.0082	19.1462	18.9864
0.0184076	K7ER15;Q9H0R4;Q9H0R4-2;K7EMY7	Haloacid dehalogenase-like hydrolase domain-containing protein 2	HDHD2	5	5	47.1	22.49	68	15.7252	13.3851	14.9383	14.87	15.254	16.1744	15.5067	16.2545	16.2545	16.1395	16.4551	16.2514	16.0217	15.7545	16.431		0.000117915	P34897-3;P34897;P34897-2;G3V2Y4;H0YIZ0	Serine hydroxymethyltransferase, mitochondrial;Serine hydroxymethyltransferase	SHMT2	17	16	48.2	53.454	96	19.5767	19.6006	19.6173	19.2791	19.6884	18.0095	17.7688	16.796	18.2875	17.2384	19.8853	19.5127	19.1571	19.2112	19.8756
0.0137698	M0R117;Q02543;M0R3D6;M0R1A7;M0R0P7	60S ribosomal protein L18a	RPL18A	7	7	45.5	18.079	34	NaN	10.4934	10.8212	10.6782	10.4832	12.4261	NaN	11.1816	12.6604	NaN	NaN	NaN	NaN	NaN	NaN		0.00188411	P35555	Fibrillin-1	FBN1	106	103	53.6	312.3	631	17.9687	16.8235	17.449	17.803	17.3256	16.0956	16.8178	16.519	16.1662	15.9002	16.8836	16.824	15.1453	16.2305	17.0427
0.0300868	O00203-3;O00203	AP-3 complex subunit beta-1	AP3B1	28	28	28.3	116.19	57	12.2517	11.2523	11.9491	NaN	11.9715	14.5472	12.9733	NaN	NaN	NaN	NaN	NaN	NaN	13.2491	11.5505		0.000222763	P35579;P35579-2	Myosin-9	MYH9	106	84	55.8	226.53	1672	18.9167	18.5717	18.6451	18.6093	18.6699	18.134	18.2767	17.9893	18.2074	17.908	18.8251	18.6903	18.6804	18.7879	18.7504
0.0104033	O00339-2;O00339-3;O00339;H0YBJ4	Matrilin-2	MATN2	12	12	19.3	104.77	15	NaN	12.329	12.6492	12.6802	13.1183	13.942	NaN	13.654	13.3508	NaN	13.0401	12.2218	NaN	13.1665	13.0019		0.00197161	P35754	Glutaredoxin-1	GLRX	3	3	31.1	11.776	40	16.9144	17.7711	17.932	18.053	15.7155	13.1629	NaN	12.3538	NaN	NaN	15.4749	13.9541	16.6012	15.1477	13.5778
0.00434	O00487	26S proteasome non-ATPase regulatory subunit 14	PSMD14	9	8	40.6	34.577	40	14.1002	14.2166	13.4138	14.0376	NaN	17.754	22.6005	17.4411	17.7425	17.6739	15.4536	15.0873	15.0941	15.5122	16.4662		0.00447783	P36551	Oxygen-dependent coproporphyrinogen-III oxidase, mitochondrial	CPOX	14	14	43.8	50.151	53	16.1651	16.6352	16.2785	16.6191	16.3571	15.2874	12.2265	14.6286	15.0286	14.0577	16.9778	16.9525	16.8248	17.0187	16.857
0.0142285	O14744-2;O14744;O14744-3;O14744-5;O14744-4;G3V580	Protein arginine N-methyltransferase 5;Protein arginine N-methyltransferase 5, N-terminally processed	PRMT5	14	14	28.5	71.319	57	13.1246	NaN	13.3278	13.3744	12.0843	14.4322	13.8741	14.2484	13.5412	13.9519	12.8124	12.875	11.6986	12.4598	12.6825		7.3885e-05	P38646	Stress-70 protein, mitochondrial	HSPA9	32	32	51.7	73.68	684	19.2815	19.1624	19.3787	19.3014	19.1405	18.5698	18.7797	18.6266	18.7613	18.8789	19.249	19.2579	19.2529	19.3269	19.2659
0.00309066	O14777	Kinetochore protein NDC80 homolog	NDC80	14	14	20.7	73.912	22	15.9296	15.3585	16.3809	NaN	NaN	17.3139	17.072	17.1937	16.7508	17.3939	NaN	16.3986	NaN	NaN	17.5581		0.00178178	P41250	Glycine--tRNA ligase	GARS	22	20	39	83.165	127	15.7606	16.1999	14.8198	15.8999	15.7439	14.4501	13.9382	13.8063	14.8204	14.5387	14.7691	15.8083	15.5757	16.2231	14.7865
0.0247839	O15013-7;O15013-4;O15013-5;O15013;H0YAN8;O15013-6	Rho guanine nucleotide exchange factor 10	ARHGEF10	14	11	14.4	144.27	22	14.9919	16.7556	15.0733	NaN	15.3002	17.0174	18.0423	18.6904	15.9386	17.1457	18.0811	17.9619	18.0094	18.1061	18.0429		1.4419e-05	P42704	Leucine-rich PPR motif-containing protein, mitochondrial	LRPPRC	55	55	47.8	157.9	587	17.5641	17.5443	17.5773	17.5099	17.6942	16.6966	17.0601	16.8279	16.7479	16.9925	17.4037	17.437	17.5716	17.4135	17.3706
0.000161218	O15047	Histone-lysine N-methyltransferase SETD1A	SETD1A	10	10	8.4	186.03	29	15.3435	NaN	15.1009	16.2761	15.2626	17.1093	17.3149	17.3116	17.2508	17.1646	17.0033	16.6604	16.4636	16.4737	16.3812		0.000997015	P43034	Platelet-activating factor acetylhydrolase IB subunit alpha	PAFAH1B1	16	16	50.5	46.637	114	18.1901	17.3794	17.672	18.179	18.0268	16.8448	NaN	16.7694	16.2844	16.9181	18.4915	17.7496	17.6308	18.0544	18.1737
0.000948249	O15061	Synemin	SYNM	73	6	51.9	172.77	548	17.5231	17.3507	17.0984	17.0874	17.5537	18.2397	17.7883	18.0298	18.3009	17.8625	18.2575	17.7571	18.2947	18.3705	18.2733		1.20867e-05	P43155-2;P43155;P43155-3	Carnitine O-acetyltransferase	CRAT	27	26	57.5	68.568	439	19.3973	19.5461	19.4925	19.7146	19.5423	18.9157	18.4971	18.6536	18.7099	18.7877	18.8908	18.7973	18.9174	18.8065	18.9022
1.97075e-05	O15230	Laminin subunit alpha-5	LAMA5	65	65	26.5	399.73	249	9.41088	NaN	11.1831	NaN	NaN	20.658	20.7434	19.6149	20.4885	19.5752	17.43	17.1684	17.2576	17.3705	17.4183		0.00358971	P45381	Aspartoacylase	ASPA	8	8	32.9	35.735	52	15.175	15.4766	15.4554	15.63	15.4161	14.4982	14.587	14.4675	14.1882	12.9183	15.5798	15.088	15.3757	14.9946	14.4433
1.0107e-05	O15273;J3KT40	Telethonin	TCAP	7	7	66.5	19.051	95	16.1709	15.5124	15.7299	15.9694	16.0528	17.2175	16.9803	17.2068	17.2798	17.0897	14.9598	15.2613	15.0777	15.086	14.923		0.000893867	P47985	Cytochrome b-c1 complex subunit Rieske, mitochondrial;Cytochrome b-c1 complex subunit 11	UQCRFS1	13	3	43.8	29.668	274	21.2353	20.9895	20.7779	21.0022	20.9578	20.2921	20.2967	19.7762	20.406	19.5805	20.7254	20.5635	20.4134	20.2073	20.4619
0.0254269	O43149	Zinc finger ZZ-type and EF-hand domain-containing protein 1	ZZEF1	14	13	7.2	331.07	20	11.8616	12.6712	NaN	12.8851	13.5605	NaN	NaN	14.2146	13.7679	14.61	NaN	NaN	NaN	NaN	NaN		0.000165606	P48735;P48735-2	Isocitrate dehydrogenase [NADP], mitochondrial	IDH2	22	20	51.8	50.909	657	22.1389	22.2388	22.1983	22.2549	22.0131	21.6585	21.7043	21.6301	21.6639	21.9206	22.0249	21.7153	21.8436	21.8399	21.8436
0.0403758	O43237;O43237-2	Cytoplasmic dynein 1 light intermediate chain 2	DYNC1LI2	17	17	45.9	54.099	87	14.0147	NaN	13.7106	14.0541	14.3554	19.1392	13.6341	15.5508	18.6461	18.7328	15.5186	14.8031	15.5999	20.4129	17.7725		0.00279246	P49207	60S ribosomal protein L34	RPL34	4	4	21.4	13.293	18	14.2095	16.1759	14.7555	14.4373	15.4477	12.89	12.6598	13.6199	12.3284	NaN	13.8421	14.4473	15.4757	15.2254	14.2079
0.00608843	O43242;O43242-2	26S proteasome non-ATPase regulatory subunit 3	PSMD3	26	26	57.5	60.977	202	16.1837	15.3926	15.1712	15.2091	15.6818	16.7984	16.1278	16.711	16.8498	15.9796	16.7058	16.9633	16.8245	17.0426	17.0885		4.13615e-05	P49411	Elongation factor Tu, mitochondrial	TUFM	23	22	59.7	49.541	475	20.2302	19.9468	19.7703	19.8153	20.1306	18.9037	19.0804	19.0229	18.8285	18.4749	19.2369	18.8989	18.5507	18.765	19.1356
0.00360728	O43252	Bifunctional 3-phosphoadenosine 5-phosphosulfate synthase 1;Sulfate adenylyltransferase;Adenylyl-sulfate kinase	PAPSS1	18	17	30.4	70.832	45	NaN	13.6432	14.0901	13.1507	14.3305	14.7241	15.6324	14.8626	15.0271	15.7069	14.6933	14.2306	13.7888	14.1484	14.3485		0.0055579	P49419-2;P49419;A0A1B0GW77;A0A1B0GTG2;A0A1B0GW82;A0A1B0GUA1;A0A1B0GV49;A0A1B0GTJ4;A0A1B0GTY9;P49419-4	Alpha-aminoadipic semialdehyde dehydrogenase	ALDH7A1	20	20	50.7	55.366	78	NaN	15.1226	15.0279	14.7836	NaN	NaN	13.3489	12.8035	11.6011	13.2286	11.9176	15.013	14.7714	NaN	NaN
0.0540573	O43294-2;O43294	Transforming growth factor beta-1-induced transcript 1 protein	TGFB1I1	13	12	52.5	47.941	46	15.3335	13.6636	12.1834	15.0263	15.1304	15.6478	16.4803	15.4797	15.3057	15.5579	15.38	15.9789	15.7909	15.6583	15.4174		4.33867e-05	P49748;P49748-3;P49748-2	Very long-chain specific acyl-CoA dehydrogenase, mitochondrial	ACADVL	34	33	68.2	70.389	792	20.9428	20.9453	21.1125	20.9513	20.757	20.2586	20.1785	20.2825	20.3625	19.9363	21.1578	21.1229	21.0502	20.9897	21.0389
0.0354215	O43491;O43491-3;E9PII3;O43491-2;A0A2R8Y5B3	Band 4.1-like protein 2	EPB41L2	33	1	44.8	112.59	132	15.4718	16.5003	16.3728	16.7017	16.9496	16.8505	20.3625	18.0455	17.0593	18.1714	20.2536	19.4879	19.4542	19.6405	19.2134		0.00499705	P49773;D6REP8;D6RE99;D6RD60	Histidine triad nucleotide-binding protein 1	HINT1	6	6	77.8	13.802	235	19.8525	19.3422	18.8297	19.2372	20.01	18.7418	18.3666	17.6575	18.3734	18.6466	19.1407	18.7582	18.2629	18.9862	19.2994
2.14045e-05	O43707;O43707-2;F5GXS2;O43707-3	Alpha-actinin-4	ACTN4	45	22	68.7	104.85	593	16.8001	17.3276	17.4531	17.687	17.0992	18.5794	18.5699	18.6848	18.6343	18.6777	18.1329	18.2001	17.9652	17.676	17.9127		0.000321568	P49902;P49902-2	Cytosolic purine 5-nucleotidase	NT5C2	8	8	21	64.969	38	14.0707	14.3368	14.1815	13.4019	14.1621	13.1274	12.7545	12.3701	12.0608	12.5643	13.1444	14.2391	14.4173	14.1111	14.861
0.00459357	O43747;O43747-2	AP-1 complex subunit gamma-1	AP1G1	12	11	18.7	91.35	45	11.4003	12.2604	11.658	NaN	NaN	13.1557	13.031	14.3807	13.1134	13.6788	13.6901	12.9035	13.3295	13.3966	13.3704		0.00666606	P49903;P49903-4;P49903-2;P49903-3;Q5T5U6	Selenide, water dikinase 1	SEPHS1	8	8	35.2	42.91	34	14.8464	NaN	14.6121	NaN	15.1827	14.1798	13.2622	13.2739	13.0396	14.0189	15.8404	13.4726	13.3425	14.2969	15.7183
0.020108	O43795-2	Unconventional myosin-Ib	MYO1B	33	1	35.7	124.95	101	NaN	15.3769	16.502	14.0753	15.5637	16.6051	16.6861	17.0421	16.6269	16.6492	17.4886	17.2054	17.6355	17.5919	17.491		0.000115234	P51398-2;P51398-3;P51398;V9GZ03;V9GYL9;V9GYJ9	28S ribosomal protein S29, mitochondrial	DAP3	9	8	31.1	41.044	44	15.2389	15.6422	15.4575	15.5004	15.3138	14.7236	14.5799	14.0747	14.3029	14.6273	15.4016	15.4633	15.2431	15.203	15.283
0.00127582	O43815;O43815-2	Striatin	STRN	20	19	37.4	86.131	50	15.3471	15.2663	NaN	15.3838	15.7298	15.8812	16.4251	16.6516	16.7824	16.5954	16.1332	15.4281	16.3423	16.4696	16.2022		9.74789e-05	P51553;P51553-2;G5E9Q7;E7EQB8;E9PF84	Isocitrate dehydrogenase [NAD] subunit gamma, mitochondrial;Isocitrate dehydrogenase [NAD] subunit, mitochondrial	IDH3G	9	8	41	42.794	120	17.6778	18.0129	17.7886	17.7559	17.9102	17.0193	17.0742	17.3187	17.1036	17.3661	17.3156	17.3102	17.0374	16.8117	17.5025
1.86176e-05	O60240	Perilipin-1	PLIN1	27	27	60.7	55.99	165	12.3496	10.9616	NaN	11.205	NaN	17.3672	16.4401	17.7152	18.0487	17.1564	14.172	15.4109	14.407	13.8033	14.1284		0.00197966	P51970	NADH dehydrogenase [ubiquinone] 1 alpha subcomplex subunit 8	NDUFA8	8	8	63.4	20.105	151	18.9184	18.1706	18.3633	18.4856	19.2427	17.6839	18.0092	17.2137	17.4322	17.109	18.2335	17.6435	17.527	17.6594	18.0233
0.00419835	O60256;O60256-4;O60256-2;I3L0S1;E7EPA1;O60256-3	Phosphoribosyl pyrophosphate synthase-associated protein 2	PRPSAP2	9	8	33.9	40.925	24	12.9701	NaN	NaN	NaN	13.7981	14.9912	15.4509	14.8722	14.581	15.1709	14.5085	14.089	14.204	14.3286	14.2233		0.00152199	P52895;B4DK69;S4R3P0;H0Y804	Aldo-keto reductase family 1 member C2	AKR1C2;AKR1C1	9	2	44	36.735	115	16.5105	16.2433	16.1386	15.395	16.3497	15.131	15.0612	15.2764	15.3498	15.0728	16.3194	16.2229	15.962	15.9603	16.4561
0.00259569	O60331-4;O60331;O60331-2;O60331-3	Phosphatidylinositol 4-phosphate 5-kinase type-1 gamma	PIP5K1C	4	4	9.1	70.213	7	NaN	NaN	16.4438	NaN	17.8298	19.1666	19.3777	19.2148	19.1006	19.4388	NaN	NaN	NaN	NaN	19.3		0.000904778	P53701	Cytochrome c-type heme lyase	HCCS	9	9	39.2	30.601	63	20.2903	20.1824	19.472	20.3679	20.9093	18.5113	19.2111	19.091	18.9558	18.7508	19.7372	18.9688	19.1731	19.0963	19.046
0.0106016	O60518	Ran-binding protein 6	RANBP6	7	7	9.5	124.71	13	15.1977	NaN	NaN	14.7208	NaN	16.1623	16.6651	NaN	16.0728	15.9511	16.1408	NaN	15.7122	16.2514	15.6119		0.000683504	P54136;P54136-2	Arginine--tRNA ligase, cytoplasmic	RARS	29	28	50.2	75.378	163	17.4246	17.5769	17.7589	17.3501	17.4433	16.3548	16.7572	17.0534	16.8708	16.8576	17.7138	18.3222	17.8031	17.9385	17.4937
8.29907e-05	P62807;P57053;O60814;U3KQK0;Q99880;Q99879;Q99877;Q93079;Q5QNW6;P58876;Q5QNW6-2;Q96A08	Histone H2B type 1-C/E/F/G/I;Histone H2B type F-S;Histone H2B type 1-K;Histone H2B;Histone H2B type 1-L;Histone H2B type 1-M;Histone H2B type 1-N;Histone H2B type 1-H;Histone H2B type 2-F;Histone H2B type 1-D;Histone H2B type 1-A	HIST1H2BC;H2BFS;HIST1H2BK;HIST1H2BN;HIST1H2BL;HIST1H2BM;HIST1H2BH;HIST2H2BF;HIST1H2BD;HIST1H2BA	9	2	59.5	13.906	174	21.2154	20.5822	20.7525	20.8031	20.9783	22.0647	22.3631	22.0036	22.049	21.6354	21.0308	21.71	20.862	21.1661	21.5403		0.00549592	P54727;Q5W0S5;P54727-2	UV excision repair protein RAD23 homolog B	RAD23B	6	6	21.5	43.171	61	15.8212	NaN	15.6326	14.9222	16.2509	13.8377	14.5843	12.5757	11.3953	12.3915	14.9455	14.8975	14.9363	14.6148	13.4648
0.00264558	O75083;O75083-3	WD repeat-containing protein 1	WDR1	23	23	60.1	66.193	369	16.032	17.4717	16.8754	16.6038	16.4308	17.7083	17.5827	18.1893	17.9228	17.6695	17.2473	17.1641	17.3417	17.4374	17.2817		0.00232474	P56181-2	NADH dehydrogenase [ubiquinone] flavoprotein 3, mitochondrial	NDUFV3	14	13	39.5	50.983	139	16.3632	16.5445	15.841	15.5794	15.902	14.026	14.5557	14.7655	15.0737	15.3938	15.8266	15.98	15.6681	15.8168	16.457
0.000107548	O75112-6	LIM domain-binding protein 3	LDB3	1	0	82.3	30.999	61	17.3679	16.7225	17.4562	17.247	17.9715	19.5039	19.2049	20.9485	20.2781	19.7634	19.5994	17.8115	19.2681	19.5844	19.5914		0.000194413	P57772;P57772-2;C9J8T0	Selenocysteine-specific elongation factor	EEFSEC	14	13	30.5	65.304	28	15.8451	15.9815	16.3757	NaN	16.3876	14.8101	14.6286	15.289	14.7526	14.5681	16.0228	15.3852	14.7126	15.3887	15.8503
0.00862748	O75155;O75155-2	Cullin-associated NEDD8-dissociated protein 2	CAND2	31	30	39	135.25	270	17.5661	17.6278	17.3194	17.6099	17.3795	18.4077	17.5743	18.0108	17.9478	18.2026	18.7471	18.2088	18.6174	18.644	18.5237		6.0395e-06	P61457	Pterin-4-alpha-carbinolamine dehydratase	PCBD1	6	6	66.3	11.999	38	15.6023	15.7144	15.9475	15.8844	15.3913	13.8472	14.2135	13.7632	14.2143	14.3822	15.2088	14.6676	14.1867	14.9609	14.7473
0.0180239	O75339	Cartilage intermediate layer protein 1;Cartilage intermediate layer protein 1 C1;Cartilage intermediate layer protein 1 C2	CILP	23	23	25.3	132.56	128	15.3336	7.31841	11.5156	11.6564	22.2441	21.2318	21.0858	20.7565	21.2159	20.9038	11.3715	10.9428	11.1973	11.5151	10.9304		0.00538012	P62136;P62136-2;E9PMD7;P62136-3	Serine/threonine-protein phosphatase PP1-alpha catalytic subunit;Serine/threonine-protein phosphatase	PPP1CA	18	5	63	37.512	111	16.3427	16.0069	16.2883	16.209	15.792	14.3481	12.9745	14.5292	15.8376	13.5153	17.3501	17.0057	16.9386	16.7103	16.7361
8.70415e-06	O75367-3;O75367;O75367-2;B4DJC3	Core histone macro-H2A.1;Histone H2A	H2AFY	16	15	55.3	39.488	215	16.3849	15.8889	14.9128	15.7211	15.254	19.0184	18.0909	18.5436	18.5456	18.706	17.1868	17.3717	17.2012	16.5478	17.241		0.000160962	P62256;C9JZG9;C9JZY6;P62256-2;H7C4M9;C9J8Q9	Ubiquitin-conjugating enzyme E2 H	UBE2H	4	4	25.7	20.655	28	14.3784	14.5479	14.1037	14.4303	14.2148	13.0569	13.344	13.6688	13.5549	13.026	14.5032	14.7813	14.859	14.9687	15.0181
2.52806e-05	O75368	SH3 domain-binding glutamic acid-rich-like protein	SH3BGRL	6	6	71.1	12.774	62	14.9259	14.2376	13.9216	14.1558	14.5169	18.419	17.9924	16.6259	17.0144	17.9616	16.1537	16.383	16.2788	15.8087	16.3863		0.00708061	P62330	ADP-ribosylation factor 6	ARF6	6	6	40.6	20.082	26	14.7827	14.7248	13.9004	13.5578	14.7795	12.6165	NaN	NaN	12.0661	NaN	14.912	13.8844	14.4124	14.1763	14.9639
0.000307869	O75369-8;O75369-2;O75369-9;O75369;O75369-6;O75369-3;E7EN95;O75369-7;O75369-5;O75369-4	Filamin-B	FLNB	100	98	56.8	281.63	623	17.1246	15.7002	16.7251	15.8778	16.8105	18.3791	17.9136	18.1678	18.5025	18.2168	17.6298	17.1045	17.0241	17.4783	17.5387		0.00466075	P62633-2;P62633;P62633-7;P62633-3;P62633-5;P62633-6	Cellular nucleic acid-binding protein	CNBP	8	1	52.4	18.742	69	14.7492	14.599	14.7922	14.7497	13.723	13.9197	13.5515	12.7905	13.5832	12.7229	15.0917	11.0627	12.8959	12.4987	14.7125
0.000146313	O75461-2;O75461-3;O75461	Transcription factor E2F6	E2F6	1	1	9.7	22.981	19	16.7694	NaN	16.15	NaN	16.7829	20.1069	NaN	21.1732	20.0058	20.1525	17.0815	19.5945	16.597	17.5229	17.9059		0.0016244	P62714	Serine/threonine-protein phosphatase 2A catalytic subunit beta isoform	PPP2CB	15	2	66	35.575	113	17.1701	16.5629	16.7237	16.5526	16.7932	15.6003	15.1982	16.2897	16.0105	15.4789	16.5557	16.985	16.9976	16.9931	17.0898
0.00395346	O75569;O75569-3;O75569-2;G5E9Q4;F8WEG8;C9JMM3	Interferon-inducible double-stranded RNA-dependent protein kinase activator A	PRKRA	8	8	36.1	34.404	86	15.1812	16.62	14.0592	14.5154	14.1003	17.1934	16.1659	17.2517	17.0085	17.2191	16.7608	16.872	16.8835	17.0985	16.4495		0.00318876	P62829;C9JD32;J3KT29;J3KTJ3;B9ZVP7	60S ribosomal protein L23	RPL23	4	4	36.4	14.865	91	16.7539	17.502	17.7449	17.8165	17.0303	16.4541	15.3728	15.3281	15.655	16.7136	16.8657	18.6194	17.5403	18.1436	17.7208
0.00554079	O75607	Nucleoplasmin-3	NPM3	5	4	51.1	19.343	15	14.7966	NaN	13.1665	13.9269	14.5892	15.7252	NaN	15.6686	15.5514	15.8227	NaN	NaN	NaN	NaN	NaN		0.00602504	P62873;P62873-2;F6UT28;B3KVK2	Guanine nucleotide-binding protein G(I)/G(S)/G(T) subunit beta-1	GNB1	11	6	52.6	37.377	66	16.6708	16.7974	16.7025	16.4487	16.8155	15.9369	15.774	15.9486	16.1368	14.6835	17.2165	17.3488	17.5578	16.9921	17.2608
0.000202921	O75832;B1AJY7;B1AJY5;O75832-2	26S proteasome non-ATPase regulatory subunit 10	PSMD10	10	10	53.5	24.428	72	13.2512	NaN	12.0556	12.0675	13.0449	14.513	14.7274	15.1697	14.8786	14.5856	15.1179	14.2186	15.7519	15.1754	14.0793		0.00110764	P82664	28S ribosomal protein S10, mitochondrial	MRPS10	5	4	29.4	22.999	35	15.2742	15.1415	14.4478	14.4868	15.1641	14.1106	13.6868	13.6469	13.348	12.8265	15.1822	14.6534	14.8679	14.5266	14.7652
0.000170638	O75884	Putative hydrolase RBBP9	RBBP9	5	5	33.9	21	24	13.6688	NaN	NaN	12.6895	12.6765	15.2124	15.4524	15.0306	15.2409	15.0006	15.7796	14.8899	14.9147	15.2789	15.6308		1.56711e-05	P82909	28S ribosomal protein S36, mitochondrial	MRPS36	3	3	44.7	11.466	89	17.7895	17.387	17.6334	18.0433	17.6121	15.3991	14.9412	14.122	15.2693	15.6357	17.709	17.3746	17.1074	17.5962	18.0418
0.023986	O94766;G3V150;O94766-2	Galactosylgalactosylxylosylprotein 3-beta-glucuronosyltransferase 3	B3GAT3	5	5	14	37.121	7	14.5567	NaN	NaN	NaN	13.0355	15.5053	NaN	15.5849	15.27	15.6728	14.858	15.0511	14.5048	NaN	NaN		0.00635239	P82933	28S ribosomal protein S9, mitochondrial	MRPS9	13	13	38.6	45.834	42	15.506	15.4788	14.7579	14.5787	15.6979	14.1872	13.2978	14.2456	14.1454	NaN	11.4565	14.4887	NaN	13.1939	14.5038
1.88244e-05	O94875-2	Sorbin and SH3 domain-containing protein 2	SORBS2	22	1	43.1	74.777	78	14.6804	15.5851	NaN	16.2905	15.516	18.3523	18.4761	18.5815	18.6568	18.6489	16.2243	15.7238	15.2509	14.7868	16.6422		0.00540624	Q00872-7	Myosin-binding protein C, slow-type	MYBPC1	2	2	70.1	128.4	12	12.4282	11.1277	12.7049	12.6971	12.4398	11.1737	NaN	10.1596	11.0672	10.1813	11.8327	11.3974	NaN	11.4118	11.0271
0.0297408	O94885;A0A087WW74	SAM and SH3 domain-containing protein 1	SASH1	16	16	17.6	136.65	28	16.5809	16.4125	NaN	15.4952	17.1343	18.0117	19.1844	17.4364	17.8421	21.4315	NaN	16.8088	16.006	14.8764	NaN		0.00186484	Q00G26	Perilipin-5	PLIN5	9	9	25.1	50.791	81	17.3031	17.8484	18.1338	18.1803	17.6185	16.3133	16.9771	17.0115	16.8339	17.0732	17.4387	17.7778	17.7381	17.7433	17.2263
0.000858326	O94903;E5RG77	Proline synthase co-transcribed bacterial homolog protein	PROSC	9	4	34.9	30.344	86	18.3996	17.4895	18.6604	17.9226	18.0654	20.3087	19.0863	19.3258	20.4064	19.9678	19.2779	19.1176	18.2991	19.1638	18.9339		6.10116e-05	Q01469;I6L8B7	Fatty acid-binding protein, epidermal	FABP5	7	7	55.6	15.164	168	18.3956	18.1313	18.3348	18.3441	18.331	17.7536	17.557	17.6431	17.5989	17.235	17.9446	17.8633	17.9939	17.9392	18.1777
1.01852e-06	O94915;F2Z2S2;A0A286YEZ9	Protein furry homolog-like	FRYL	24	9	9.9	339.59	28	16.2798	15.8409	15.7713	16.0005	NaN	18.9339	18.7127	18.4537	18.2664	18.8031	17.7456	17.8162	16.5592	16.5325	17.3917		0.0059223	Q02045-2;D6RB15	Myosin light chain 5	MYL5	1	1	22	14.888	11	18.7557	18.3624	19.6003	19.6771	18.383	18.1924	18.008	17.4907	17.1453	17.5604	17.5368	18.1093	18.0064	15.8003	17.7382
0.0496619	O95071-2;O95071;E7EMW7	E3 ubiquitin-protein ligase UBR5	UBR5	29	28	14.1	309.22	38	15.9627	16.497	NaN	NaN	15.9956	18.3672	15.9457	18.1066	17.5845	18.4203	NaN	16.0612	NaN	NaN	NaN		0.00561465	Q02252;Q02252-2;G3V4Z4	Methylmalonate-semialdehyde dehydrogenase [acylating], mitochondrial	ALDH6A1	16	16	41.7	57.839	83	17.8677	17.1057	17.2808	16.94	17.2073	15.9249	15.5517	16.0017	15.6219	17.1483	16.2953	17.0958	16.7402	15.9518	16.0538
0.00107154	O95352;O95352-3;O95352-2	Ubiquitin-like modifier-activating enzyme ATG7	ATG7	11	11	18.1	77.959	26	NaN	NaN	14.7556	13.6607	13.6817	15.7627	15.8451	15.4329	15.6661	15.6773	13.9052	15.8495	14.4143	15.7018	14.9794		0.00519309	Q02338;E9PCG9	D-beta-hydroxybutyrate dehydrogenase, mitochondrial	BDH1	8	7	29.4	38.157	32	17.2629	17.0117	16.535	16.7171	17.5343	15.5876	15.6793	14.203	12.9666	NaN	16.247	14.1339	14.5025	NaN	16.5913
0.0077377	O95359;O95359-3;E7EMZ9;E9PBC6	Transforming acidic coiled-coil-containing protein 2	TACC2	41	38	24.2	309.42	124	13.0014	12.7873	NaN	NaN	12.1658	NaN	14.3391	15.5665	15.1916	13.9402	15.7536	15.446	15.5176	15.3326	15.6488		0.00709752	Q02413	Desmoglein-1	DSG1	17	16	24.5	113.75	60	13.9626	14.8791	NaN	NaN	14.7738	11.9222	12.6619	NaN	NaN	11.1859	16.8521	16.6929	16.9581	16.7404	16.1723
0.00272816	O95394;O95394-4;A0A494C0G1;H0Y987;O95394-3	Phosphoacetylglucosamine mutase	PGM3	17	3	44.1	59.851	54	13.9033	NaN	13.7831	NaN	NaN	14.8518	14.8309	14.4347	15.0564	14.94	15.2587	NaN	14.9948	15.34	15.6436		0.000176104	Q02978;I3L1P8;Q02978-2	Mitochondrial 2-oxoglutarate/malate carrier protein	SLC25A11	12	12	53.5	34.061	287	19.3053	19.565	19.5155	19.7546	19.4358	19.0479	18.9268	18.6345	18.8478	18.757	19.6651	19.798	19.7646	20.0352	19.5601
0.00658125	O95425-4;O95425;O95425-3;O95425-2	Supervillin	SVIL	70	68	44	244.52	291	13.2712	15.1931	15.6743	15.6989	16.1864	16.9842	16.7989	17.6227	17.1551	17.0505	17.8522	17.6917	17.7074	17.6922	17.8078		0.00775653	Q03164-2;Q03164;Q03164-3	Histone-lysine N-methyltransferase 2A;MLL cleavage product N320;MLL cleavage product C180	KMT2A	5	5	1.8	427.73	8	14.1495	NaN	14.5758	NaN	14.2949	NaN	NaN	12.9707	NaN	12.438	15.2894	NaN	14.8538	16.2266	15.2886
0.000523962	O95433;O95433-2;G3V438;H0YJG7	Activator of 90 kDa heat shock protein ATPase homolog 1	AHSA1	16	16	65.1	38.274	59	13.9502	NaN	NaN	13.5026	NaN	16.965	NaN	16.4188	16.5372	16.2087	14.7924	16.6947	16.2775	16.2423	13.9307		0.000455667	Q08170;A0A0D9SEM4	Serine/arginine-rich splicing factor 4	SRSF4	7	4	16.4	56.678	51	13.9908	14.1685	14.1106	14.6827	13.8962	13.0998	12.8738	12.3077	13.3822	12.7794	14.1643	14.5166	14.3377	14.6093	14.3306
0.0128869	R4GMU1;O95479	GDH/6PGL endoplasmic bifunctional protein;Glucose 1-dehydrogenase;6-phosphogluconolactonase	H6PD	23	23	38.5	90.172	92	13.5275	12.4148	NaN	NaN	13.5785	15.3215	14.2161	15.2534	NaN	14.6341	15.9982	15.7508	15.4729	16.0488	10.7218		0.000783415	Q10713;Q10713-2	Mitochondrial-processing peptidase subunit alpha	PMPCA	17	17	37.1	58.252	106	16.3695	16.2796	16.2914	16.3249	16.3816	15.5141	15.3978	15.4773	15.52	14.4862	16.34	16.1382	16.3983	16.4298	16.5646
0.0240878	O95782;O95782-2	AP-2 complex subunit alpha-1	AP2A1	37	28	46.1	107.54	114	15.2046	12.9396	13.2595	14.4771	14.6029	16.3596	14.1004	16.6413	15.7737	16.2756	14.2829	14.9912	15.027	15.6867	14.8718		0.00253105	Q12797-4;Q12797-3	Aspartyl/asparaginyl beta-hydroxylase	ASPH	3	3	18.1	23.796	32	17.6071	17.5002	17.1702	18.079	17.4177	16.6231	16.9025	16.2948	17.0589	16.4295	16.827	16.5304	16.519	16.6676	16.6213
0.00108926	O95810	Serum deprivation-response protein	SDPR	14	14	33.2	47.173	138	15.6093	15.7842	13.9912	14.9362	15.0509	17.0025	16.292	17.0739	16.7991	16.7432	16.7032	16.633	16.7724	17.1305	16.8567		0.00194294	Q12974;E9PMY3;E9PML8;E9PJC0;E9PRR9;Q12974-2;Q12974-4;Q12974-3;Q93096	Protein tyrosine phosphatase type IVA 2;Protein tyrosine phosphatase type IVA 1	PTP4A2;PTP4A1	4	4	23.4	19.127	13	13.7521	13.4562	13.5854	13.5175	13.6248	12.8487	12.9014	12.0747	12.912	NaN	14.2192	13.8211	13.4615	14.1585	13.5758
0.00453809	O95817;C9JFK9	BAG family molecular chaperone regulator 3	BAG3	24	24	57.2	61.594	356	17.7796	17.8972	18.3039	18.2704	17.9612	18.8379	18.4647	18.338	18.7831	19.0695	19.2741	19.1983	19.0783	19.0088	19.2254		0.00201927	Q13011;M0R248	Delta(3,5)-Delta(2,4)-dienoyl-CoA isomerase, mitochondrial	ECH1	15	11	64	35.816	532	19.9079	20.0956	20.5071	20.5846	19.6915	19.1733	19.4054	19.0639	19.565	19.2471	19.7863	19.8914	20.2022	19.7257	19.8572
0.000464644	P00325;V9HW50;P00325-2;D6RHZ6	Alcohol dehydrogenase 1B	ADH1B;HEL-S-117	21	7	64.3	39.854	221	16.0632	16.7386	17.0208	16.9571	17.5004	18.9485	17.8611	19.3296	19.18	18.8411	17.891	16.8979	17.5959	17.9857	17.8395		0.00106685	Q13155;A8MU58	Aminoacyl tRNA synthase complex-interacting multifunctional protein 2	AIMP2	7	1	32.2	35.348	83	15.9825	15.666	15.3632	15.9038	15.8048	15.1386	14.9984	14.228	14.6786	14.2282	16.2935	15.632	15.5689	15.4356	16.1561
5.33914e-05	P00414	Cytochrome c oxidase subunit 3	MT-CO3	3	3	10	29.95	120	16.175	14.5597	15.1253	15.3662	15.4018	18.5422	17.2786	18.3842	18.7912	18.0208	17.9436	17.4167	17.5322	17.7602	17.7384		0.000433756	Q13423	NAD(P) transhydrogenase, mitochondrial	NNT	38	7	43.6	113.89	739	20.0203	20.1377	20.2501	20.5753	20.1472	19.5243	19.5177	19.416	19.8041	19.3433	19.9193	20.0111	20.1969	20.3931	19.8146
2.71882e-05	P00488	Coagulation factor XIII A chain	F13A1	14	14	22.5	83.266	42	NaN	NaN	NaN	13.7626	13.3973	16.9117	17.4653	17.3245	17.1363	16.7363	14.3178	14.8315	15.373	14.1528	15.6327		0.00373327	Q13488;E9PM12;E9PMC5	V-type proton ATPase 116 kDa subunit a isoform 3;V-type proton ATPase subunit a	TCIRG1	11	7	17.7	92.967	29	16.8686	NaN	16.0396	NaN	NaN	14.9229	15.0939	14.7128	14.9273	14.2555	NaN	15.3894	14.9825	15.078	15.1292
0.000188975	P00738;A0A0C4DGL8;J3QLC9;J3QR68;H0Y300;P00738-2;A0A087WU08;H3BS21	Haptoglobin;Haptoglobin alpha chain;Haptoglobin beta chain	HP	15	7	37.4	45.205	217	19.7743	19.757	20.0175	20.0243	19.7924	20.4159	20.2774	20.3277	20.5124	20.6088	20.398	19.7312	20.1807	20.2715	20.2587		0.000433625	Q13838-2;Q13838;Q5STU3;A0A0G2JJZ9;F6WLT2;A0A140T9X3;F6TRA5;A0A0A0MT12;F6UJC5;A0A140TA18;A0A140T9X9;A0A140T996;F6S4E6	Spliceosome RNA helicase DDX39B	DDX39B	15	6	45.4	50.679	179	16.424	16.2182	16.2478	15.8553	16.614	15.0241	15.4474	15.0396	15.3909	15.5899	16.9756	17.0109	16.4595	16.879	17.5077
0.0240429	P00747	Plasminogen;Plasmin heavy chain A;Activation peptide;Angiostatin;Plasmin heavy chain A, short form;Plasmin light chain B	PLG	21	21	40.9	90.568	80	15.0623	11.8628	14.0391	13.3058	15.0323	16.3599	14.4927	17.6795	17.6828	15.2471	15.2533	12.3127	13.9589	13.9326	13.229		0.00492685	Q14240;Q14240-2;E7EQG2	Eukaryotic initiation factor 4A-II;Eukaryotic initiation factor 4A-II, N-terminally processed	EIF4A2	10	10	55	46.402	150	17.267	17.4106	17.5527	17.3618	17.1752	16.4594	15.8639	16.8908	16.0861	17.0167	17.6361	17.6242	17.5349	17.5673	17.8165
4.24695e-05	P01008	Antithrombin-III	SERPINC1	15	13	44.2	52.602	185	17.0621	15.8715	16.7086	16.4539	17.0027	18.2599	18.5558	18.4367	18.5778	18.3205	17.8594	18.1341	17.4267	17.565	17.9012		0.00613538	Q15075	Early endosome antigen 1	EEA1	62	62	49.4	162.46	294	18.8137	17.9678	18.5294	18.4671	18.5792	18.1213	17.1853	17.5913	17.7224	16.7812	20.1417	19.1372	19.3145	19.7348	19.6255
0.00131499	P01009;P01009-2;P01009-3	Alpha-1-antitrypsin;Short peptide from AAT	SERPINA1	21	1	55.5	46.736	574	19.7598	19.3656	19.7995	19.8238	19.9749	20.3872	20.1158	20.764	20.8204	20.7804	20.7806	20.5488	20.9365	20.777	20.6178		0.00107408	Q15172;Q15172-2	Serine/threonine-protein phosphatase 2A 56 kDa regulatory subunit alpha isoform	PPP2R5A	11	9	30.2	56.193	45	16.7688	16.7688	16.3463	16.8669	16.9222	16.3725	15.9728	15.842	16.0388	15.7276	17.3297	16.2201	16.4235	16.478	16.7821
0.0110569	P01023	Alpha-2-macroglobulin	A2M	52	47	56.7	163.29	523	19.8764	19.8926	19.2967	19.5835	19.9506	20.0629	19.9676	20.3461	20.2891	20.3248	19.627	19.7796	19.7005	19.4866	19.4805		4.14396e-05	Q16134;Q16134-3	Electron transfer flavoprotein-ubiquinone oxidoreductase, mitochondrial	ETFDH	17	17	44.2	68.495	182	18.5507	18.0447	18.0647	18.2609	18.3857	17.2014	16.668	17.1942	17.2869	17.0834	17.4663	17.1443	17.4014	17.1936	17.5071
4.47995e-06	P01024	Complement C3;Complement C3 beta chain;C3-beta-c;Complement C3 alpha chain;C3a anaphylatoxin;Acylation stimulating protein;Complement C3b alpha chain;Complement C3c alpha chain fragment 1;Complement C3dg fragment;Complement C3g fragment;Complement C3d fragment;Complement C3f fragment;Complement C3c alpha chain fragment 2	C3	70	62	56.1	187.15	746	17.9478	17.8451	17.943	18.1972	17.8725	18.7024	18.75	18.7965	18.953	18.7435	18.349	18.1605	18.4014	18.4326	18.3808		0.00610481	Q16543;K7EQA9;K7EKQ2	Hsp90 co-chaperone Cdc37;Hsp90 co-chaperone Cdc37, N-terminally processed	CDC37	13	8	31.7	44.468	116	16.4939	15.825	15.7964	15.7234	15.9217	15.0561	14.7676	14.6397	15.8168	14.8348	16.1366	15.3057	15.6864	15.6422	15.6634
1.08379e-10	P02452	Collagen alpha-1(I) chain	COL1A1	60	58	62.3	138.94	480	17.5861	16.7592	16.8461	16.7717	17.3157	25.4119	25.0238	25.2756	25.654	25.3582	21.5474	21.8551	21.6279	21.6147	21.7488		0.00104039	Q16718;A0A087X1G1;H7BYD0;Q16718-2;F8WAS3	NADH dehydrogenase [ubiquinone] 1 alpha subcomplex subunit 5	NDUFA5	7	7	66.4	13.459	176	19.8379	19.6159	20.2847	19.8534	20.0455	19.4439	19.0416	19.2554	19.329	18.9561	19.7945	19.5045	19.5472	19.4503	19.5857
0.000149806	P02461;P02461-2	Collagen alpha-1(III) chain	COL3A1	40	28	42.1	138.56	180	16.0639	13.1709	NaN	NaN	13.9695	22.5109	21.1576	22.5489	22.6059	20.3465	17.9061	14.6754	17.9625	17.9833	18.2889		0.00019184	Q16762	Thiosulfate sulfurtransferase	TST	10	10	49.2	33.429	120	18.4829	18.4425	18.2184	18.3048	18.3735	17.5499	16.5528	17.1899	17.4214	16.7753	18.3286	17.794	17.3948	17.782	18.3055
1.01295e-06	P02545;P02545-6;P02545-3;P02545-5;P02545-4	Prelamin-A/C;Lamin-A/C	LMNA	47	5	70.8	74.139	886	18.8876	18.6497	19.2261	19.0505	18.6964	21.0933	20.5855	20.8452	21.195	20.8451	19.7628	19.6411	19.5817	19.6412	19.9217		0.000109945	Q16795;A0A3B3ISG8	NADH dehydrogenase [ubiquinone] 1 alpha subcomplex subunit 9, mitochondrial	NDUFA9	21	21	59.4	42.509	269	18.7132	18.6501	18.3817	18.1229	18.8053	17.562	16.996	17.3222	17.4708	17.5644	18.5191	18.3846	18.2922	18.3194	18.5724
1.5827e-07	P02549;P02549-2	Spectrin alpha chain, erythrocytic 1	SPTA1	75	75	42	280.01	350	12.81	13.8231	13.5721	12.8606	12.0018	19.109	18.3823	18.7067	18.7368	18.8715	15.7656	16.1136	16.0707	16.2097	16.1089		9.28892e-06	Q16891-3	MICOS complex subunit MIC60	IMMT	1	0	61.6	80.026	22	16.394	15.9768	16.3435	15.9303	15.5731	12.636	12.7742	13.17	NaN	NaN	16.544	16.6865	12.5151	15.2411	16.6437
2.28561e-07	P02671;P02671-2	Fibrinogen alpha chain;Fibrinopeptide A;Fibrinogen alpha chain	FGA	28	27	41.5	94.972	382	18.4603	18.0222	17.7736	17.4166	18.3749	21.3934	21.3511	21.4285	21.0359	21.2949	19.238	19.1466	19.1687	19.1051	19.4802		0.0016139	Q49AH0;Q49AH0-2	Cerebral dopamine neurotrophic factor	CDNF	7	7	28.3	20.964	13	15.8375	14.9484	14.6858	15.1103	15.0726	13.6819	13.5918	13.8548	NaN	NaN	13.7776	15.1461	13.5255	15.2282	13.6961
3.41705e-06	P02675;D6REL8	Fibrinogen beta chain;Fibrinopeptide B;Fibrinogen beta chain	FGB	26	24	63.5	55.928	340	17.4375	16.749	17.0311	17.2898	17.186	18.9843	19.7949	19.1588	19.1305	19.0999	17.2587	17.8611	17.6325	17.5753	17.4323		7.62112e-05	Q4G0N4;Q4G0N4-2;B7Z8V7;Q4G0N4-3;A0A0C4DGV3	NAD kinase 2, mitochondrial	NADK2	12	12	33.3	49.432	46	14.7246	14.9461	14.513	14.7147	15.0655	13.3892	13.1134	NaN	12.8134	NaN	15.8894	15.7345	15.6444	15.6749	15.7357
3.43402e-07	P02679-2;P02679;C9JEU5;C9JC84	Fibrinogen gamma chain	FGG	23	23	67.7	49.496	224	18.1114	17.1242	17.4629	17.0199	17.3452	21.1586	20.7099	21.6014	21.569	21.5197	19.7648	19.1522	19.6377	19.4403	19.2992		3.60437e-05	Q4G176;H0YGC7;F5H362;F5H755;F5H5A1;A0A3B3ISK9;F5H3B2;F5H2G6	Acyl-CoA synthetase family member 3, mitochondrial	ACSF3	6	6	12.8	64.129	14	13.6922	14.0007	14.6124	14.6084	13.9029	12.1952	11.437	11.7971	11.4917	NaN	13.8284	14.0196	13.2622	13.2015	13.1674
6.20645e-05	P02743	Serum amyloid P-component;Serum amyloid P-component(1-203)	APCS	6	6	30.5	25.387	56	16.3289	17.0938	16.2491	16.3865	17.069	18.5216	18.8368	18.3187	18.7065	17.966	16.5227	17.8677	16.4047	15.9372	15.9483		7.49832e-06	Q5HYK3;B4DP72	2-methoxy-6-polyprenyl-1,4-benzoquinol methylase, mitochondrial	COQ5	16	16	56.3	37.14	251	17.8122	17.6426	17.8519	18.0281	18.1259	16.5963	16.6041	16.87	16.8801	16.9097	17.6856	17.7468	17.7048	17.6649	17.5743
0.00131647	P02748	Complement component C9;Complement component C9a;Complement component C9b	C9	10	8	20.6	63.173	34	15.3804	15.6126	14.4452	14.7638	15.9016	16.8801	16.1593	16.7495	16.9883	17.3638	15.8841	15.3652	16.0084	16.0493	15.7373		0.00501382	Q5RI15;Q5RI15-2	Cytochrome c oxidase protein 20 homolog	COX20	2	2	22	13.291	25	16.2627	15.8329	15.7368	16.3081	15.9269	15.2592	15.4439	14.9361	14.3091	NaN	15.691	NaN	15.1273	15.9234	15.9595
1.10933e-05	P02751;P02751-15;P02751-3;P02751-8;P02751-7;P02751-17;P02751-14;P02751-11;P02751-9;P02751-5;P02751-6;P02751-10;P02751-13;P02751-12;P02751-4	Fibronectin;Anastellin;Ugl-Y1;Ugl-Y2;Ugl-Y3	FN1	78	67	48.9	262.62	815	12.755	10.8327	12.3629	14.8285	12.547	19.0266	18.9969	18.5999	18.7663	18.9911	15.138	15.1718	15.3044	15.1051	14.7975		0.00405643	R4GNA1;Q5TGZ0;A0A087WU07	MICOS complex subunit MIC10	MINOS1-NBL1;MINOS1	3	3	80.3	8.0743	36	17.0612	16.8241	17.0509	16.149	17.3859	15.2502	14.1731	15.8661	14.2125	16.0511	15.9305	13.9873	16.747	13.8659	15.9917
0.00223116	P02763	Alpha-1-acid glycoprotein 1	ORM1	9	7	42.3	23.511	145	18.6445	16.7312	18.4947	18.5992	18.7041	20.6143	19.282	20.6903	20.2312	20.4027	19.9129	18.7196	19.5651	19.6626	19.7911		7.44989e-05	Q68EM7;Q68EM7-6;Q68EM7-5;Q68EM7-2;Q68EM7-4	Rho GTPase-activating protein 17	ARHGAP17	16	9	27	95.436	49	15.7036	15.6718	15.4722	15.5764	15.6984	14.2549	13.5342	14.628	14.3999	14.2891	15.8959	15.5651	15.1439	15.2678	15.1229
0.000218171	P02765;C9JV77	Alpha-2-HS-glycoprotein;Alpha-2-HS-glycoprotein chain A;Alpha-2-HS-glycoprotein chain B	AHSG	4	4	21.3	39.34	139	19.2115	18.4124	18.4338	18.3738	18.9417	20.0014	19.876	19.6317	19.7612	20.0778	20.0088	20.0133	20.1797	20.3115	20.0562		2.96209e-07	Q6YN16;Q6YN16-2	Hydroxysteroid dehydrogenase-like protein 2	HSDL2	18	17	55.7	45.394	279	18.6613	18.5465	18.6609	18.6415	18.5494	17.8986	17.7724	17.8277	17.737	17.6151	18.3181	18.066	17.9149	18.2548	18.307
0.000524842	P02794;G3V192;G3V1D1	Ferritin heavy chain;Ferritin heavy chain, N-terminally processed;Ferritin	FTH1	10	10	56.3	21.225	280	17.216	15.9057	16.4806	16.8669	16.6825	18.1156	17.8357	17.8661	17.729	18.2542	19.0684	18.6614	18.8307	18.8389	19.0453		2.34035e-05	Q6ZUF6	Putative uncharacterized protein encoded by LINC00336	LINC00336	1	1	8.1	20.903	29	19.7104	19.669	19.8534	19.7174	19.9732	17.9448	18.5159	18.7437	18.6781	18.3566	19.3849	19.6638	19.266	19.4157	19.2949
1.56464e-05	P04003	C4b-binding protein alpha chain	C4BPA	19	18	46.4	67.033	59	15.8492	15.4004	15.5934	15.5524	15.7641	16.7638	16.3453	16.6514	16.7177	16.6751	13.9145	12.8012	13.6857	13.5759	13.2126		0.00041297	Q7L0Y3;C9JVB6	Mitochondrial ribonuclease P protein 1	TRMT10C	17	17	51.1	47.346	65	18.2272	17.9316	17.4407	16.4447	18.0699	15.4688	16.0102	14.7886	15.3873	15.55	17.0623	17.2959	17.4012	17.2248	17.2299
0.000508205	P04004	Vitronectin;Vitronectin V65 subunit;Vitronectin V10 subunit;Somatomedin-B	VTN	14	12	33.1	54.305	66	14.0598	16.4014	16.6593	16.8646	16.0734	18.9832	18.5608	19.0437	19.2127	18.773	13.6989	14.4668	13.7581	13.9413	13.5807		7.2704e-05	Q7Z4H3;Q7Z4H3-2	HD domain-containing protein 2	HDDC2	9	9	60.8	23.39	50	18.0026	18.2198	18.2351	17.5769	17.9619	16.2665	16.6593	16.7259	16.3823	15.6696	17.5369	17.6889	17.7975	17.2187	17.7819
2.82721e-05	P04083;Q5T3N1	Annexin A1;Annexin	ANXA1	15	15	52.9	38.714	285	17.6391	16.8913	17.2184	17.1296	17.4181	19.1839	18.4005	19.2331	19.3548	19.0906	18.565	18.4834	18.6315	18.7053	18.5627		4.34505e-06	Q7Z4W1;J3KS22;J3QS36;J3QL34;J3KSZ5;J3QS45;J3KRZ4	L-xylulose reductase	DCXR	10	10	60.2	25.913	113	18.4327	18.6944	18.3817	18.2831	18.3302	17.2562	17.2073	17.2805	17.3371	16.8451	17.7216	17.5266	17.4539	17.3882	17.872
0.00218782	P04196	Histidine-rich glycoprotein	HRG	10	10	22.3	59.578	74	12.9628	14.9291	12.7007	13.9393	11.2424	16.8886	15.0624	16.2804	16.4509	16.4014	15.8421	14.4385	14.9399	14.9414	15.2896		0.000569206	Q86TX2	Acyl-coenzyme A thioesterase 1	ACOT1	20	1	67.5	46.277	209	18.9775	18.3034	19.1053	18.9368	18.9848	17.7474	17.8779	18.0442	17.8008	18.2294	18.4195	18.4479	18.4963	18.2115	18.4686
1.28823e-08	P04275	von Willebrand factor;von Willebrand antigen 2	VWF	60	58	29.4	309.26	122	13.0892	12.5491	12.8279	12.7678	13.0259	17.9918	18.0468	19.1233	18.5513	18.9031	14.7516	13.2232	14.4236	15.4532	14.3695		0.00139588	Q86UP2;Q86UP2-2;Q86UP2-4;Q86UP2-3	Kinectin	KTN1	56	56	47.1	156.27	300	19.1999	18.6205	18.8723	18.894	19.3193	18.3773	18.0089	17.3751	18.1671	17.514	20.2547	19.7039	19.715	19.792	20.2012
1.27217e-05	P04424-2;P04424;P04424-3;F8W943	Argininosuccinate lyase	ASL	13	11	29.1	49.509	33	18.3399	18.0894	18.377	19.8573	NaN	NaN	23.981	23.9485	23.8145	23.9323	18.9498	19.0146	19.7228	21.9663	22.888		0.00414701	Q86UT6;Q86UT6-2	NLR family member X1	NLRX1	12	12	18.2	107.61	38	14.2806	NaN	14.181	14.5852	14.1638	13.4712	NaN	NaN	NaN	13.2965	15.2415	14.9597	14.8531	15.0147	15.5468
0.00608042	P04843;B7Z4L4	Dolichyl-diphosphooligosaccharide--protein glycosyltransferase subunit 1	RPN1	28	28	58.2	68.569	214	17.6755	17.3019	17.3411	16.577	15.964	18.6485	17.9062	17.8707	18.9557	18.3874	17.9253	17.4526	17.2533	17.4687	17.5641		0.000836806	Q86VN1;Q86VN1-2;A0A3B3ISW7	Vacuolar protein-sorting-associated protein 36	VPS36	11	11	35.5	43.816	33	16.0223	15.9259	15.9745	16.0544	16.0933	15.1803	15.8096	15.4216	15.1915	15.1512	16.1426	16.2518	15.7437	15.7604	16.4476
0.000645769	P05388;F8VWS0;P05388-2;F8VU65;Q8NHW5;F8VPE8;G3V210;F8VW21;F8VQY6;F8VRK7;F8VZS0	60S acidic ribosomal protein P0;60S acidic ribosomal protein P0-like	RPLP0;RPLP0P6	9	9	42.6	34.273	118	17.0571	16.2869	16.4827	16.4919	16.8042	17.4081	17.72	17.5179	17.7223	17.229	17.9439	17.6486	17.5761	17.9025	17.5619		8.77332e-08	Q86WU2-2;Q86WU2	Probable D-lactate dehydrogenase, mitochondrial	LDHD	10	10	32.2	52.144	66	17.5767	17.3339	17.4972	17.6085	17.3993	15.0323	14.9788	14.8992	15.2315	14.437	16.5585	16.0789	16.0084	16.025	16.2511
1.50012e-05	P05546	Heparin cofactor 2	SERPIND1	7	7	22.4	57.07	42	13.8272	NaN	12.812	12.4706	13.5569	16.8488	16.0467	16.8387	16.8607	16.9435	15.1467	14.6713	15.0138	15.2565	14.787		0.00169755	Q8IUI8;Q8IUI8-2	Cytokine receptor-like factor 3	CRLF3	10	10	26.9	49.765	20	17.732	NaN	NaN	18.1264	NaN	16.3425	NaN	16.2571	16.2369	NaN	15.8847	15.8515	16.9201	16.3016	16.305
0.0101854	P05556;P05556-2;P05556-4;P05556-3	Integrin beta-1	ITGB1	23	2	34.2	88.414	171	16.3499	13.6411	13.9428	14.1982	16.3267	16.6727	16.5713	17.4976	17.7324	16.7322	16.7419	16.5555	16.5898	16.8759	16.6024		0.00690657	Q8IWE2;Q8IWE2-2	Protein NOXP20	FAM114A1	13	13	40	60.741	72	15.1453	15.6386	14.9926	15.1097	14.9914	NaN	12.0072	NaN	14.2427	11.3875	15.2816	15.5153	15.5301	15.3535	15.1086
3.04185e-05	P05783;F8VZY9	Keratin, type I cytoskeletal 18	KRT18	14	12	35.1	48.057	24	18.9747	18.4459	18.5239	18.5231	18.6958	20.82	19.7533	20.847	20.8755	20.7601	20.6798	20.8234	20.7097	20.707	20.7218		0.00225629	Q8IWW8-2;Q8IWW8;Q8IWW8-4;Q8IWW8-3	Hydroxyacid-oxoacid transhydrogenase, mitochondrial	ADHFE1	9	9	37.5	45.129	117	18.971	18.2732	18.761	18.6497	18.6538	17.3511	17.6743	18.0597	17.7764	18.2354	18.4302	18.2232	18.2381	18.4394	18.162
0.00461035	P06396	Gelsolin	GSN	21	2	37.1	85.696	326	17.7746	18.2721	18.4095	17.8939	18.437	18.7987	19.7367	18.7279	19.1954	18.8377	18.8528	19.0177	18.7813	18.4845	18.9269		0.00238557	Q8IYB8	ATP-dependent RNA helicase SUPV3L1, mitochondrial	SUPV3L1	15	15	25.1	87.99	54	15.6362	16.4919	15.9991	16.0567	15.6259	15.2025	15.3064	15.1353	14.8804	14.4501	13.4285	15.3276	14.4522	15.4046	14.3581
0.0284565	P06737;P06737-2;E9PK47	Glycogen phosphorylase, liver form;Alpha-1,4 glucan phosphorylase	PYGL	23	22	43.2	97.147	69	16.9203	16.3048	NaN	NaN	NaN	18.7499	17.0452	18.4576	18.5584	18.5394	18.2269	17.4416	18.0806	17.3398	18.3366		0.000220466	Q8IYU8;A0A0A0MTD5	Calcium uptake protein 2, mitochondrial	MICU2	8	8	29	49.666	26	14.1786	13.4693	14.5203	14.1128	13.528	12.2486	12.5593	11.8119	12.6718	12.4886	14.4939	14.452	14.4944	14.6113	13.9981
9.27635e-05	P07585;F8VXZ8;F8VUF6;F8VWU0	Decorin	DCN	18	17	61.6	39.746	215	20.0799	18.1564	19.2976	19.2139	19.7973	21.5712	23.4096	22.6242	22.6382	22.2797	19.1007	19.0961	20.154	19.221	19.3462		0.00300221	Q8NBU5;Q8NBU5-2	ATPase family AAA domain-containing protein 1	ATAD1	9	9	33.8	40.744	66	14.7615	15.6656	14.9825	15.9515	14.6693	14.0875	13.8651	14.1149	14.2826	14.1398	15.0426	15.2279	15.5865	14.9489	14.7888
0.000150635	P07951	Tropomyosin beta chain	TPM2	27	0	83.1	32.85	853	22.728	22.6886	22.4786	22.6146	22.6937	23.1067	23.074	23.3958	23.5174	23.351	24.0875	23.9554	23.9974	24.0239	24.0572		0.00775035	Q8NE86-3;Q8NE86;Q8NE86-2;S4R468	Calcium uniporter protein, mitochondrial	MCU	13	13	44	35.158	79	16.6545	16.473	15.3485	15.0887	16.8216	15.6683	14.2822	13.5902	13.9929	13.4931	13.8826	15.0177	14.9658	14.7911	16.2342
0.000239402	P07996;P07996-2	Thrombospondin-1	THBS1	25	5	28.4	129.38	81	13.1994	16.1971	13.1581	14.1639	13.0897	17.6129	18.6172	17.7271	17.9854	17.4895	15.3116	16.1326	16.0118	15.6327	15.9676		0.0042565	Q8NI60;Q8NI60-3	Atypical kinase ADCK3, mitochondrial	ADCK3	19	7	40.8	71.949	291	18.7596	18.1203	18.4665	18.9187	18.5004	17.9701	17.1606	17.6767	17.1442	18.0823	18.5597	17.9742	18.1019	17.9426	18.1536
7.55025e-05	P08237;P08237-3;P08237-2;A0A2R8Y891;F8VZI0	ATP-dependent 6-phosphofructokinase, muscle type	PFKM	32	30	54.6	85.182	932	20.6086	19.8816	20.4183	20.3942	20.5358	21.6446	21.1786	21.5051	21.53	21.5911	21.195	20.6063	20.9339	21.2714	21.0435		1.24468e-05	Q8NI60-4	Atypical kinase ADCK3, mitochondrial	ADCK3	2	2	40.5	42.536	12	14.9836	14.5183	14.5508	15.0858	14.8313	NaN	11.2984	11.5102	NaN	NaN	14.3407	13.7292	12.8856	12.9902	13.6924
0.00527554	P08294	Extracellular superoxide dismutase [Cu-Zn]	SOD3	7	7	52.1	25.851	35	14.3915	NaN	NaN	NaN	14.196	14.7919	14.9412	15.0639	14.8857	15.2714	15.4555	15.1748	15.282	15.4513	15.2339		0.00274103	Q8TAQ2	SWI/SNF complex subunit SMARCC2	SMARCC2	1	1	22	132.88	1	15.8169	NaN	NaN	15.4544	15.6215	13.1019	NaN	13.6525	NaN	NaN	15.9216	NaN	NaN	15.0189	15.5725
1.05939e-05	P08572	Collagen alpha-2(IV) chain;Canstatin	COL4A2	16	16	13.1	167.55	151	NaN	12.6532	14.2332	13.6104	11.6907	18.5913	19.7045	18.9062	18.7519	19.0251	14.522	15.729	15.1607	14.7443	15.097		0.00185579	Q8WWV3;G3V1R2;Q8WWV3-3;Q8WWV3-2	Reticulon-4-interacting protein 1, mitochondrial	RTN4IP1	8	8	29.8	43.589	41	15.3432	15.4368	15.1817	14.8705	15.9359	14.279	14.1226	14.205	13.9432	12.7894	15.0858	15	14.8247	13.4097	14.9713
1.67582e-06	P08603	Complement factor H	CFH	39	37	43.1	139.09	155	15.0236	14.1041	14.4265	14.727	14.9721	17.2861	17.7196	16.9749	17.454	17.1466	17.2999	16.7766	16.9768	17.0988	16.9243		0.00142815	Q92523;Q92523-4;Q92523-3;Q92523-2	Carnitine O-palmitoyltransferase 1, muscle isoform	CPT1B	18	18	31.2	87.8	150	19.6633	19.2926	19.7501	20.1406	19.821	18.8534	19.1549	18.8433	18.5938	19.1337	19.1742	19.54	19.1932	19.3189	19.1931
6.07798e-10	P08670;B0YJC4;B0YJC5	Vimentin	VIM	47	40	84.3	53.651	1266	18.2124	17.7166	17.9526	17.7599	17.9312	21.4801	21.2485	21.2975	21.2531	21.453	20.3778	20.4044	20.3755	20.3237	20.346		0.00453838	Q92665	28S ribosomal protein S31, mitochondrial	MRPS31	6	6	20.8	45.318	36	14.7959	14.5945	14.1326	13.8831	15.38	13.2179	11.3533	12.1356	NaN	NaN	14.6436	13.6807	12.6513	14.3046	14.7176
0.000156887	P09382	Galectin-1	LGALS1	9	9	86.7	14.716	309	18.2935	18.8651	19.3456	18.878	18.2153	20.2295	20.1053	20.3239	20.3922	19.9687	19.9966	20.0663	20.1173	20.1721	19.9593		0.000848097	Q92667;Q92667-2	A-kinase anchor protein 1, mitochondrial	AKAP1	13	13	22.7	97.34	69	17.3314	17.1848	17.6887	18.2382	17.1722	16.0124	15.6474	16.2242	16.7462	15.9318	16.9118	17.6586	17.9737	18.0558	17.4239
0.00431907	P09493-6	Tropomyosin alpha-1 chain	TPM1	2	0	72.2	32.649	56	18.1035	17.1948	17.4076	17.7283	18.0911	18.5074	19.4113	18.5595	18.4009	18.6816	21.0433	20.4684	20.5448	20.4137	20.7698		0.0120627	Q92859-3;Q92859-2;Q92859-4;Q92859;Q59FP8	Neogenin	NEO1	6	6	6.4	154.3	11	13.7612	13.2135	NaN	NaN	13.737	10.5855	12.1802	12.1585	12.0011	NaN	13.5732	NaN	NaN	NaN	13.4612
0.00700117	P09525;Q6P452	Annexin A4;Annexin	ANXA4	14	3	48.9	35.882	123	15.1857	15.2407	15.1221	15.2233	15.5538	15.5449	16.3732	15.7532	15.6704	15.8924	16.1997	15.9191	16.0553	16.3213	16.5238		3.10323e-05	Q92947;Q92947-2	Glutaryl-CoA dehydrogenase, mitochondrial	GCDH	6	6	23.3	48.127	48	15.7439	16.2968	15.3969	15.8866	15.5087	14.2581	14.3868	13.9702	14.4429	14.3074	NaN	13.4463	14.0454	14.7219	13.5742
0.00952903	P09601;B1AHA8	Heme oxygenase 1	HMOX1	9	9	42	32.818	81	12.9462	NaN	NaN	NaN	14.6074	18.7987	15.8582	19.0064	18.6859	18.8886	15.9104	15.6894	15.6524	15.7908	15.8316		0.00160881	Q93052;A0A087WZF1;C9JUT4	Lipoma-preferred partner	LPP	18	18	49.8	65.746	118	15.355	15.8176	15.1133	15.5327	14.7835	13.8492	13.8039	12.7366	14.1586	NaN	14.8832	15.1893	15.3966	15.0616	14.9905
0.000336046	P09874	Poly [ADP-ribose] polymerase 1	PARP1	33	32	39.7	113.08	143	15.2674	15.6029	16.8163	16.5415	16.3255	18.8645	18.3015	17.52	18.265	18.4676	16.8546	17.8479	16.7641	17.1232	15.3368		1.96946e-05	Q96AN5;B4DMT0;Q96AN5-2	Transmembrane protein 143	TMEM143	9	9	31.2	51.714	126	16.9947	16.8921	16.9786	16.9987	16.901	14.8647	14.7653	15.1828	14.9061	15.8885	16.7773	16.8419	16.2674	16.1318	16.8336
5.91845e-05	Q71UI9-4;Q71UI9;P0C0S5;C9J0D1;A0A494C189;Q71UI9-3;Q71UI9-2;C9J386	Histone H2A.V;Histone H2A.Z;Histone H2A	H2AFV;H2AFZ	4	4	58.8	10.999	72	15.3709	13.1553	14.0219	13.948	14.9226	17.5181	17.1049	18.1906	17.4531	18.1431	17.3258	17.0875	16.7744	17.1845	17.0228		6.01597e-07	Q96CM8-3;Q96CM8;Q96CM8-2;E9PF16;Q96CM8-4	Acyl-CoA synthetase family member 2, mitochondrial	ACSF2	15	15	40.5	66.798	65	16.8466	17.3209	17.2574	17.2869	17.1042	15.5084	15.5	15.3189	15.1095	15.6049	16.4745	17.0136	16.0029	16.9572	16.9123
0.00319391	P0DOY2;P0DOY3;P0CF74	Ig lambda-6 chain C region	IGLC6	5	1	79.2	11.293	160	18.9825	17.8421	18.4514	18.1838	19.1179	20.0021	20.4762	19.5877	19.3855	19.5612	18.7198	19.1266	18.8702	18.6789	18.3515		0.000235135	Q96DC8;Q5W0J6;Q5W0J8;Q96DC8-2	Enoyl-CoA hydratase domain-containing protein 3, mitochondrial	ECHDC3	4	4	19.5	32.633	73	15.861	14.6084	15.1309	15.4581	15.3938	13.5358	13.7892	13.0621	13.2951	NaN	15.8858	14.8995	15.0469	15.2122	15.5287
1.31781e-08	P11047	Laminin subunit gamma-1	LAMC1	57	55	47.3	177.6	458	17.5243	16.789	16.8739	17.0746	16.8073	20.5516	20.331	20.4086	20.3166	20.5919	17.7876	18.1187	17.5838	17.3802	17.6829		0.00345595	Q96E52;H7BZX2;Q96E52-2	Metalloendopeptidase OMA1, mitochondrial	OMA1	4	4	8.6	60.12	17	14.7446	NaN	14.5856	NaN	14.8631	14.1473	13.9313	NaN	NaN	13.8329	14.2466	14.0731	14.2621	13.3961	13.892
0.000638962	P11166	Solute carrier family 2, facilitated glucose transporter member 1	SLC2A1	6	6	18.5	54.083	60	15.0305	13.9011	14.1637	12.304	14.4761	16.9848	15.8404	16.9808	16.9675	16.8938	16.3978	15.9681	16.2716	16.2047	16.2932		0.000516067	Q96GK7;Q6P2I3	Fumarylacetoacetate hydrolase domain-containing protein 2A;Fumarylacetoacetate hydrolase domain-containing protein 2B	FAHD2A;FAHD2B	11	11	55.4	34.596	109	18.2024	18.4725	18.6827	18.4875	17.9806	17.16	16.9103	17.4463	17.7722	17.2176	17.6156	17.7381	18.181	17.7067	17.6597
2.10885e-05	P11216	Glycogen phosphorylase, brain form	PYGB	33	33	60.6	96.695	202	13.7924	14.2756	13.2445	12.853	12.6791	16.3275	16.6644	17.095	17.5918	16.2714	14.7697	15.5733	15.4277	14.7106	15.1201		0.00345777	Q96IU4;F8W9U3;B4DQI4;Q96IU4-2	Alpha/beta hydrolase domain-containing protein 14B	ABHD14B	8	8	51.9	22.345	122	16.5558	16.2941	16.2532	15.6777	16.189	15.7306	15.603	15.2476	15.3617	14.937	16.6351	16.6733	16.3295	16.6264	16.8253
3.52378e-08	P11277-2;P11277;P11277-3	Spectrin beta chain, erythrocytic	SPTB	92	90	54.5	267.82	729	16.2761	15.6158	15.9969	15.8771	16.2459	18.5634	18.6044	18.826	18.6332	18.6713	17.1825	17.1755	17.2521	17.117	17.411		2.58292e-06	Q99541	Perilipin-2	PLIN2	14	14	46.2	48.075	137	18.4358	18.382	18.0467	18.0637	18.2748	16.0178	16.0751	15.4553	15.7578	16.521	17.6158	17.1344	17.2423	17.3748	17.3046
0.0329712	P11388;P11388-2;P11388-3;P11388-4	DNA topoisomerase 2-alpha	TOP2A	19	19	22.6	174.38	34	15.4492	15.2166	15.9454	15.7433	16.6125	16.1253	15.8503	18.7089	18.583	18.6864	17.7417	15.1961	17.6867	17.565	18.5261		1.55707e-05	Q99798;A2A274	Aconitate hydratase, mitochondrial	ACO2	41	41	68.3	85.424	1023	20.8984	21.1655	21.1591	21.1301	20.9388	20.2266	20.3057	20.3714	20.4972	20.439	20.9552	20.9449	20.9906	20.9446	21.108
0.0421999	P11413;P11413-3;P11413-2	Glucose-6-phosphate 1-dehydrogenase	G6PD	27	11	66.6	59.256	133	NaN	NaN	8.71864	10.8862	NaN	11.3314	12.8917	12.6685	11.454	13.827	10.06	10.2723	9.69	9.29492	11.5972		4.2612e-06	Q9BQ69	O-acetyl-ADP-ribose deacetylase MACROD1	MACROD1	9	9	45.2	35.505	110	18.1704	18.2265	18.0613	17.9878	17.9273	17.2372	17.0065	17.3097	17.1322	17.3042	16.9067	16.8532	16.2544	16.5037	16.3112
1.15004e-08	P11532;P11532-11;P11532-4;A0A075B6G3;A0A087WTU7;A0A087WV90;P11532-2;P11532-3	Dystrophin	DMD	134	130	44.6	426.74	877	16.9748	16.6608	16.7027	16.5848	17.1826	19.7212	19.6173	19.6253	19.8481	19.8757	18.2222	18.3422	18.28	18.302	18.2842		0.00234712	Q9BS26	Endoplasmic reticulum resident protein 44	ERP44	15	15	47	46.971	99	15.3898	15.7824	14.1648	14.7799	15.5324	13.6697	13.6832	12.8142	13.7532	13.9792	14.8293	15.0688	13.3219	15.6336	15.4984
0.0040025	P11908;P11908-2	Ribose-phosphate pyrophosphokinase 2	PRPS2	5	4	49.7	34.769	19	14.1167	13.7085	13.6751	13.6664	13.823	14.4693	NaN	14.6733	14.6861	14.0593	NaN	13.3756	13.8701	13.7531	NaN		2.60018e-05	Q9BV57;Q9BV57-2;A0A0G2JQN5	1,2-dihydroxy-3-keto-5-methylthiopentene dioxygenase	ADI1	8	8	57.5	21.498	55	16.885	18.0575	17.1261	17.2943	16.9142	15.1039	15.1659	15.5697	14.928	15.255	15.3284	15.8364	14.1106	15.1885	15.618
3.57919e-10	P12109;A0A087X0S5	Collagen alpha-1(VI) chain	COL6A1	45	43	60.5	108.53	825	14.881	13.6592	14.5461	14.5674	15.0197	23.2414	23.1245	23.2533	23.3067	23.3339	18.9992	18.7984	18.8912	19.0032	19.1012		0.00354172	Q9BV79;Q9BV79-2;H3BM30	Trans-2-enoyl-CoA reductase, mitochondrial	MECR	6	6	18	40.461	70	18.2902	17.4592	17.3199	17.7423	18.0065	16.3533	15.1644	16.9168	NaN	16.1014	17.7889	17.1804	17.0153	17.2226	17.905
1.01557e-09	P12110;P12110-3	Collagen alpha-2(VI) chain	COL6A2	36	7	47.9	108.58	594	11.5392	NaN	NaN	11.5107	10.8916	22.297	22.078	22.1974	22.4136	22.1894	17.4674	17.8254	17.6727	17.0764	17.5694		0.000584001	Q9BW91-2;Q9BW91;D6RAW2;H7C386	ADP-ribose pyrophosphatase, mitochondrial	NUDT9	11	11	42.3	33.775	47	16.0171	15.7679	15.7413	16.1346	16.4417	15.0759	14.4475	14.4863	14.9887	13.7649	16.0195	15.18	15.0914	15.1761	15.7569
2.21208e-09	P12111;P12111-2	Collagen alpha-3(VI) chain	COL6A3	148	8	58.5	343.67	1679	15.6279	15.9116	16.5211	16.8203	16.6341	23.2597	22.8937	23.1461	23.1757	23.0886	18.8644	18.5114	18.8453	18.8008	18.8354		1.47471e-07	Q9BXS1	Isopentenyl-diphosphate delta-isomerase 2	IDI2	12	11	69.2	26.752	125	20.4246	20.304	20.2185	20.2091	20.3467	19.0768	19.0474	18.7903	18.8608	18.7056	19.6541	19.2783	19.0491	18.9074	19.7443
0.000423182	P12236	ADP/ATP translocase 3;ADP/ATP translocase 3, N-terminally processed	SLC25A6	4	2	44	32.866	54	14.0161	NaN	NaN	NaN	14.6475	16.3068	16.6593	17.1	17.0688	16.7445	14.7951	16.1102	16.6594	16.5602	15.2386		0.00721749	Q9BY77-2	Polymerase delta-interacting protein 3	POLDIP3	1	1	38.5	42.894	6	14.0476	13.806	14.1459	16.0119	13.6283	12.8509	12.5133	12.976	12.4477	12.91	13.559	13.632	13.6949	13.7685	13.6402
2.54824e-07	P12814-3	Alpha-actinin-1	ACTN1	33	0	73.2	105.57	473	17.4413	18.0689	18.0195	17.9231	17.0895	21.3668	20.7824	21.2999	21.4122	21.2228	20.2712	19.6855	20.0072	20.1268	19.9402		0.000457693	Q9C0D3;A8DPD7	Protein zyg-11 homolog B	ZYG11B	11	10	19.4	83.92	39	14.6519	14.4088	13.9883	14.2151	14.6969	13.4917	13.5827	13.4182	13.0988	13.6668	15.1332	14.7461	14.3891	14.8617	15.2074
8.2556e-07	P12882	Myosin-1	MYH1	73	50	76.2	223.14	1455	20.0862	19.194	20.1196	19.2993	19.7692	22.4903	22.235	22.3891	22.5122	22.3871	22.1817	21.9352	21.9351	21.9761	22.2223		6.80008e-05	Q9H2M9	Rab3 GTPase-activating protein non-catalytic subunit	RAB3GAP2	25	25	23	155.98	60	17.6122	16.5542	16.6985	17.458	17.6621	14.9801	14.7137	14.8439	NaN	15.0284	18.1607	17.701	16.8451	16.6658	18.0423
8.10557e-10	P12883	Myosin-7	MYH7	292	111	81.4	223.09	15099	23.1164	23.0105	23.223	23.2373	23.0654	25.1075	24.8807	25.0234	25.0125	24.9977	25.2279	25.3127	25.1838	25.2678	25.2375		0.00103982	Q9H2U2;Q9H2U2-2;Q9H2U2-3;Q9H2U2-6;D6R967;H0Y9D8	Inorganic pyrophosphatase 2, mitochondrial	PPA2	11	10	49.7	37.92	74	16.6231	16.8899	16.887	16.372	16.0012	15.6511	15.6949	15.4081	15.1645	15.7815	16.1511	16.5769	15.6639	16.4954	16.0206
0.00683399	P13010	X-ray repair cross-complementing protein 5	XRCC5	26	25	48	82.704	196	16.9294	16.5312	15.7281	16.3417	16.2832	16.6533	17.412	17.4435	17.5302	17.3092	17.1503	17.4225	17.0081	17.1708	17.172		0.0126909	Q9H307	Pinin	PNN	18	18	26.4	81.627	45	17.4714	18.2526	NaN	NaN	NaN	16.3411	NaN	15.4028	16.4388	15.8427	17.3264	17.2766	NaN	NaN	17.2463
0.000799764	P13535	Myosin-8	MYH8	21	17	50.9	222.76	305	15.2795	15.7207	16.9619	16.8883	15.9715	17.9412	17.7471	18.0502	17.7897	18.3199	19.607	19.4372	19.5016	19.6703	19.5085		0.000354651	Q9H479	Fructosamine-3-kinase	FN3K	7	7	28.2	35.171	51	16.3611	16.8873	16.2563	16.3166	16.0723	15.7136	15.0335	15.1152	15.2007	15.4131	16.1827	14.7369	16.1166	15.9741	15.9091
0.0495911	P13674	Prolyl 4-hydroxylase subunit alpha-1	P4HA1	14	1	34.5	61.049	69	14.4473	10.9507	13.8124	NaN	13.6885	15.3758	15.6922	NaN	NaN	15.7448	12.3674	15.997	13.0223	11.7608	15.8879		0.00198432	Q9H845;H0Y8Z9	Acyl-CoA dehydrogenase family member 9, mitochondrial	ACAD9	20	20	35.6	68.76	60	16.3294	16.0807	15.884	15.9761	16.1146	14.1843	14.2526	15.1363	15.0481	13.0255	15.5997	15.0789	14.8176	14.8069	15.4768
5.29351e-05	P13805-2;P13805-3;K7EQL4;P13805;Q3B759;M0QZU8;M0QZY5;M0QX01	Troponin T, slow skeletal muscle	TNNT1	23	16	49.4	30.096	901	23.1908	22.8923	22.9714	23.0554	23.1113	23.6892	23.4385	23.675	23.7952	23.7205	23.5066	23.2957	23.5484	23.5694	23.5628		0.000117232	Q9H9P8;C9JVN9;Q9H9P8-2	L-2-hydroxyglutarate dehydrogenase, mitochondrial	L2HGDH	18	18	54.6	50.315	83	16.8007	16.489	17.187	16.2796	16.7448	15.5549	15.5816	15.0176	15.2922	14.9092	16.7525	16.3588	16.8333	16.4315	16.6591
1.59121e-08	P14543;P14543-2	Nidogen-1	NID1	41	41	44.2	136.38	267	14.0962	13.8389	12.8686	13.8793	14.2392	19.2874	19.3809	19.2484	19.1741	19.2068	15.547	16.3097	15.7951	15.4128	15.242		1.24942e-05	Q9HDC9;H0Y512;Q9HDC9-2	Adipocyte plasma membrane-associated protein	APMAP	13	13	46.6	46.48	74	12.9874	13.5601	13.7654	13.7104	13.4573	12.1896	12.1108	12.0006	12.2161	12.1549	14.4219	14.8138	14.251	14.8599	14.0821
0.00373378	P15531;P15531-2	Nucleoside diphosphate kinase A	NME1	1	1	64.5	17.149	39	16.2353	15.2415	15.3729	15.678	15.8142	16.8449	16.0734	16.7633	16.7062	16.4715	17.6694	16.7184	17.1486	17.2137	17.4957		1.16094e-05	Q9NPC6	Myozenin-2	MYOZ2	10	10	56.1	29.898	205	19.5825	19.5202	19.4788	19.1098	19.5244	18.2924	18.1637	17.7642	18.114	18.3804	17.5435	17.4866	17.3281	17.4642	17.1085
0.000106825	P15880;E9PQD7;H0YEN5;E9PMM9	40S ribosomal protein S2	RPS2	9	9	37.9	31.324	128	15.8992	14.3269	NaN	15.5679	15.2941	18.0021	17.4886	17.9632	17.6235	17.6859	17.0833	17.0828	16.8717	17.1532	17.0676		0.000198793	Q9NRX4;Q9NRX4-2	14 kDa phosphohistidine phosphatase	PHPT1	4	4	51.2	13.832	90	18.7612	19.422	19.1035	19.2984	19.0565	17.5489	16.5189	17.7445	17.6195	17.7909	18.2107	18.2743	18.3182	18.1471	18.3483
7.7527e-06	P16157-3;P16157-14;P16157-12;P16157-16;P16157-10;P16157-21;P16157;P16157-8;P16157-5;P16157-7;P16157-13;P16157-15;P16157-4;P16157-6;P16157-9;P16157-11;P16157-2;H0YBS0	Ankyrin-1	ANK1	48	41	40.7	206.02	261	15.3957	14.6444	15.2377	15.5939	15.8658	17.5729	17.6436	17.3702	17.3709	17.4992	14.6866	15.0821	14.7079	15.0057	14.375		0.00361102	Q9NUP7;Q5VVL2;Q5VVK9;Q9NUP7-2	tRNA:m(4)X modification enzyme TRM13 homolog	TRMT13	4	4	11.2	54.246	9	12.6298	12.7082	12.6522	12.3312	15.0842	11.5474	10.9168	10.6271	9.43773	10.4549	10.7163	12.7345	NaN	NaN	11.4452
0.0135741	P17152	Transmembrane protein 11, mitochondrial	TMEM11	3	3	17.7	21.541	44	14.6122	15.7901	15.404	12.621	14.4066	16.5245	16.1064	16.2451	16.244	16.4309	16.0896	14.4042	15.6244	15.9639	15.7729		0.000846408	Q9NVH6;Q9NVH6-8;Q9NVH6-7;Q9NVH6-5;Q9NVH6-4;Q9NVH6-6;Q9NVH6-2;Q9NVH6-3	Trimethyllysine dioxygenase, mitochondrial	TMLHE	8	8	30.4	49.517	31	15.6041	15.8645	16.0974	15.71	15.8797	15.0991	NaN	NaN	15.189	14.9668	15.779	15.5155	16.2939	15.9288	15.1323
1.02305e-08	P17661	Desmin	DES	55	48	79.4	53.535	1029	20.7868	20.474	20.8085	20.8088	20.6208	22.4284	22.3955	22.341	22.3105	22.4239	21.9369	22.3901	21.9395	22.0837	22.0684		0.00140823	Q9NX14;Q9NX14-2	NADH dehydrogenase [ubiquinone] 1 beta subcomplex subunit 11, mitochondrial	NDUFB11	4	4	38.6	17.316	56	18.351	17.4223	18.1564	17.353	19.0815	16.9711	15.7543	15.9272	15.9817	14.9798	17.8703	18.2276	18.1205	18.0169	18.353
0.000126863	P17931;G3V3R6	Galectin-3;Galectin	LGALS3	5	5	22.4	26.152	100	15.5516	13.4276	13.767	13.5765	14.8204	17.7447	16.5476	17.7349	17.6863	17.7499	15.6922	14.5068	15.7059	15.9838	15.0551		1.05662e-05	Q9NX40;D6RG39;D6RIT9;Q9NX40-3;Q9NX40-2;Q9NX40-4	OCIA domain-containing protein 1	OCIAD1	10	3	46.5	27.626	96	18.2989	18.1078	17.9646	18.5797	18.3722	17.2412	16.997	16.9825	17.1583	16.8764	18.1047	18.0586	17.9756	18.0167	18.2001
8.79902e-05	P18085;C9JPM4;C9JAK5	ADP-ribosylation factor 4	ARF4	10	6	60.6	20.511	111	14.8465	13.0921	14.2098	14.2518	15.0167	16.9062	16.474	17.3772	17.4344	17.004	16.7095	16.167	16.3904	16.4658	16.7424		0.00610126	Q9NZJ6	Ubiquinone biosynthesis O-methyltransferase, mitochondrial	COQ3	8	8	28.7	41.054	77	17.8476	17.7678	18.6017	18.8338	18.6829	17.7362	16.3091	16.5785	16.9102	17.5967	18.0619	17.7477	17.6571	17.997	17.6015
1.16359e-06	P19652	Alpha-1-acid glycoprotein 2	ORM2	6	6	39.8	23.602	100	15.6426	NaN	14.9738	15.2398	15.3383	17.6942	17.4387	17.8579	17.7023	17.9647	16.7001	16.3922	17.2382	17.2386	16.7559		0.00193727	Q9P031;F8VNY5	Thyroid transcription factor 1-associated protein 26	CCDC59	3	3	13.3	28.669	4	NaN	17.3491	17.4571	NaN	NaN	NaN	NaN	13.5824	13.8872	NaN	16.2657	15.8113	15.7392	15.5687	14.395
5.96888e-05	P19784;H3BSA1;H3BV19	Casein kinase II subunit alpha	CSNK2A2	13	13	42.9	41.213	50	17.5464	NaN	NaN	NaN	16.8248	19.9509	19.665	19.7411	19.7278	19.8619	20.4896	19.6537	19.8541	20.0378	20.1733		0.00454433	Q9P0J0;Q9P0J0-2;B4DEZ3;K7EJE1;E7ENQ6	NADH dehydrogenase [ubiquinone] 1 alpha subcomplex subunit 13	NDUFA13	9	9	61.8	16.698	145	19.8382	18.328	19.669	19.4409	19.2885	18.2779	18.1852	18.5477	17.5582	17.5975	19.3072	19.2062	19.1627	18.8787	19.9114
5.01959e-06	P20774	Mimecan	OGN	12	12	38.9	33.922	119	11.4684	10.5284	7.38759	11.4062	11.5331	19.018	18.5228	19.4386	19.3493	19.4733	11.6777	10.1857	14.2565	13.6718	13.6532		0.00432816	Q9UBQ0;F8VXU5;Q9UBQ0-2	Vacuolar protein sorting-associated protein 29	VPS29	8	8	52.7	20.505	67	15.4065	14.9048	15.6266	15.2509	15.1398	14.1791	13.7042	14.9805	14.3193	14.4372	16.0543	16.0572	16.1264	15.8998	15.7188
0.0012555	P20929-2	Nebulin	NEB	2	0	68.9	986.65	23	14.9491	14.8423	14.6055	14.5311	NaN	15.7326	16.2414	15.8987	15.6705	16.8403	15.5887	18.2963	18.2503	18.3221	18.1319		0.000146891	Q9UDR5;F8WAH1;F8WE53	Alpha-aminoadipic semialdehyde synthase, mitochondrial;Lysine ketoglutarate reductase;Saccharopine dehydrogenase	AASS	8	8	12.6	102.13	24	13.4605	13.4513	13.576	13.6113	13.4625	NaN	NaN	11.7611	11.0124	NaN	12.3272	13.8017	13.6102	13.8516	11.5947
0.000108272	P20962	Parathymosin	PTMS	5	5	23.5	11.53	50	15.9105	15.2091	16.5019	15.7002	15.5691	17.5187	17.2057	17.2368	17.3314	17.3777	17.9258	17.1176	17.7617	17.4193	17.5803		0.000277714	Q9UI09	NADH dehydrogenase [ubiquinone] 1 alpha subcomplex subunit 12	NDUFA12	7	7	62.8	17.114	97	17.5015	18.161	18.2224	18.6624	18.0187	16.5662	16.038	16.925	16.9245	16.4378	17.3577	17.4618	17.4691	17.5528	17.7467
5.92981e-08	P21291;E9PS42;E9PND2;E9PP21	Cysteine and glycine-rich protein 1	CSRP1	8	8	60.6	20.567	134	16.4084	15.877	16.4521	16.5677	16.3495	18.8856	18.6892	18.7006	18.7072	18.9031	17.6947	17.5244	18.1465	17.3836	17.9357		0.00737161	Q9UKK3	Poly [ADP-ribose] polymerase 4	PARP4	28	28	19.4	192.59	56	NaN	16.8476	16.9042	NaN	NaN	14.5271	14.8965	NaN	NaN	NaN	NaN	16.6368	16.1519	14.4092	15.2354
1.9378e-06	P21333-2;P21333;Q60FE5;A0A087WWY3	Filamin-A	FLNA	105	104	61.3	280.01	1601	18.1782	16.5178	16.8701	15.6162	16.6655	21.7839	22.181	21.8075	21.8008	21.7808	20.8526	20.7854	20.7185	20.8519	20.8799		0.000482523	Q9UL25	Ras-related protein Rab-21	RAB21	10	10	58.7	24.347	93	16.294	16.2364	16.9308	16.6355	16.4416	14.6517	15.2448	15.7655	15.2482	14.6272	16.488	16.9224	17.1371	16.6101	16.5488
6.12261e-08	P21810	Biglycan	BGN	12	12	47	41.654	158	10.5429	NaN	NaN	NaN	9.86364	20.9121	21.0632	21.1361	21.127	20.76	15.0639	15.1842	13.2504	14.4566	14.6961		0.000163812	Q9UN37	Vacuolar protein sorting-associated protein 4A	VPS4A	15	3	41.2	48.897	82	17.3436	16.431	16.7894	16.7917	16.9782	15.7883	15.3661	15.3062	15.2346	14.5949	16.3009	16.1214	13.8998	16.3629	15.4728
0.0207514	P21964-2;P21964;E7EMS6;E7EUU8	Catechol O-methyltransferase	COMT	12	12	76.5	24.449	57	13.8809	11.7366	12.1694	11.2945	11.9549	13.9871	12.7658	14.1335	14.7598	13.3986	14.4023	11.4873	13.8946	14.7759	12.0153		0.000740069	Q9UNM6;A0A087WUL9;Q9UNM6-2;J3KNQ3;E9PL38;H0YD73	26S proteasome non-ATPase regulatory subunit 13	PSMD13	15	15	55.1	42.945	136	16.4102	15.6902	15.5599	15.3507	16.5505	14.0743	14.5445	14.4527	14.6412	14.7824	16.1082	15.9506	15.822	16.0536	16.1214
1.10868e-06	P21980;P21980-2	Protein-glutamine gamma-glutamyltransferase 2	TGM2	18	18	31.7	77.328	63	12.9198	13.4148	NaN	NaN	12.4462	19.4071	18.5241	19.4262	19.0136	19.4816	14.0298	13.614	14.0257	14.003	16.0593		0.00425427	Q9UPT8;M0QY97	Zinc finger CCCH domain-containing protein 4	ZC3H4	11	11	13.7	140.26	22	19.5469	NaN	19.015	NaN	NaN	16.9938	15.6542	15.4699	15.4448	NaN	18.729	15.2334	NaN	NaN	15.7211
0.000523482	P22626;P22626-2;A0A087WUI2	Heterogeneous nuclear ribonucleoproteins A2/B1	HNRNPA2B1	21	20	66.9	37.429	313	16.9969	16.7433	17.3433	17.2107	17.0119	17.8136	17.4979	17.8108	17.8397	18.0053	18.07	17.8063	18.169	18.012	17.9401		0.00192761	Q9UPU5	Ubiquitin carboxyl-terminal hydrolase 24	USP24	37	35	19.8	294.36	85	16.078	16.9373	15.4791	16.3589	16.1355	14.4642	14.9938	12.5752	14.3998	13.743	15.6165	16.2667	16.2395	16.1389	16.1693
0.00135856	P23142;P23142-2;P23142-3	Fibulin-1	FBLN1	16	3	39.1	77.213	56	NaN	11.07	12.2246	NaN	NaN	15.7459	14.2161	15.6095	15.7401	15.7122	11.5977	11.1803	NaN	NaN	NaN		0.00707751	Q9Y277;E5RJN6;E5RHZ6	Voltage-dependent anion-selective channel protein 3	VDAC3	1	1	46.3	30.658	29	15.8966	15.469	15.3917	15.4422	15.9306	14.1141	14.0145	14.9796	14.8424	12.7506	15.4384	13.3577	13.3677	13.0601	15.3512
0.00204269	P23246;P23246-2	Splicing factor, proline- and glutamine-rich	SFPQ	22	22	37.3	76.149	139	11.6534	11.2986	11.5942	11.4774	11.3121	14.3096	11.941	14.232	13.686	13.0899	13.0589	13.0916	13.1501	13.0876	14.0577		1.51629e-05	Q9Y2J8;Q9Y2J8-2	Protein-arginine deiminase type-2	PADI2	25	25	42.9	75.563	379	20.5375	20.4238	20.7444	20.5359	20.4946	19.7858	19.8771	19.6316	19.5467	19.8917	20.2086	20.406	20.2399	20.6864	20.296
0.0437876	P23284	Peptidyl-prolyl cis-trans isomerase B	PPIB	8	8	38	23.742	98	NaN	12.3121	8.52089	NaN	12.2617	13.8519	14.5915	12.2976	14.0715	13.6934	12.1272	11.7193	9.03389	9.28707	12.4123		1.97858e-06	Q9Y2Z9-3;Q9Y2Z9;A0A0D9SFJ1;Q9Y2Z9-2	Ubiquinone biosynthesis monooxygenase COQ6, mitochondrial	COQ6	11	10	38.4	48.593	142	18.6288	18.6554	18.8943	18.6838	18.6405	17.6046	17.3272	17.7006	17.5848	17.7778	18.4906	18.4068	18.3318	18.1866	18.5392
2.57381e-06	P23634-7;P23634-6;P23634-8;P23634;P23634-5;P23634-4;P23634-3;P23634-2	Plasma membrane calcium-transporting ATPase 4	ATP2B4	24	15	27.7	132.59	142	16.1908	15.5647	15.5087	15.6	15.8944	17.2787	17.4212	17.6876	17.4101	17.5877	16.7654	17.7538	17.4981	17.2862	16.6067		0.000438122	Q9Y371;A0A087WW40;Q9Y371-2;Q9Y371-3	Endophilin-B1	SH3GLB1	9	9	27.1	40.796	91	15.8277	15.112	15.114	15.3706	15.5422	14.474	14.569	14.3767	14.7137	14.6073	16.0917	15.4696	15.5811	15.6488	15.2186
4.4684e-08	P24821-4;P24821;J3QSU6;F5H7V9;E9PC84;P24821-5;P24821-2;P24821-3;P24821-6	Tenascin	TNC	42	39	33.1	230.86	146	11.846	11.2315	11.6933	NaN	10.8926	19.7645	18.7764	18.5144	19.2731	19.213	12.0279	10.4577	11.3158	11.2357	11.1176		0.000699089	Q9Y623	Myosin-4	MYH4	16	16	48.7	223.07	149	21.0834	20.4285	20.7383	20.9436	20.7364	20.0757	20.2894	19.9001	19.9752	19.6672	20.9743	20.8823	20.8027	20.8118	20.6428
0.00587297	P25398	40S ribosomal protein S12	RPS12	6	6	53	14.515	85	12.7264	13.6184	14.736	13.0704	14.0233	14.9511	14.4295	15.5571	15.6259	15.409	10.9852	14.1815	15.7604	15.9962	16.0381		4.32416e-05	Q9Y6C9	Mitochondrial carrier homolog 2	MTCH2	11	3	44.2	33.331	169	18.5761	18.1307	18.2959	18.4594	18.7026	17.6032	17.6362	17.5345	17.5937	17.3894	18.2642	18.1262	18.0384	18.1028	18.3176
0.013211	P27448-3;P27448;P27448-8;P27448-4;P27448-6;P27448-2;J3KNR0;P27448-7;A0A0A0MSZ1;H0YIY6	MAP/microtubule affinity-regulating kinase 3	MARK3	9	9	22.1	81.438	18	14.734	12.2544	13.272	NaN	14.3088	15.3442	NaN	15.6323	15.853	15.5938	NaN	NaN	NaN	11.9309	NaN		0.00898597	Q9Y6I3-3;Q9Y6I3;Q9Y6I3-1	Epsin-1	EPN1	6	6	16.2	57.504	36	16.8219	NaN	16.302	14.6015	NaN	13.5203	13.8734	NaN	13.3004	13.1733	14.6652	17.0113	17.4042	17.2857	16.8734
0.000255166	P28289;P28289-2	Tropomodulin-1	TMOD1	12	11	40.9	40.569	125	15.6335	14.6073	14.9832	15.8109	15.7284	17.1208	16.5195	17.1042	17.1782	17.1876	16.5653	15.4962	16.5954	16.4557	16.4984
0.0128615	P29279;P29279-2	Connective tissue growth factor	CTGF	8	8	25.5	38.091	15	13.1259	NaN	13.3741	13.1264	NaN	NaN	NaN	NaN	13.7983	13.7656	14.2494	NaN	12.2397	14.0914	13.5691
0.00370638	P29372;P29372-5;P29372-4;P29372-2;A2IDA3	DNA-3-methyladenine glycosylase	MPG	9	9	43.3	32.868	19	14.6102	NaN	15.0084	13.2064	13.8231	16.1113	NaN	16.0174	15.8895	16.0892	12.9355	14.3518	13.5052	15.8852	NaN
0.000562626	P30480;P30460;A0A140T951;P30479;Q31610;P30486;A0A140TA21;A0A140T9D4	HLA class I histocompatibility antigen, B-42 alpha chain;HLA class I histocompatibility antigen, B-8 alpha chain;HLA class I histocompatibility antigen, B-41 alpha chain;HLA class I histocompatibility antigen, B-81 alpha chain;HLA class I histocompatibility antigen, B-48 alpha chain	HLA-B	2	0	26.2	40.332	28	13.1181	13.5866	11.8685	12.177	12.258	14.1658	14.8557	14.7875	14.7301	14.2305	15.9361	13.4164	15.8328	15.973	15.7682
0.00772724	P32455	Interferon-induced guanylate-binding protein 1	GBP1	12	10	24	67.93	37	11.2202	12.4496	12.5764	11.5241	11.2836	12.7942	13.4039	12.7149	12.951	12.7895	15.2885	14.5537	14.9879	14.98	14.9963
5.11302e-07	P35443;E7ES19	Thrombospondin-4	THBS4	28	25	41.9	105.87	139	13.9178	12.5855	12.6687	12.2042	12.3059	21.7078	20.0951	21.804	19.4016	21.0351	15.4095	15.688	15.8723	16.1599	13.806
0.000250291	P35555	Fibrillin-1	FBN1	106	103	53.6	312.3	631	13.6226	17.1425	15.4196	14.637	12.9938	20.0094	20.5975	20.4567	20.5103	18.3616	16.2006	18.1268	15.9271	16.0937	17.027
3.1355e-10	P35579;P35579-2	Myosin-9	MYH9	106	84	55.8	226.53	1672	16.2498	16.23	16.2899	15.9016	15.7209	20.4921	20.3514	20.5455	20.4063	20.4321	19.2975	19.052	19.1614	19.168	19.178
1.18568e-08	P35580;P35580-3;P35580-5	Myosin-10	MYH10	65	1	46.3	229	254	13.4234	13.9467	13.6585	14.6463	13.7486	18.9508	18.8148	18.8502	18.8926	18.7103	14.1149	14.3651	14.4344	14.1073	14.1594
2.62351e-08	P35609;P35609-2;A0A494C1A0;F6THM6;A0A494C060	Alpha-actinin-2	ACTN2	86	58	86	103.85	3235	21.9748	22.0954	22.2079	22.2393	22.0137	23.7877	23.4749	23.6826	23.7272	23.6824	22.8464	22.9202	22.9458	22.9419	22.9964
1.46403e-09	P35749-4;P35749-3	Myosin-11	MYH11	80	1	54	223.57	749	13.2212	11.7164	11.6039	11.1767	11.8229	22.48	22.4326	22.4165	22.5061	22.544	20.3857	20.0616	20.3474	20.2965	20.1801
0.000236058	P36955	Pigment epithelium-derived factor	SERPINF1	9	9	44.5	46.312	71	15.1878	13.7428	15.3521	15.0175	15.4054	16.7721	17.1284	16.9941	17.0559	16.7268	15.2043	15.5983	15.7646	15.3357	15.1449
0.0199284	P38435-2;P38435	Vitamin K-dependent gamma-carboxylase	GGCX	8	8	12.8	80.988	14	NaN	15.043	NaN	13.7682	NaN	17.2298	15.8123	NaN	17.2223	17.205	NaN	15.4492	NaN	NaN	14.414
0.0021051	P39060-2;P39060-1;P39060;H7BXV5	Collagen alpha-1(XVIII) chain;Endostatin	COL18A1	16	15	19.4	135.76	60	13.3606	13.5595	NaN	11.5886	NaN	16.9454	18.1986	15.5184	16.1059	16.9456	14.0972	15.3616	14.0366	13.1965	14.1737
0.000886636	P39880-3;A0A2R8Y852;P39880-2;P39880;P39880-5;A0A2R8YDI1;P39880-4;P39880-6	Homeobox protein cut-like 1	CUX1	4	4	14.1	165.69	4	NaN	15.3923	15.4434	15.5715	15.4741	16.0199	NaN	15.8302	15.8587	16.1325	NaN	NaN	NaN	NaN	NaN
0.00483081	P40227;P40227-2	T-complex protein 1 subunit zeta	CCT6A	20	19	50.8	58.024	176	15.1974	15.8369	14.2917	14.085	15.2548	17.4294	15.4167	16.794	17.4332	17.2384	16.668	15.4606	16.8521	16.7466	16.6354
0.00447183	P40261	Nicotinamide N-methyltransferase	NNMT	7	7	33.3	29.574	41	11.8418	10.5721	NaN	NaN	NaN	14.2971	NaN	13.4907	13.9115	14.2918	11.0437	11.5447	NaN	NaN	NaN
0.000240882	P40763-3;P40763;G8JLH9	Signal transducer and activator of transcription 3;Signal transducer and activator of transcription	STAT3	18	1	34.3	83.125	96	15.3813	NaN	NaN	NaN	15.0846	17.1999	17.3596	17.6258	17.7042	18.0284	16.8956	16.8476	17.044	16.874	17.1071
3.37476e-05	P41091;Q2VIR3;Q2VIR3-2	Eukaryotic translation initiation factor 2 subunit 3;Putative eukaryotic translation initiation factor 2 subunit 3-like protein	EIF2S3;EIF2S3L	18	18	51.5	51.109	147	15.0505	14.2264	14.957	14.4385	14.9043	17.185	16.1244	17.0712	17.3679	16.9885	17.2988	16.67	15.8422	15.9118	16.8978
0.000125808	P41227;P41227-2	N-alpha-acetyltransferase 10	NAA10	9	9	49.8	26.458	45	13.8423	12.3608	NaN	13.0425	13.4993	17.4025	NaN	17.1257	NaN	17.473	12.0596	12.1727	14.6763	11.5934	NaN
0.00610661	P41250	Glycine--tRNA ligase	GARS	22	20	39	83.165	127	14.4729	14.8283	13.5778	13.5929	14.466	14.8838	15.0764	15.5108	15.2048	15.3872	14.9852	15.245	15.8829	15.6737	15.1909
0.0548252	P42345	Serine/threonine-protein kinase mTOR	MTOR	25	24	12.5	288.89	45	NaN	15.0408	16.1131	16.0517	NaN	NaN	19.5447	16.5718	17.5476	17.3167	19.3069	18.903	19.2824	18.4652	17.208
0.00319112	P43686;P43686-2	26S protease regulatory subunit 6B	PSMC4	23	23	64.6	47.366	206	17.5334	16.7572	16.724	16.6586	17.4839	18.0185	17.958	17.6713	17.8121	17.972	18.3028	18.0702	18.1192	17.7962	18.3525
1.46619e-05	P46087;P46087-4;P46087-2;P46087-3	Probable 28S rRNA (cytosine(4447)-C(5))-methyltransferase	NOP2	19	19	31	89.301	46	NaN	NaN	11.8486	11.7266	11.7337	NaN	13.4851	13.3372	13.5067	NaN	11.8246	13.4959	13.4857	10.7394	12.3404
0.00448294	P46100;P46100-3;P46100-4;P46100-5;P46100-2;P46100-6	Transcriptional regulator ATRX	ATRX	20	20	10.5	282.58	30	15.5271	14.285	14.2837	15.4561	NaN	16.2868	15.8772	16.1561	16.578	16.464	15.1118	16.419	15.7314	16.3273	15.8699
0.00344815	P46821	Microtubule-associated protein 1B;MAP1B heavy chain;MAP1 light chain LC1	MAP1B	71	69	42.3	270.63	236	18.8101	16.4251	16.7975	NaN	17.9808	19.6502	21.0847	19.6644	19.8772	19.6687	21.3816	19.4385	21.0997	17.7083	21.1506
8.53951e-08	P46940;A0A0J9YXZ5;H0YLE8	Ras GTPase-activating-like protein IQGAP1	IQGAP1	61	59	49.6	189.25	408	12.8392	13.142	12.7113	13.0577	13.4696	16.7315	17.2217	16.8445	16.9692	16.2548	14.557	15.3223	14.9802	15.5195	15.0614
0.0505768	P48444;B0YIW6;P48444-2	Coatomer subunit delta	ARCN1	24	23	50.5	57.21	153	12.4216	NaN	16.1056	14.4475	NaN	16.3251	16.0039	15.9939	16.9204	16.2545	17.3249	16.9035	17.4704	17.3631	16.9977
1.16754e-05	P48681	Nestin	NES	38	38	30.8	177.44	176	14.6823	13.6998	16.9482	14.7512	15.1328	19.8596	20.2189	20.4996	20.2397	20.4169	18.0245	17.822	18.1559	18.0712	19.1107
0.0381801	P49207	60S ribosomal protein L34	RPL34	4	4	21.4	13.293	18	NaN	NaN	12.2282	NaN	11.5764	14.864	14.2641	13.8958	13.2355	12.6434	14.1813	12.681	14.1288	14.0532	10.7238
1.3656e-05	P49327;A0A0U1RQF0	Fatty acid synthase;[Acyl-carrier-protein] S-acetyltransferase;[Acyl-carrier-protein] S-malonyltransferase;3-oxoacyl-[acyl-carrier-protein] synthase;3-oxoacyl-[acyl-carrier-protein] reductase;3-hydroxyacyl-[acyl-carrier-protein] dehydratase;Enoyl-[acyl-carrier-protein] reductase;Oleoyl-[acyl-carrier-protein] hydrolase	FASN	81	81	46.9	273.42	356	13.8681	13.1707	13.3999	12.9924	13.7715	15.0642	15.5264	15.8076	15.341	15.2896	14.0336	13.2522	13.673	15.0266	13.4083
0.000406261	P49406;S4R3W9;S4R455	39S ribosomal protein L19, mitochondrial	MRPL19	8	7	26.4	33.535	18	NaN	13.2251	NaN	12.7677	12.7346	NaN	NaN	14.711	14.8981	14.6969	15.2145	NaN	NaN	14.8746	NaN
9.81864e-05	P49411	Elongation factor Tu, mitochondrial	TUFM	23	22	59.7	49.541	475	18.1553	17.9869	17.816	17.543	18.1168	18.9013	18.6118	18.8107	18.9503	18.9604	19.2861	19.039	19.1309	19.1369	19.0344
0.00452744	P49792	E3 SUMO-protein ligase RanBP2	RANBP2	88	58	38.4	358.2	201	14.9689	14.4674	15.7322	15.7024	14.9562	15.9583	16.1873	15.987	16.3692	16.3755	16.4629	14.7816	16.0746	16.0609	16.6207
3.50481e-07	P50454;E9PR70;E9PPV6;E9PK86;E9PMI5;E9PKH2	Serpin H1	SERPINH1	20	20	54.3	46.44	223	12.9517	12.6254	12.7989	13.1805	11.8256	17.4407	16.7287	17.8323	17.0309	17.638	17.579	16.7644	16.6088	17.1759	17.6833
8.90285e-05	P50748;E7ES84	Kinetochore-associated protein 1	KNTC1	18	18	9	250.75	28	15.5658	17.0112	16.5715	16.3592	15.5633	18.8143	NaN	18.9084	18.7445	18.8229	15.3719	15.3565	NaN	NaN	15.6011
0.0368125	P51608-2;P51608;A0A087X1U4;I6LM39	Methyl-CpG-binding protein 2	MECP2	13	13	36.7	53.323	59	14.4875	11.3585	NaN	NaN	13.8487	14.8034	15.6599	15.0096	15.5543	14.9459	14.9437	16.6862	14.7493	14.2067	15.9341
6.75441e-08	P51884	Lumican	LUM	9	6	34.3	38.429	247	19.3058	18.5558	18.7266	18.9017	19.571	22.7037	22.4651	22.7311	22.7831	22.6596	20.1497	19.8594	19.8192	19.9168	19.7813
2.0819e-09	P51888	Prolargin	PRELP	14	14	40.1	43.809	243	16.5221	15.9013	16.1079	17.0493	16.0407	22.5766	22.3861	22.6652	22.6406	22.5937	17.8087	17.5721	17.6809	17.7569	18.2389
0.000140904	P51991;P51991-2	Heterogeneous nuclear ribonucleoprotein A3	HNRNPA3	14	14	39.9	39.594	142	15.7562	14.1082	14.6852	14.3965	15.5652	17.3723	16.7988	17.6745	17.5693	17.2442	17.1697	16.16	16.5328	16.7876	16.0531
0.000681779	P52179-2;P52179;A8MX12	Myomesin-1	MYOM1	85	84	65.2	177.7	1785	21.0628	20.9235	20.6635	20.7511	21.0485	21.4681	21.5851	21.195	21.4585	21.5318	21.5329	21.3061	21.4345	21.3292	21.4406
0.000148359	P52209-2;P52209	6-phosphogluconate dehydrogenase, decarboxylating	PGD	21	20	60	51.872	150	14.8069	13.3485	14.1001	13.6639	14.9622	16.8231	15.9749	16.4433	16.5986	16.7481	16.6196	15.8287	16.1431	16.3525	16.1421
0.000223814	P52789;E9PB90	Hexokinase-2;Hexokinase	HK2	26	24	42.1	102.38	120	12.6172	11.4397	NaN	12.2675	NaN	14.1184	14.614	14.8303	14.3618	14.7371	15.7062	15.1116	13.3867	15.1117	14.9586
0.0374495	P52895;B4DK69;S4R3P0;H0Y804	Aldo-keto reductase family 1 member C2	AKR1C2;AKR1C1	9	2	44	36.735	115	12.7955	12.4359	15.9423	15.3286	12.9511	15.6567	15.1385	16.0511	16.0234	15.8344	15.1106	14.4464	14.8269	15.2375	14.883
8.959e-05	P52943-2;P52943	Cysteine-rich protein 2	CRIP2	9	1	41.8	30.221	183	15.3451	15.999	16.1288	16.3236	16.2416	17.2412	17.1668	17.4123	17.4718	17.5312	16.8389	16.4845	16.5473	16.4944	16.5309
0.000446891	P53004	Biliverdin reductase A	BLVRA	9	9	39.2	33.428	48	17.3342	15.7904	16.2119	16.7975	17.4087	20.1454	19.5737	19.289	18.6822	18.4315	17.6291	15.9736	17.9967	17.7884	18.1073
0.00337442	P53618;E9PP73	Coatomer subunit beta	COPB1	39	37	51.1	107.14	173	14.7723	13.909	13.9574	14.0684	14.3447	15.0212	14.8763	14.8593	14.7422	14.9909	15.1435	15.8891	16.4817	15.4099	15.4345
0.000543434	P53621;P53621-2;A0A3B3IT15;A0A3B3IS84;A0A3B3ISC6;A0A3B3IU89	Coatomer subunit alpha;Xenin;Proxenin	COPA	45	44	41.5	138.34	181	12.2366	12.6428	12.9856	11.7201	11.7684	14.5121	16.6829	14.7737	15.9087	14.1726	15.0483	12.3441	16.39	16.3761	15.1244
0.0238901	P53675;P53675-2;A0A087WX41	Clathrin heavy chain 2	CLTCL1	5	5	14.8	187.03	9	17.3653	NaN	NaN	NaN	16.3617	18.0985	NaN	18.1515	18.1656	17.7882	NaN	NaN	NaN	NaN	NaN
4.59689e-05	P53701	Cytochrome c-type heme lyase	HCCS	9	9	39.2	30.601	63	16.8489	15.7708	16.375	16.7903	15.783	19.7942	19.1248	19.2462	18.3997	18.5767	19.4917	19.0326	19.0025	19.2107	19.0956
0.0150872	P54136;P54136-2	Arginine--tRNA ligase, cytoplasmic	RARS	29	28	50.2	75.378	163	16.2168	16.9235	16.0259	15.1855	14.0179	17.188	17.318	16.932	17.2536	17.4713	17.9284	17.4014	17.5742	17.7357	17.2708
2.16888e-05	P54296;A0A0J9YVV7;E7EWH9	Myomesin-2	MYOM2	88	87	70.2	164.89	2317	20.7223	20.4866	20.6108	20.4906	20.5085	21.4076	21.0309	21.2537	21.2674	21.3629	21.053	20.8605	20.9456	20.8664	21.0557
5.58435e-06	P55268	Laminin subunit beta-2	LAMB2	68	67	55.8	195.98	413	16.2523	13.6054	15.7501	16.3519	15.7187	21.086	20.6229	20.8435	21.1337	20.8425	17.5954	18.1156	17.5115	17.6026	17.6644
0.00359977	P60228;E5RGA2;H0YBR5	Eukaryotic translation initiation factor 3 subunit E	EIF3E	14	14	37.8	52.22	92	15.7476	15.0086	15.8198	16.0028	16.0223	16.4675	16.786	16.2467	16.626	16.7744	16.1379	16.1784	16.323	14.9953	14.6704
0.0249484	P60953;P60953-1;Q5JYX0	Cell division control protein 42 homolog	CDC42	8	7	42.9	21.258	86	16.5084	14.3995	14.6928	14.998	16.5977	16.9253	16.6643	16.5152	16.8413	16.7201	17.0423	17.1051	16.9529	17.0018	17.1064
0.00597084	P61026	Ras-related protein Rab-10	RAB10	6	6	39.5	22.541	66	16.713	15.4325	15.7829	15.8061	16.5287	17.4859	16.5641	17.1236	17.3011	17.9486	18.5279	17.797	18.2674	18.1582	18.0931
0.00232941	P61158;B4DXW1	Actin-related protein 3	ACTR3	18	18	56.2	47.371	115	13.7982	14.5528	14.4248	14.5227	13.4883	17.4384	14.6998	16.3541	16.6047	16.6679	15.8211	14.6685	15.7994	15.9157	15.8393
0.00105698	P61224;P61224-3;P61224-2;F5H7Y6;E7ESV4;A6NIZ1;F5GX62;P61224-4;F5H004;B7ZB78;F5H823;F5H6R7	Ras-related protein Rap-1b;Ras-related protein Rap-1b-like protein	RAP1B	10	0	51.1	20.825	76	16.0663	14.9813	15.2935	14.8358	15.6382	16.4639	16.2987	16.7269	16.8659	16.5665	16.7338	15.9085	16.706	17.0326	16.5345
0.000110605	P61313;A0A2R8YEM3;E7EQV9;E7ENU7;E7EX53;A0A2R8Y738	60S ribosomal protein L15;Ribosomal protein L15	RPL15	8	8	34.8	24.146	92	NaN	NaN	14.3449	13.7111	13.4723	16.1119	16.3394	17.0509	16.9197	16.4108	15.0836	14.975	15.3807	15.0532	14.9393
0.00920046	P61586;Q5JR08;P08134;Q5JR07;C9JNR4;E9PQH6;C9JX21;Q5JR05	Transforming protein RhoA;Rho-related GTP-binding protein RhoC	RHOA;RHOC	7	5	38.3	21.768	72	13.981	13.671	13.7855	14.741	13.9078	15.3566	14.0814	15.7539	15.5094	16.1484	16.0142	15.9234	16.2113	16.1072	15.994
0.0305738	P62081;B5MCP9;A0A2R8Y623	40S ribosomal protein S7	RPS7	7	7	46.9	22.127	41	NaN	11.6727	14.7667	13.5317	14.6678	15.8539	15.508	15.1654	16.4282	14.8511	16.0027	16.1149	14.1644	14.3726	14.4374
0.000106927	P62244;I3L3P7;I3L246	40S ribosomal protein S15a	RPS15A	5	2	45.4	14.839	84	NaN	12.7886	12.5727	NaN	NaN	15.9871	15.3759	16.2119	16.4203	15.9126	14.422	15.1075	15.3163	14.9347	15.1854
0.000283897	P62269	40S ribosomal protein S18	RPS18	7	7	38.8	17.718	74	14.1651	13.8517	NaN	14.1154	14.7984	18.5744	16.1824	18.5078	18.7949	18.6639	17.4698	18.1447	18.4842	18.4651	18.1571
0.0341097	P62280;M0QZC5	40S ribosomal protein S11	RPS11	9	9	48.1	18.431	51	14.1154	NaN	NaN	11.0433	13.9937	14.6771	16.9707	15.3107	15.0427	15.5647	15.6623	13.7603	15.6006	15.6281	14.8756
0.00410968	P62736;P63267;P63267-2	Actin, aortic smooth muscle;Actin, gamma-enteric smooth muscle	ACTA2;ACTG2	6	2	93.6	42.009	118	19.5356	19.938	20.0935	20.0261	18.2176	21.0323	20.8525	20.8843	21.0497	20.9824	19.2639	20.088	19.8051	19.4072	19.3203
1.26698e-06	P62805	Histone H4	HIST1H4A	8	8	55.3	11.367	251	20.037	19.9266	20.1629	20.199	19.9306	20.9111	21.142	20.9095	20.926	20.9916	19.7879	20.1118	19.7142	19.8827	19.7288
0.000249292	P62829;C9JD32;J3KT29;J3KTJ3;B9ZVP7	60S ribosomal protein L23	RPL23	4	4	36.4	14.865	91	16.6611	NaN	16.14	16.1447	16.4444	18.4584	17.6092	17.7557	17.5378	18.1706	18.3387	17.8933	18.1956	18.3469	18.2617
0.0100275	P62873;P62873-2;F6UT28;B3KVK2	Guanine nucleotide-binding protein G(I)/G(S)/G(T) subunit beta-1	GNB1	11	6	52.6	37.377	66	16.555	16.0416	16.2151	15.973	17.7213	17.8452	17.5018	17.8942	17.5377	17.3756	17.318	17.5928	17.3879	17.0332	17.2431
1.00488e-06	P62906	60S ribosomal protein L10a	RPL10A	10	10	54.4	24.831	105	14.4982	13.8089	14.1321	13.8871	14.9703	17.0624	17.3283	17.5124	17.2202	17.5206	17.5629	17.513	17.2097	17.6456	17.3321
1.79152e-05	P62917;E9PKZ0;E9PKU4;G3V1A1	60S ribosomal protein L8	RPL8	7	7	40.1	28.024	90	15.7773	14.5198	14.6926	14.5655	15.0791	17.3866	16.9977	17.2143	17.5879	17.0799	17.7044	17.7264	17.8554	17.786	17.8792
0.00197196	P63208;E5RJR5;E7ERH2;F8W8N3;P63208-2;E5RGM3	S-phase kinase-associated protein 1	SKP1	9	8	56.4	18.658	82	14.4036	13.0019	13.3678	13.3939	13.8911	15.4885	14.247	15.223	15.539	15.1587	16.7161	16.3409	16.5022	16.604	16.8083
1.26997e-05	P63261;I3L3I0;I3L1U9	Actin, cytoplasmic 2;Actin, cytoplasmic 2, N-terminally processed	ACTG1	15	0	94.7	41.792	601	21.4626	20.6657	21.4153	21.127	21.0218	22.6815	22.6345	22.5561	23.0188	22.646	21.9967	21.9126	21.6865	21.9004	21.9905
0.00753247	P67936-2;K7ENT6;A0A2R8YE05;A0A2R8YEU4		TPM4	4	1	63.4	32.722	33	13.2568	NaN	NaN	11.2775	13.1336	NaN	16.2512	15.6262	15.7266	14.5172	14.4732	13.9866	14.1433	14.2766	14.4614
0.000402701	P69905;G3V1N2;A0A2R8Y7C0	Hemoglobin subunit alpha	HBA1;HBA2	17	13	99.3	15.257	1844	24.3725	24.2998	23.9823	24.3187	24.1496	24.7809	24.6078	24.9617	25.072	24.8008	24.5843	24.2794	24.3621	24.5688	24.5369
0.000199331	P78362;P78362-2	SRSF protein kinase 2;SRSF protein kinase 2 N-terminal;SRSF protein kinase 2 C-terminal	SRPK2	8	8	17.4	77.526	35	16.9528	NaN	15.4714	15.5991	16.7235	18.7232	19.0526	18.6531	18.8274	18.345	17.7332	17.5756	17.7603	17.4134	17.693
0.000515665	P78527;P78527-2	DNA-dependent protein kinase catalytic subunit	PRKDC	118	117	34.9	469.08	423	16.9675	16.4589	16.614	16.652	16.9791	18.2165	17.205	18.2889	18.2932	18.1794	17.1143	16.8478	15.8456	16.7404	16.9586
0.000269812	P82664	28S ribosomal protein S10, mitochondrial	MRPS10	5	4	29.4	22.999	35	NaN	NaN	13.2718	12.9707	13.2469	14.4669	NaN	14.7229	14.906	14.3973	14.6039	NaN	14.5638	15.0996	14.7726
2.25764e-05	P84103;P84103-2;A0A087X2D0	Serine/arginine-rich splicing factor 3	SRSF3	5	5	36.6	19.329	59	14.3798	NaN	13.804	13.7762	14.3007	16.2078	16.5277	16.1516	16.4307	15.6966	15.6282	16.0228	15.7064	15.7922	15.2375
0.00625115	P84157-2;Q6ZR64	Matrix-remodeling-associated protein 7	MXRA7	6	1	40.6	17.493	39	16.9522	13.3685	13.8767	13.9197	13.9112	17.7216	16.892	17.6746	NaN	16.9959	18.7031	18.4201	18.8689	18.5337	18.8609
2.26211e-09	P98160	Basement membrane-specific heparan sulfate proteoglycan core protein;Endorepellin;LG3 peptide	HSPG2	151	150	54.6	468.83	1283	15.76	15.4719	14.684	15.4856	15.5063	21.2526	21.0084	21.5948	21.3204	21.2688	17.991	18.1269	18.0279	17.953	17.7946
3.00794e-06	Q01082;A0A087WUZ3;Q01082-2;Q01082-3	Spectrin beta chain, non-erythrocytic 1	SPTBN1	113	103	61.5	274.61	1068	16.1517	14.612	15.8595	15.668	15.5616	18.6736	18.4138	18.6775	18.7046	18.5979	17.5	17.3732	17.4846	17.5636	17.6276
0.00441626	Q01813;Q01813-2;B1APP6	ATP-dependent 6-phosphofructokinase, platelet type	PFKP	22	21	41.8	85.595	162	16.1333	13.8883	14.0154	15.8187	15.9085	17.3292	16.948	17.3995	17.0032	16.9471	16.0477	16.0054	15.746	16.0481	16.3521
1.69742e-08	Q01995;H0YCU9	Transgelin	TAGLN	13	13	64.7	22.611	237	18.1631	17.7124	17.9616	18.0463	18.3895	20.9306	20.6886	20.7782	20.9161	20.7034	20.4359	21.0141	20.6954	20.548	20.4143
0.0155218	Q02241;H7BYN4;A0A2U3TZL8;Q02241-2;Q02241-3	Kinesin-like protein KIF23;Kinesin-like protein	KIF23	13	13	19.7	110.06	21	16.4284	16.739	16.4166	16.4223	16.2615	NaN	18.5392	17.157	17.1759	NaN	16.0349	16.5747	16.5826	15.4364	14.7744
0.000232857	Q02952;Q02952-3;Q02952-2	A-kinase anchor protein 12	AKAP12	70	70	61.7	191.48	561	16.5665	NaN	NaN	NaN	16.0119	18.9047	18.5838	19.2777	19.3891	19.3657	18.4413	17.3379	18.478	18.5739	18.1975
0.00083999	Q03001;F8W9J4	Dystonin	DST	151	31	24.5	860.65	255	16.688	16.3429	15.663	16.1277	15.8881	16.9777	16.9517	17.431	17.3272	17.2547	16.6839	15.9996	16.4112	16.886	16.9426
0.000188034	Q03252	Lamin-B2	LMNB2	38	37	55.8	69.948	251	18.4717	19.0363	18.1214	18.2962	18.0413	19.8123	19.4801	19.651	19.6669	20.1376	18.5718	18.5367	18.5241	18.3365	18.5518
0.00463064	Q05469-2;Q05469	Hormone-sensitive lipase	LIPE	15	14	26.6	84.127	22	NaN	NaN	12.96	NaN	13.5612	NaN	15.5281	15.4816	15.6137	14.7148	14.0699	13.9818	NaN	NaN	14.123
9.32734e-07	Q05682	Caldesmon	CALD1	31	4	38	93.23	278	16.4387	16.0017	15.737	15.9806	16.0595	17.7307	18.0327	17.7146	18.0974	17.8382	18.4588	18.0409	18.6228	18.3521	18.1436
1.78936e-07	Q05707-2;Q05707;Q05707-3;J3QT83	Collagen alpha-1(XIV) chain	COL14A1	38	22	31.7	191.9	145	10.5206	12.5419	NaN	12.1926	11.1438	19.8189	19.989	19.9663	19.9095	19.9676	11.1323	11.5801	10.9646	10.7386	10.6914
0.0447357	Q06330;Q06330-7;Q06330-6;Q06330-4;Q06330-5;D6R927;Q06330-2;Q06330-3	Recombining binding protein suppressor of hairless	RBPJ	9	8	21.4	55.637	13	14.9476	NaN	NaN	NaN	14.129	15.3774	14.9942	16.0776	15.8429	16.2105	16.2352	16.3246	16.5818	16.5523	16.2156
3.46724e-05	Q07666-2;Q07666;Q07666-3	KH domain-containing, RNA-binding, signal transduction-associated protein 1	KHDRBS1	7	5	18.2	45.86	44	12.4073	11.955	12.0342	12.2121	12.0797	13.8295	13.7278	13.3531	14.1931	NaN	12.9176	NaN	13.6059	13.0679	NaN
0.00820624	Q07954	Prolow-density lipoprotein receptor-related protein 1;Low-density lipoprotein receptor-related protein 1 85 kDa subunit;Low-density lipoprotein receptor-related protein 1 515 kDa subunit;Low-density lipoprotein receptor-related protein 1 intracellular domain	LRP1	87	85	25	504.6	324	19.1036	17.8666	21.599	17.5418	18.8717	22.0315	20.626	21.7938	22.186	21.6867	19.0654	18.9955	18.5644	19.3366	18.2132
0.0012425	Q08043;A0A087WSZ2	Alpha-actinin-3	ACTN3	42	39	67.4	103.24	523	16.8676	17.3458	16.0147	17.0585	16.0534	18.1045	17.9067	17.8601	18.0721	18.0775	17.5294	16.9695	17.593	17.4262	17.4547
0.00573194	Q08211	ATP-dependent RNA helicase A	DHX9	42	41	45.4	140.96	188	15.4306	13.9369	NaN	11.8767	13.0137	16.8506	15.1835	17.1439	16.8173	17.0985	16.6077	14.8538	15.8688	15.9986	16.2826
0.00578948	Q09666	Neuroblast differentiation-associated protein AHNAK	AHNAK	178	177	54.8	629.09	1945	20.7109	20.2079	20.8347	21.0382	21.0205	21.3852	21.1684	21.3341	21.5746	21.4288	20.9642	21.145	20.8882	20.7748	21.1485
0.0452036	Q0P5N6	ADP-ribosylation factor-like protein 16	ARL16	1	1	12.7	20.936	21	11.306	NaN	11.8964	10.7698	11.2944	13.0247	10.8402	15.069	14.9008	13.5974	13.2402	10.846	14.1941	13.9848	14.0219
0.00908888	Q0VAK6;Q0VAK6-2	Leiomodin-3	LMOD3	17	17	31.2	64.914	139	17.4401	17.3134	17.8251	17.8597	17.2029	18.1259	18.2097	17.8864	17.8997	18.0473	17.6923	18.2963	18.391	18.3928	17.5754
0.0174949	Q10567-2;Q10567;C9J1E7	AP-1 complex subunit beta-1	AP1B1	31	1	37.5	103.92	111	12.548	13.458	13.3216	11.482	12.5705	15.2346	14.1949	12.8408	15.0201	16.4572	15.2367	14.2132	15.4247	14.5437	15.1407
0.000170342	Q12802-4;Q12802;Q12802-2;H0YMW2	A-kinase anchor protein 13	AKAP13	27	26	14.6	305.28	54	13.5567	NaN	NaN	NaN	13.5634	19.5554	19.0748	18.216	18.026	19.4682	20.0884	19.9151	19.6141	19.5111	20.1034
9.79338e-05	Q12888;Q12888-3;Q12888-2;A6NNK5;C9JXV0	Tumor suppressor p53-binding protein 1	TP53BP1	38	38	29.1	213.57	80	15.9173	16.2499	15.8971	16.2634	16.5333	17.1854	17.945	17.4295	17.5744	17.228	17.7161	16.7551	16.2983	17.6963	16.4475
0.00131249	Q12906-7;Q12906;Q12906-6;Q12906-4;Q12906-3;Q12906-2;Q12906-5	Interleukin enhancer-binding factor 3	ILF3	24	24	39.8	95.807	164	14.5059	15.5449	12.8421	12.8298	14.0552	16.4867	16.5745	16.5634	16.2116	16.5187	16.6066	16.7549	17.0013	16.9816	16.2364
3.12242e-08	Q12965	Unconventional myosin-Ie	MYO1E	31	31	33.6	127.06	80	16.1365	NaN	15.7361	16.0218	NaN	19.3588	19.4291	19.2927	19.2922	19.4002	18.6199	19.0777	18.9494	18.8237	18.5622
5.72614e-05	Q13033-2	Striatin-3	STRN3	16	1	32	77.744	69	12.1097	NaN	11.287	13.1145	11.886	14.9	14.8781	15.1192	15.0802	15.16	15.2995	13.7753	14.581	15.0102	15.3791
0.0348301	Q13045;Q13045-3	Protein flightless-1 homolog	FLII	27	1	27.6	144.75	62	NaN	15.3226	15.324	15.424	15.7001	15.8142	19.6803	18.4698	18.5313	16.0247	17.0092	16.481	16.9991	16.5119	16.9979
0.00173989	Q13162;H7C3T4	Peroxiredoxin-4	PRDX4	10	9	53.1	30.54	125	15.2919	14.1161	14.7374	14.3121	15.2412	16.0832	15.593	16.0516	15.8027	16.087	17.0145	16.061	16.3996	16.6178	16.7482
0.0132594	Q13200;Q13200-3;Q13200-2	26S proteasome non-ATPase regulatory subunit 2	PSMD2	32	32	46	100.2	369	19.1483	18.459	18.4099	18.8489	18.4949	19.5809	18.9371	19.532	19.0361	19.3117	19.9041	18.9774	19.3912	19.5439	19.6041
8.50635e-05	Q13347	Eukaryotic translation initiation factor 3 subunit I	EIF3I	16	16	72.6	36.501	81	16.9724	15.8596	16.3007	16.3803	16.3859	17.8243	17.8703	17.7982	17.8383	18.451	17.6251	17.3482	17.7651	18.0463	17.5071
0.0126248	Q13428-2;Q13428;Q13428-4;Q13428-8;Q13428-3;J3KQ96;Q13428-6;A0A3B3IS06;E7ETY2;Q13428-7	Treacle protein	TCOF1	25	25	22.7	144.31	65	16.5462	18.1292	18.085	16.6787	18.0301	18.7091	18.4183	18.6025	19.2703	18.6767	18.4922	18.4368	18.4127	16.54	17.5347
0.0571471	Q13435;E9PPJ0	Splicing factor 3B subunit 2	SF3B2	28	27	38.1	100.23	117	14.2374	NaN	13.0869	NaN	13.933	17.0705	13.0617	17.8258	17.6669	18.1729	15.4298	14.494	15.1146	14.9848	15.4054
0.0137012	Q13488;E9PM12;E9PMC5	V-type proton ATPase 116 kDa subunit a isoform 3;V-type proton ATPase subunit a	TCIRG1	11	7	17.7	92.967	29	15.0928	15.2486	NaN	NaN	14.6876	16.9373	15.3085	16.8722	16.4661	16.5221	14.8356	15.3116	14.3837	14.8596	14.376
0.00131788	Q13492;Q13492-5;Q13492-2;Q13492-3;Q13492-4	Phosphatidylinositol-binding clathrin assembly protein	PICALM	13	9	23.5	70.754	51	14.0684	NaN	NaN	NaN	13.1683	16.386	15.4754	16.2822	16.4223	15.9136	16.0117	15.4702	15.9648	16.1603	16.5145
0.0144604	Q13554;Q13554-8;Q13554-5;Q13554-2;Q13554-4;Q13554-7;Q13554-3;Q13554-6;H7BXS4	Calcium/calmodulin-dependent protein kinase type II subunit beta	CAMK2B	11	10	44.9	72.677	59	15.2932	14.6421	14.4965	15.0411	14.9332	16.7004	16.9924	14.998	15.934	15.7339	14.9809	15.2784	15.9572	15.5127	15.2507
0.0154333	Q13596;Q13596-2;Q13596-3;H0YK42	Sorting nexin-1	SNX1	20	18	45.4	59.069	62	17.0254	16.4138	16.9757	16.5696	17.3838	17.2836	17.8501	17.4665	17.4486	17.3627	17.449	18.578	17.3806	17.213	17.4132
0.00232478	Q13838-2;Q13838;Q5STU3;A0A0G2JJZ9;F6WLT2;A0A140T9X3;F6TRA5;A0A0A0MT12;F6UJC5;A0A140TA18;A0A140T9X9;A0A140T996;F6S4E6	Spliceosome RNA helicase DDX39B	DDX39B	15	6	45.4	50.679	179	15.8656	13.9326	15.1651	15.1214	14.1382	16.8352	15.9644	16.5206	16.6593	16.8506	16.4917	16.0088	16.4277	16.523	16.7956
6.46593e-05	Q14112;Q14112-2;A0A087WZP6;H0YJV3	Nidogen-2	NID2	43	41	46	151.25	175	12.0559	11.7775	14.9921	14.6172	14.7858	19.9058	18.6882	19.0432	19.1496	19.9976	17.0972	16.2361	16.714	16.3111	16.6045
6.64656e-05	Q14118	Dystroglycan;Alpha-dystroglycan;Beta-dystroglycan	DAG1	14	14	21.7	97.44	157	15.4055	15.3761	15.965	15.8185	15.6494	16.9987	16.627	17.5151	17.4661	17.1173	16.8754	16.3136	16.5053	16.9837	16.5888
0.00634743	Q14152;Q14152-2	Eukaryotic translation initiation factor 3 subunit A	EIF3A	49	49	33.9	166.57	195	16.825	16.7951	16.4876	16.0186	16.4623	16.921	16.9509	17.6684	17.8091	17.7027	18.5188	18.7374	18.2928	18.3346	18.3099
0.000223081	Q14166	Tubulin--tyrosine ligase-like protein 12	TTLL12	22	22	49.1	74.403	71	16.1659	14.9366	15.834	15.9409	16.4057	17.9196	NaN	17.8221	17.7693	17.8256	16.9981	15.7871	16.6888	16.2927	16.1282
0.000171389	Q14204	Cytoplasmic dynein 1 heavy chain 1	DYNC1H1	170	167	45.1	532.4	1139	17.7291	16.917	17.5002	16.0736	17.6614	19.3836	19.0106	19.5753	19.3725	19.2271	18.2497	18.3606	18.434	18.5776	18.3711
8.91616e-06	Q14331;E9PRR7	Protein FRG1	FRG1	9	9	40.7	29.172	11	NaN	NaN	NaN	16.505	16.4969	19.5429	NaN	19.4571	19.7286	19.4069	NaN	NaN	NaN	NaN	NaN
0.0382623	Q14566	DNA replication licensing factor MCM6	MCM6	27	27	41.5	92.888	90	13.5106	12.9776	11.9657	12.5621	12.1257	12.9428	13.4774	13.5366	15.9175	14.8546	12.9819	13.6462	13.1645	13.8768	14.0261
0.000437761	Q14714;Q14714-2;F5H0K2;Q14714-3	Sarcospan	SSPN	4	4	19.8	26.618	30	16.3885	15.7578	15.7269	16.0461	16.1822	18.7334	16.8334	18.4984	18.9789	18.6571	16.6633	14.1017	16.7585	16.7589	16.6665
0.000478038	Q14764	Major vault protein	MVP	32	32	50.7	99.326	144	14.3186	14.4126	13.901	14.05	NaN	15.2584	16.3656	16.2839	15.8645	15.4233	17.3252	16.9491	16.6067	17.1821	16.7179
0.00824131	Q14789-4;Q14789-3;Q14789;Q14789-2;E7EU81	Golgin subfamily B member 1	GOLGB1	116	114	41.5	367.42	199	17.6232	18.1203	17.0367	17.4786	14.9798	19.2674	19.0255	18.8885	18.885	18.7861	18.8085	17.6439	18.2874	18.7381	18.79
7.58617e-06	Q14980;Q14980-3;Q14980-4	Nuclear mitotic apparatus protein 1	NUMA1	79	1	45	238.26	286	14.2551	13.3071	13.2955	14.8316	14.3578	17.3355	17.2565	17.7863	18.2869	17.5211	16.1578	15.8254	15.9503	16.2304	15.8196
0.00502498	Q15018	BRISC complex subunit Abro1	FAM175B	9	9	26.7	46.9	22	18.4638	17.071	17.0811	17.1318	17.5579	NaN	18.8157	18.7979	18.5658	18.6122	19.6267	17.4602	19.4888	19.2653	19.3772
5.22292e-05	Q15061	WD repeat-containing protein 43	WDR43	14	14	25.6	74.89	18	NaN	NaN	NaN	15.0141	15.1225	16.4041	16.1041	16.3203	16.1881	16.3177	NaN	NaN	NaN	NaN	NaN
0.00191157	Q15075	Early endosome antigen 1	EEA1	62	62	49.4	162.46	294	17.6127	15.9531	17.3182	17.4671	17.0105	19.3521	18.517	18.6703	18.1481	18.7377	19.8436	18.8846	18.8359	19.7484	19.6016
0.0167107	Q15119-2;Q15119;D6RDN9;D6RJH7;D6R983	[Pyruvate dehydrogenase (acetyl-transferring)] kinase isozyme 2, mitochondrial	PDK2	5	5	21.6	38.864	52	15.1586	14.4301	14.6771	14.3066	15.8047	15.859	15.3024	15.9551	16.2495	15.7544	16.0842	15.9254	16.6412	16.3901	15.9706
3.14043e-05	Q15124;Q15124-2	Phosphoglucomutase-like protein 5	PGM5	19	18	43.7	62.224	109	15.1755	15.1248	14.5907	14.281	15.2658	17.2603	16.8517	17.9408	18.1498	17.203	16.4518	15.4415	16.6963	16.8873	16.4348
1.01058e-07	Q15149;Q15149-8;Q15149-9	Plectin	PLEC	300	7	64.2	531.78	3663	17.9304	17.3552	17.7485	17.8148	17.8323	19.7333	19.6084	19.5202	19.7084	19.6153	19.2528	19.3919	19.2953	19.3412	19.2716
0.00818992	Q15208	Serine/threonine-protein kinase 38	STK38	6	5	15.9	54.19	13	NaN	NaN	NaN	14.1237	14.8287	15.9096	15.1871	15.7981	15.7769	15.8989	16.0362	NaN	NaN	16.1293	NaN
3.24332e-07	Q15582;H0Y8L3	Transforming growth factor-beta-induced protein ig-h3	TGFBI	25	24	56.4	74.68	225	11.5041	9.99195	9.10203	10.4419	11.8217	21.3555	20.3726	19.7727	19.6575	21.7786	14.8817	13.0505	16.4804	14.5202	15.3418
0.0554792	Q15650;H0YL91	Activating signal cointegrator 1	TRIP4	11	11	27	66.145	26	15.112	13.2746	13.9991	13.7437	12.1067	NaN	NaN	15.759	NaN	15.6109	NaN	14.2213	13.6623	NaN	14.3018
0.00375862	Q15717;Q15717-2;M0QZR9	ELAV-like protein 1	ELAVL1	14	14	49.1	36.091	56	12.0306	11.8553	12.4331	12.5212	11.5737	15.0933	NaN	14.275	NaN	13.2201	13.5722	11.373	12.2969	13.8304	14.8929
0.0443035	Q15785	Mitochondrial import receptor subunit TOM34	TOMM34	10	10	42.1	34.559	27	12.4103	12.2641	NaN	12.3974	11.7951	13.4791	15.0389	NaN	12.3962	13.6464	15.2254	13.2815	15.3947	15.5374	15.4064
0.0034018	Q15907;Q15907-2	Ras-related protein Rab-11B	RAB11B	12	3	65.1	24.488	95	16.6331	16.1553	15.9504	16.0147	16.6029	16.8824	16.7023	17.0115	17.1158	16.9525	15.9638	17.3388	17.0518	17.4152	15.6479
0.00268989	Q16181-2	Septin-7	2023-09-07	17	1	46.6	50.58	95	10.6869	NaN	12.7321	NaN	NaN	15.0806	15.4386	16.0472	15.0702	14.8071	15.4156	16.1366	16.5661	16.8084	15.9394
0.0410238	Q16777;Q6FI13	Histone H2A type 2-C;Histone H2A type 2-A	HIST2H2AC;HIST2H2AA3	5	2	51.2	13.988	165	17.6789	18.8252	18.5254	18.2025	19.3175	19.761	18.1657	20.4598	20.6144	19.811	19.6859	18.8812	19.3126	19.5791	19.0775
0.0584157	Q16831;C9J486;C9JIP2;B4DND0;F8WD51	Uridine phosphorylase 1	UPP1	5	5	18.7	33.934	7	16.7383	NaN	15.112	15.3857	NaN	18.0365	15.495	18.1799	17.9912	18.3221	NaN	NaN	NaN	14.488	NaN
0.0106915	Q16853;Q16853-2	Membrane primary amine oxidase	AOC3	19	19	39.4	84.621	173	16.2835	16.1247	15.5062	15.9093	15.284	16.5626	16.8109	16.7805	16.1295	16.5246	16.4924	16.4444	16.8921	16.9973	16.1695
0.00651734	Q16891-3	MICOS complex subunit MIC60	IMMT	1	0	61.6	80.026	22	14.5429	NaN	12.8036	12.3089	10.9385	15.6725	15.3182	15.7662	14.4832	15.4409	15.9985	17.182	17.0202	16.9821	17.1905
0.00296284	Q2M2I8;Q2M2I8-2;E9PG46	AP2-associated protein kinase 1	AAK1	15	13	23.9	103.88	27	NaN	11.5646	11.561	11.6828	10.9209	NaN	12.1698	12.4476	12.2912	12.5963	NaN	12.1449	NaN	NaN	NaN
2.61843e-05	Q3V6T2;Q3V6T2-2;Q3V6T2-3;Q3V6T2-4;A0A2U3TZV9;Q3V6T2-5;A0A2R8YG73;A0A2R8Y4X4;A0A2R8Y4W8;A0A2R8Y7B1;A0A2R8YGU1;A0A2R8YG52;A0A087WXD9;A0A2R8Y820;A0A2R8YCU9	Girdin	CCDC88A	35	35	19.7	216.04	49	16.8256	NaN	16.0374	15.8895	16.7672	18.6293	19.2721	18.7517	18.7838	18.6488	17.3891	17.2428	17.2901	17.0578	17.5062
0.00181624	Q49A26-4;Q49A26;K7EMM8;Q49A26-5;Q49A26-2;Q49A26-3	Putative oxidoreductase GLYR1	GLYR1	9	9	20.9	52.549	20	NaN	NaN	12.9486	NaN	12.9771	NaN	14.94	15.7658	15.7211	16.071	15.2424	14.8092	15.2132	14.8346	15.3942
0.0294456	Q5JTH9-2;Q5JTH9-3;Q5JTH9	RRP12-like protein	RRP12	24	24	27.4	132.71	50	NaN	13.2195	14.5446	14.9248	14.8605	NaN	16.6276	17.1299	14.6838	17.0381	16.5062	15.418	16.265	16.5145	15.3703
0.0304466	Q5SRE7-2;Q5SRE7;G5E9M0;X6RJK6;Q5SRE7-3	Phytanoyl-CoA dioxygenase domain-containing protein 1	PHYHD1	7	6	35.9	30.047	8	NaN	15.389	13.086	NaN	NaN	NaN	16.6348	16.5902	16.5538	16.4575	16.4434	16.1149	16.3257	16.376	16.635
0.000639422	Q5SSJ5;X6RGJ2;Q5SSJ5-2;Q5SSJ5-3;B0QZK4;Q5SWC8	Heterochromatin protein 1-binding protein 3	HP1BP3	14	14	31.1	61.206	96	14.9069	15.3796	14.9866	16.8229	15.2751	17.5305	17.0615	17.4794	17.6758	17.441	17.2065	16.9078	16.9339	17.1293	17.1916
0.000193987	Q5SW79;Q5SW79-3	Centrosomal protein of 170 kDa	CEP170	41	1	34.3	175.29	79	NaN	15.3406	15.2225	NaN	16.4158	18.1163	18.8639	18.1781	18.1948	18.3215	18.15	17.7215	18.1344	18.0113	18.2763
0.00906277	Q5T4S7-3;Q5T4S7;Q5T4S7-2;Q5T4S7-4	E3 ubiquitin-protein ligase UBR4	UBR4	78	76	19	571.85	178	13.0294	11.297	12.4287	12.0974	11.5689	13.0792	13.562	12.9046	13.0718	13.6601	15.2159	15.1272	15.5968	12.1474	12.5957
0.000750476	Q5T5U3;A0A087WW76;A0A452Q6Z5;A0A1B0GV73;F8W9U9;Q5T5U3-3;E7ESW5	Rho GTPase-activating protein 21	ARHGAP21	19	18	13	217.46	24	14.3277	NaN	NaN	13.2336	13.8968	16.4863	NaN	16.2653	15.8213	15.996	14.9258	NaN	13.17	13.696	13.6863
0.00151281	Q5T8P6;A0A087X0H9;Q5T8P6-2;Q5T8P6-3;Q5T8P6-4;Q5T8P6-5	RNA-binding protein 26	RBM26	10	10	13.3	113.6	26	13.5722	NaN	NaN	13.1842	NaN	NaN	14.9695	14.9308	14.5442	14.8621	NaN	13.4066	13.3648	13.7305	13.692
2.47991e-07	Q5TEC6;K7EMV3;K7EP01;B4DEB1;K7ES00;Q6NXT2;Q16695;P68431	Histone H3;Histone H3.3C;Histone H3.1t;Histone H3.1	HIST2H3PS2;H3F3B;H3F3A;H3F3C;HIST3H3;HIST1H3A	1	1	22.8	15.43	35	17.7691	NaN	17.2844	17.3452	17.294	20.2289	19.9572	20.516	20.3511	20.3971	19.3342	18.7526	18.9987	19.0662	19.1693
0.000721493	Q5VST9-3;Q5VST9-5	Obscurin	OBSCN	7	7	42	721.54	58	13.2796	NaN	NaN	NaN	11.9002	17.0347	15.7155	16.3488	16.8742	16.602	14.9938	15.211	14.7733	14.0697	15.5782
0.000871298	Q5VW36	Focadhesin	FOCAD	16	6	10.6	200.07	23	14.6642	NaN	NaN	NaN	14.1562	15.8455	15.8389	15.7661	15.8684	NaN	15.976	14.7663	14.8439	14.9636	14.91
7.96589e-07	Q5VWP3-3;Q5VWP3-4;E9PCK9;Q5VWP3	Muscular LMNA-interacting protein	MLIP	25	15	35	105.91	182	15.3328	14.4058	14.6178	15.1149	15.4962	17.9404	18.128	17.9217	17.7705	18.0796	17.4615	17.2039	17.8715	18.0277	17.6148
6.53318e-05	Q68DQ2	Very large A-kinase anchor protein	CRYBG3	19	17	8.6	330.63	23	17.1268	17.3142	NaN	NaN	16.4688	19.6	NaN	19.8664	19.8753	19.9701	16.772	20.5325	17.2679	17.3071	17.3835
0.0044512	Q68EM7;Q68EM7-6;Q68EM7-5;Q68EM7-2;Q68EM7-4	Rho GTPase-activating protein 17	ARHGAP17	16	9	27	95.436	49	14.9895	14.6015	14.6312	14.7425	14.709	15.4489	15.1534	15.3086	15.3007	14.8544	15.3751	15.8809	15.1995	14.9605	16.3709
0.000628591	Q6NZI2;Q6NZI2-2	Polymerase I and transcript release factor	PTRF	16	15	44.1	43.476	328	19.4157	19.2945	19.4581	19.5301	19.1732	19.6947	19.7768	20.0877	20.062	19.9947	19.8065	19.721	19.7744	20.1253	19.7675
0.0206151	Q6NZY4;Q6NZY4-2	Zinc finger CCHC domain-containing protein 8	ZCCHC8	16	15	34.8	78.576	28	15.9378	17.3777	17.7613	17.8651	17.8291	NaN	18.9289	18.4062	18.5372	18.6024	18.7705	19.4365	18.8425	18.7619	18.8226
0.00704722	Q6P996-4;Q6P996-5;Q6P996;H3BND4;Q6P996-3	Pyridoxal-dependent decarboxylase domain-containing protein 1	PDXDC1	21	21	41.2	83.571	53	15.9004	15.4893	15.9409	14.6672	16.2218	16.8746	16.0921	17.6095	17.0702	17.192	16.3356	15.6859	16.2879	16.1963	15.4392
1.569e-07	Q6QEF8-5;J3QLV6;Q6QEF8	Coronin-6;Coronin	CORO6	9	2	27.5	52.988	46	16.0393	15.4095	16.0639	15.9455	15.8729	17.8626	18.1513	18.1566	18.1289	18.1489	18.3846	17.8963	18.0262	18.3009	18.0323
8.78086e-05	Q6QNY1	Biogenesis of lysosome-related organelles complex 1 subunit 2	BLOC1S2	5	5	41.5	15.961	15	17.7177	17.3074	17.0529	16.9798	17.4164	20.2296	19.7038	20.0555	20.1544	22.0494	20.2581	20.0579	19.9777	20.8641	20.1141
6.57248e-05	Q6UX71-2;Q6UX71	Plexin domain-containing protein 2	PLXDC2	3	3	9.8	53.911	18	12.8153	NaN	13.2247	13.2728	12.7283	14.4261	14.4621	14.8745	14.8771	14.2685	12.1825	NaN	12.1987	12.3455	12.106
0.00544379	Q6V0I7;Q6V0I7-3;Q6V0I7-2	Protocadherin Fat 4	FAT4	19	19	4.5	542.68	19	13.7872	13.9246	NaN	NaN	NaN	16.0583	14.9511	15.9845	16.5398	15.9196	14.4624	NaN	13.918	NaN	15.8169
0.0154419	Q6VY07;Q6VY07-2;B4DF77	Phosphofurin acidic cluster sorting protein 1	PACS1	10	10	12.5	104.9	19	14.4622	14.3433	14.6257	14.4095	NaN	15.3372	14.5036	15.0679	15.6015	15.6257	15.3904	NaN	12.8986	15.3032	13.8608
2.22306e-06	Q6ZUF6	Putative uncharacterized protein encoded by LINC00336	LINC00336	1	1	8.1	20.903	29	17.2189	NaN	NaN	16.8901	17.1883	18.8705	18.8091	19.0811	18.9961	19.0856	19.7683	19.4524	19.6534	19.9423	20.0421
0.0158876	Q6ZXV5-2;Q6ZXV5	Transmembrane and TPR repeat-containing protein 3	TMTC3	17	17	22.5	103.88	43	13.3489	NaN	13.6056	NaN	13.8872	14.2886	NaN	14.067	14.108	14.0622	12.6148	NaN	14.0718	NaN	12.9281
0.0118331	Q702N8;Q702N8-2	Xin actin-binding repeat-containing protein 1	XIRP1	55	55	40.5	198.56	556	17.4834	16.797	16.8168	16.6683	17.1162	17.6767	17.2598	17.5218	17.7357	17.4362	17.873	17.7174	18.0362	18.1785	17.7996
1.68922e-05	Q7KZF4	Staphylococcal nuclease domain-containing protein 1	SND1	39	39	50.5	102	181	18.5499	17.4523	17.7241	17.7064	18.1367	21.3367	20.067	20.83	20.5151	20.27	20.3252	20.241	19.7098	20.4651	19.3592
0.00476817	Q7L2H7;J3KNJ2;Q7L2H7-2;H0YCQ8	Eukaryotic translation initiation factor 3 subunit M	EIF3M	12	12	40.6	42.502	93	15.4606	NaN	13.9163	14.2193	15.2506	16.4197	16.6313	15.9031	16.1523	15.948	15.7684	16.7778	16.4282	16.2309	15.5632
3.23937e-05	Q7Z406;Q7Z406-6;Q7Z406-2;Q7Z406-4;Q7Z406-5;M0QY43	Myosin-14	MYH14	46	44	34.8	227.87	196	14.8283	11.9688	12.2964	12.6287	13.852	17.6535	18.1153	17.8897	17.4164	17.4408	17.5519	17.1177	17.3247	16.6698	17.2146
0.000127637	Q7Z422-2;Q7Z422-4;Q7Z422-3;Q7Z422-5;Q7Z422	SUZ domain-containing protein 1	SZRD1	4	4	39.4	14.604	11	14.6838	NaN	14.4527	NaN	NaN	16.3895	NaN	16.2539	16.5931	16.4402	NaN	NaN	NaN	NaN	NaN
0.000303277	Q7Z5L7;Q7Z5L7-2;Q7Z5L7-3;Q7Z5L7-4	Podocan	PODN	9	9	18.4	68.975	17	13.7262	NaN	13.9454	13.9798	13.6471	15.5031	14.5732	14.9339	15.1839	15.1445	NaN	13.8168	13.8589	13.8246	13.6222
0.000587411	Q7Z6Z7-2;Q7Z6Z7-3;Q7Z6Z7	E3 ubiquitin-protein ligase HUWE1	HUWE1	79	74	25	480.19	216	15.453	16.0128	15.1982	15.0839	13.2191	17.6291	17.3165	17.6417	17.6842	18.2124	16.8875	15.6117	16.0705	15.8266	16.7446
0.000488984	Q7Z7H5;Q7Z7H5-3;Q7Z7H5-2;F8W7F7	Transmembrane emp24 domain-containing protein 4	TMED4	5	5	33	25.943	25	15.4093	NaN	NaN	15.875	14.9606	17.3839	NaN	17.3638	17.187	17.6403	15.3876	15.4284	15.4862	15.2361	16.1718
0.00101093	Q86TC9;A0A087WX60;Q86TC9-2	Myopalladin	MYPN	34	33	36.9	145.26	260	15.8643	14.7213	15.333	15.8163	14.5841	16.8849	16.307	16.8143	16.6781	16.9042	17.4679	17.0268	16.9442	16.9833	17.4582
0.00147956	Q86UP2;Q86UP2-2;Q86UP2-4;Q86UP2-3	Kinectin	KTN1	56	56	47.1	156.27	300	18.4877	16.9145	16.8358	17.1329	17.7664	18.8762	18.6359	19.1023	19.1107	19.1055	19.705	19.5471	19.3868	19.6317	19.7849
0.00103522	Q86VF2-5	Immunoglobulin-like and fibronectin type III domain-containing protein 1	IGFN1	47	43	25.6	383.8	166	13.284	12.7201	NaN	13.5093	13.5002	14.0134	14.8061	14.4578	14.8919	14.5289	11.4926	10.5681	11.2695	11.5067	10.5405
0.0177704	Q86YM7;Q86YM7-2;Q86YM6	Homer protein homolog 1	HOMER1	12	10	42.1	40.276	21	14.2501	NaN	13.3219	13.3865	13.6961	15.4525	15.5699	14.6774	13.8816	14.7772	NaN	13.843	NaN	NaN	NaN
0.0196301	X6RLX0;Q8IUD2;G8JLD3;Q8IUD2-3;Q8IUD2-2;Q8IUD2-5	ELKS/Rab6-interacting/CAST family member 1	ERC1	35	8	31.2	128.47	65	14.7707	14.8817	14.9656	NaN	15.2401	17.1525	15.6874	17.5619	15.2538	17.4347	15.578	14.5365	15.3246	15.3542	15.2903
0.0463221	Q8IUI8;Q8IUI8-2	Cytokine receptor-like factor 3	CRLF3	10	10	26.9	49.765	20	NaN	15.8697	14.7137	15.1949	NaN	21.8934	18.697	16.1906	17.3304	18.424	17.6239	16.6541	NaN	17.1181	17.8302
0.0109352	Q8IUX7;Q8IUX7-2	Adipocyte enhancer-binding protein 1	AEBP1	13	13	16.9	130.93	26	11.9879	NaN	12.2231	12.3533	NaN	14.0503	13.0487	NaN	13.6307	NaN	NaN	11.555	NaN	NaN	NaN
0.00498579	Q8IWE2;Q8IWE2-2	Protein NOXP20	FAM114A1	13	13	40	60.741	72	10.8168	10.9378	12.3412	NaN	10.6291	12.803	13.2311	12.5891	12.9903	14.4321	15.0015	13.1497	14.4993	14.7098	14.624
0.0015734	Q8IYB8	ATP-dependent RNA helicase SUPV3L1, mitochondrial	SUPV3L1	15	15	25.1	87.99	54	12.0749	NaN	12.9328	14.1661	12.8588	14.8991	14.8739	15.1569	15.8078	14.9774	16.1592	15.9835	16.1559	16.4889	16.1879
0.00824607	Q8N0Z6	Tetratricopeptide repeat protein 5	TTC5	11	10	32.5	48.927	15	NaN	14.0811	14.0835	14.3761	NaN	NaN	14.7516	15.0091	15.2202	NaN	NaN	NaN	NaN	NaN	NaN
0.00566744	Q8N201	Integrator complex subunit 1	INTS1	18	18	10.7	244.29	25	NaN	15.4159	NaN	13.8856	14.5754	16.4071	15.6832	16.2949	16.1759	16.5836	15.3622	14.1321	15.3132	15.367	NaN
0.00688979	Q8N3U4;Q8N3U4-2	Cohesin subunit SA-2	STAG2	11	8	11	141.32	22	14.8221	NaN	14.0515	NaN	NaN	16.0493	NaN	16.4944	16.1996	16.9885	14.799	14.9729	NaN	NaN	14.446
0.00128479	Q8N3V7;Q8N3V7-3	Synaptopodin	SYNPO	22	2	33.8	99.462	213	18.4726	18.0861	18.2786	18.125	17.8867	19.3764	19.474	18.6328	19.1232	18.8085	19.0643	19.6853	19.1183	19.0829	19.0643
0.00383955	Q8N5X7-2;Q8N5X7	Eukaryotic translation initiation factor 4E type 3	EIF4E3	3	3	28.8	13.333	14	11.6958	NaN	NaN	NaN	12.0639	13.5324	13.2178	13.791	14.0423	13.0283	NaN	12.1283	NaN	12.2516	NaN
0.000687975	Q8NC56;Q8NC56-2	LEM domain-containing protein 2	LEMD2	12	8	28.4	56.974	31	14.9519	14.5745	NaN	NaN	15.3538	17.1046	17.6142	16.5886	16.4964	17.096	15.0199	15.7138	14.082	14.318	16.282
0.00980344	Q8NF91;E7ENN3	Nesprin-1	SYNE1	77	2	10.9	1011.1	124	17.6018	17.5226	18.4008	17.5889	17.5612	18.56	18.0155	18.3884	18.4991	18.4601	18.7153	18.5242	18.8658	18.6306	19.7361
0.000117432	Q8TDC0;Q8TDC0-2	Myozenin-3	MYOZ3	9	9	60.2	27.157	89	14.3688	12.6578	13.5058	15.2288	14.3588	17.0479	17.1481	17.1408	17.2717	16.8794	15.5076	15.6572	15.4556	15.4462	14.957
0.000219956	Q8TF05-2;Q8TF05;J3QLA6	Serine/threonine-protein phosphatase 4 regulatory subunit 1	PPP4R1	12	12	15.9	105.19	24	13.6917	13.3475	NaN	NaN	NaN	15.6411	NaN	15.7813	15.5576	15.9819	14.5063	14.6704	13.2084	13.6475	14.0004
0.000105626	Q8WTS6;D6RJA0	Histone-lysine N-methyltransferase SETD7	SETD7	10	10	44.3	40.72	45	14.0705	13.9541	13.8334	13.9772	15.59	16.3597	17.0451	16.8873	17.034	16.6098	15.4557	13.6382	15.4362	15.5878	15.2194
0.0166353	Q8WW12;Q8WW12-2	PEST proteolytic signal-containing nuclear protein	PCNP	9	9	41	18.925	36	13.0473	NaN	NaN	12.386	11.6292	13.757	NaN	14.4437	NaN	14.411	NaN	NaN	12.9507	11.7287	10.3015
0.000878028	Q8WWM9;K7EMC7	Cytoglobin	CYGB	10	10	48.4	21.404	30	NaN	11.8427	NaN	NaN	11.3275	13.9994	13.1623	13.9458	13.944	14.1335	12.5859	NaN	12.7462	NaN	12.9133
0.000894329	Q8WYP5;Q8WYP5-3;Q8WYP5-2	Protein ELYS	AHCTF1	38	38	22.3	252.5	58	18.0001	15.7617	15.9485	15.9572	17.3299	18.2063	19.8023	19.5571	19.6046	19.4911	15.3963	16.5193	17.5288	17.3875	17.049
0.000552946	Q92499;F1T0B3;A0A087X2G1;Q92499-3;Q92499-2	ATP-dependent RNA helicase DDX1	DDX1	26	26	48.2	82.431	208	15.9672	15.215	15.8224	15.8459	15.9525	17.1197	16.9353	16.9883	17.6922	16.5306	16.5616	16.801	16.4938	16.5608	16.7866
2.32924e-06	Q92522	Histone H1x	H1FX	4	4	25.8	22.487	52	14.511	13.2718	13.8519	13.7938	14.3151	16.8271	16.4957	16.6843	16.6009	16.5135	15.8529	16.0031	16.1962	15.8272	15.8227
0.000645532	Q92616	Translational activator GCN1	GCN1L1	80	79	34.9	292.75	223	13.5521	12.7894	11.9225	12.4121	13.0798	14.3527	15.2851	14.5851	14.0734	14.8531	15.1545	14.8753	14.6352	14.429	15.2655
0.0123297	Q92620	Pre-mRNA-splicing factor ATP-dependent RNA helicase PRP16	DHX38	17	17	16.4	140.5	30	17.8051	15.6208	15.323	NaN	NaN	18.0016	18.036	18.7234	18.7194	18.553	19.317	19.277	19.6942	19.379	19.461
0.00110815	Q92621	Nuclear pore complex protein Nup205	NUP205	45	44	25.7	227.92	86	16.3179	15.6537	15.9546	15.8745	16.4907	17.3572	NaN	16.966	16.8875	17.2071	15.6472	16.1799	NaN	15.3273	15.5632
0.00287408	Q92665	28S ribosomal protein S31, mitochondrial	MRPS31	6	6	20.8	45.318	36	13.7504	NaN	12.2833	13.1477	13.4116	14.7311	NaN	14.8675	14.619	14.578	14.2028	14.3525	13.8455	14.4331	13.9996
0.0099287	Q92791;K7ERA3	Synaptonemal complex protein SC65	LEPREL4;P3H4	7	6	21.1	50.381	13	13.7551	14.5889	NaN	NaN	14.3428	NaN	NaN	15.3663	15.3543	15.3935	15.6042	13.9697	NaN	15.4639	13.8893
0.0124599	Q92947;Q92947-2	Glutaryl-CoA dehydrogenase, mitochondrial	GCDH	6	6	23.3	48.127	48	14.682	13.6763	13.5172	13.8101	13.9967	14.619	15.2888	14.5472	NaN	14.9454	15.4008	15.9275	15.5916	15.4707	15.546
4.83567e-05	V9GYM8;Q92974-3;Q92974-2;Q92974	Rho guanine nucleotide exchange factor 2	ARHGEF2	19	19	20.8	116.07	39	14.0481	13.8502	NaN	NaN	13.9047	14.7304	NaN	14.8208	14.8965	14.7494	NaN	15.7186	NaN	15.5084	14.2072
0.000814726	Q93008-1;Q93008	Probable ubiquitin carboxyl-terminal hydrolase FAF-X	USP9X	57	31	26	290.46	165	11.7994	14.4147	13.0168	13.0975	12.1089	15.6647	14.8345	15.2304	16.0073	15.912	13.6902	15.212	14.6375	15.138	13.159
0.000808113	Q93052;A0A087WZF1;C9JUT4	Lipoma-preferred partner	LPP	18	18	49.8	65.746	118	15.5556	13.4919	15.2707	14.2428	15.659	16.9907	17.4561	17.3916	17.2383	16.7004	16.4626	17.0263	16.7464	16.4795	16.4641
0.000840267	Q969G5;E9PIE3	Protein kinase C delta-binding protein	PRKCDBP	7	7	34.9	27.701	54	11.498	10.9683	NaN	NaN	NaN	16.6457	NaN	16.746	17.1032	15.3952	15.3375	15.0817	15.2441	16.1371	15.1843
0.0128685	Q969X5-2;Q969X5	Endoplasmic reticulum-Golgi intermediate compartment protein 1	ERGIC1	11	11	71.2	22.16	72	16.0575	14.2485	13.0409	14.5421	15.2832	16.9751	16.7828	15.2198	16.847	17.1879	15.6496	14.6875	14.4804	15.7395	15.7797
0.000512906	Q96AC1;Q96AC1-3;H0YJ34;Q96AC1-2;A0A0U1RRM8	Fermitin family homolog 2	FERMT2	24	23	46.6	77.86	105	13.3421	NaN	11.0296	11.504	NaN	15.8142	16.3817	17.0223	15.7143	17.2841	16.1439	15.0358	15.4397	15.4062	15.3271
0.00444185	Q96AD5	Patatin-like phospholipase domain-containing protein 2	PNPLA2	6	6	20.2	55.315	15	12.5496	NaN	12.6913	13.5625	13.2943	14.0536	NaN	14.9318	14.6274	14.1311	NaN	NaN	NaN	NaN	12.5103
6.3379e-05	Q96EY1;Q96EY1-2;Q96EY1-3	DnaJ homolog subfamily A member 3, mitochondrial	DNAJA3	10	10	30.4	52.488	44	NaN	13.0829	12.9151	NaN	13.6081	16.5106	NaN	15.8261	16.1462	16.29	19.2236	15.3845	16.4119	15.6551	17.5915
0.00214813	Q96HC4	PDZ and LIM domain protein 5	PDLIM5	22	5	45	63.944	515	20.9372	20.9026	20.6211	20.6548	20.8431	21.4773	20.9513	21.7076	21.7587	21.5968	21.7523	21.2959	21.6633	21.6186	21.7121
0.00356994	Q96HC4-2;H0YBI4	PDZ and LIM domain protein 5	PDLIM5	3	0	72.6	25.93	65	16.5663	16.3368	15.8662	15.9576	16.9581	18.312	16.6648	18.0034	17.786	18.0444	17.8163	15.1744	17.4123	16.596	17.5025
0.000409909	Q96HE7	ERO1-like protein alpha	ERO1L	11	11	31	54.392	49	13.2913	12.7068	13.8753	13.849	13.562	14.8327	15.5932	14.9775	14.6035	15.2241	13.9672	15.6568	13.2803	14.6387	13.8259
7.12745e-07	Q96I63;Q96TA2-3;Q96TA2-2;Q96TA2	ATP-dependent zinc metalloprotease YME1L1	YME1L1	12	12	23.5	82.665	21	15.7297	15.3797	15.2181	16.1905	15.1046	18.5237	18.2403	18.2722	18.4106	18.5732	16.5247	16.5939	16.5264	17.7237	17.2967
1.90139e-05	Q96JM3	Chromosome alignment-maintaining phosphoprotein 1	CHAMP1	17	17	24	89.098	27	15.9984	16.3859	15.7537	15.8337	15.9141	17.7267	17.0078	17.5307	17.5918	17.7039	15.2939	14.8538	15.7468	15.1238	15.6495
1.49828e-05	Q96MF2-2;Q96MF2;Q96MF2-3	SH3 and cysteine-rich domain-containing protein 3	STAC3	8	8	29.5	37.138	22	13.054	NaN	NaN	NaN	13.3368	16.349	16.3696	16.0001	15.8708	16.2032	NaN	14.6583	NaN	NaN	NaN
0.0350681	Q96NW4	Ankyrin repeat domain-containing protein 27	ANKRD27	6	5	7.5	116.98	5	13.6011	NaN	14.4231	14.4073	NaN	NaN	16.4285	NaN	NaN	15.4901	17.2576	15.2393	17.2233	NaN	16.9864
0.000174186	Q96QK1	Vacuolar protein sorting-associated protein 35	VPS35	28	28	42.5	91.706	190	14.7082	13.7844	14.314	13.8744	13.9103	15.2804	15.6383	15.6439	16.3606	15.7785	14.6824	14.9954	15.0982	15.2074	14.8828
0.0387679	Q96RL7-4;Q96RL7-2;Q96RL7-3;Q96RL7	Vacuolar protein sorting-associated protein 13A	VPS13A	13	13	5.1	347.67	18	14.786	NaN	NaN	NaN	13.2242	15.4356	15.2589	15.3294	14.9495	15.1269	16.3139	14.6597	14.9825	15.3789	15.6242
0.00653816	Q96RQ3;E9PHF7;F5GYT8;E9PG35;G5E9X5	Methylcrotonoyl-CoA carboxylase subunit alpha, mitochondrial	MCCC1	14	14	30.6	80.472	64	15.838	14.8751	14.2487	14.4736	15.8412	16.5109	15.8921	16.3251	16.6934	16.4413	16.4231	15.5878	16.0218	15.0478	16.4873
7.08899e-05	Q96S66;Q96S66-2;Q96S66-4;Q96S66-3	Chloride channel CLIC-like protein 1	CLCC1	13	13	28.3	62.022	43	NaN	14.8424	14.6792	14.6125	15.2654	16.2474	NaN	16.2654	16.3114	16.2634	15.2318	14.6763	15.4859	15.252	14.856
0.0223601	Q96ST3	Paired amphipathic helix protein Sin3a	SIN3A	19	19	18.5	145.17	31	NaN	14.4898	13.8572	13.8604	NaN	15.2533	NaN	NaN	NaN	15.2504	NaN	15.2023	14.2539	13.3603	NaN
0.0124598	Q99536;Q99536-3;K7ERT7	Synaptic vesicle membrane protein VAT-1 homolog	VAT1	15	15	53.4	41.92	142	15.0236	13.708	13.683	13.6064	15.2603	16.2833	14.4564	16.2579	16.3721	16.1718	16.1362	15.8041	16.1401	16.0251	16.2323
0.000125779	Q99570	Phosphoinositide 3-kinase regulatory subunit 4	PIK3R4	20	19	18	153.1	31	15.2526	14.7865	15.2263	15.1	15.2654	NaN	16.2245	16.4573	16.6659	NaN	16.539	16.0665	16.3007	14.8071	14.9769
0.000213703	Q99575	Ribonucleases P/MRP protein subunit POP1	POP1	19	19	24.3	114.71	39	15.3023	NaN	16.7678	NaN	NaN	19.9265	19.7536	19.732	19.8889	20.0899	NaN	NaN	NaN	NaN	15.8077
0.00222726	Q99584	Protein S100-A13	S100A13	3	3	32.7	11.471	55	17.6328	16.9175	17.3171	17.2902	17.404	17.9694	17.6114	18.1284	18.1884	18.0782	20.5668	19.9787	19.8171	20.428	20.1447
0.00169446	Q99707;Q99707-2;B1ANE3	Methionine synthase	MTR	21	20	21.4	140.53	31	16.9846	16.5704	16.4764	16.3228	16.7175	19.0436	17.4848	18.8872	17.5008	19.0224	17.7562	17.6904	17.683	17.3394	16.7016
4.38402e-05	Q9BRR6-2;Q9BRR6;H3BRS6;Q9BRR6-4;Q9BRR6-3	ADP-dependent glucokinase	ADPGK	8	8	26.8	53.96	28	15.4253	15.8245	15.6513	15.7369	14.5047	17.5582	17.1453	17.4805	17.4897	17.5978	NaN	NaN	14.6254	NaN	NaN
0.0263243	Q9BTC0;Q9BTC0-1	Death-inducer obliterator 1	DIDO1	16	16	10	243.87	22	NaN	NaN	15.0196	14.0954	NaN	17.5559	NaN	NaN	NaN	17.3206	NaN	16.4095	16.9365	17.0291	16.9897
0.0437242	Q9BW72	HIG1 domain family member 2A, mitochondrial	HIGD2A	2	2	43.4	11.528	40	13.3768	NaN	13.0968	13.5476	13.2232	15.1219	12.7371	16.2344	16.2864	15.1997	15.8357	13.5888	16.6277	16.7387	16.1005
1.84896e-06	Q9BX66-11;Q9BX66;Q9BX66-2;Q9BX66-3	Sorbin and SH3 domain-containing protein 1	SORBS1	26	2	26.3	139.4	148	15.7626	15.4527	17.0759	16.874	16.0469	20.774	20.0148	20.3222	20.7868	20.5726	17.8414	17.3897	18.1243	18.3748	17.8987
0.0260814	Q9BXJ9	N-alpha-acetyltransferase 15, NatA auxiliary subunit	NAA15	25	1	29.9	101.27	78	14.5314	14.8458	14.7533	14.1172	14.292	13.1938	18.6747	18.2534	18.3641	18.5712	13.2423	NaN	NaN	14.2412	14.3912
4.93578e-09	Q9BXN1	Asporin	ASPN	21	20	50.5	43.417	188	11.4116	12.6626	12.8169	13.1834	11.3651	22.1098	22.2917	22.467	22.3203	22.5698	15.8143	14.3352	15.684	16.1304	16.6181
0.0252647	Q9BY44-3;Q9BY44;F8WAE5;Q9BY44-4;Q9BY44-2	Eukaryotic translation initiation factor 2A;Eukaryotic translation initiation factor 2A, N-terminally processed	EIF2A	21	21	55.9	62.288	68	NaN	15.425	14.4668	NaN	NaN	16.2501	17.1753	16.4074	16.3033	17.8846	17.2081	NaN	14.2636	15.9156	17.2301
0.00210208	Q9BZZ5-2;Q9BZZ5-5	Apoptosis inhibitor 5	API5	16	1	40.9	56.769	73	14.2852	12.9683	14.1127	13.7989	14.3482	15.6885	14.5275	15.7068	15.4972	15.8882	15.9056	14.6833	14.6879	15.1947	15.7409
0.00520857	Q9C0C2;Q9C0C2-2	182 kDa tankyrase-1-binding protein	TNKS1BP1	55	55	42.7	181.79	195	12.9551	11.7356	12.5059	12.618	12.5397	14.4578	12.6479	14.1356	14.5258	14.8372	15.4198	14.6384	14.9812	15.4959	14.8362
0.00531189	Q9C0C9;K7ES11	E2/E3 hybrid ubiquitin-protein ligase UBE2O	UBE2O	23	23	24	141.29	51	14.325	15.3515	NaN	NaN	NaN	16.5662	NaN	16.528	16.6448	16.5805	16.4689	14.6034	15.2697	15.5122	16.7908
0.000847307	Q9C0J8	pre-mRNA 3 end processing protein WDR33	WDR33	14	12	13.2	145.89	22	13.117	13.2266	13.2445	13.4467	13.6749	13.9574	14.1951	13.8765	13.8038	13.949	13.7312	13.375	13.6553	13.345	13.9516
0.0542358	Q9H1I8;Q9H1I8-3;B1AH59	Activating signal cointegrator 1 complex subunit 2	ASCC2	11	11	19.7	86.359	21	15.9474	15.4312	16.4345	16.3877	17.0734	17.3714	NaN	NaN	NaN	17.4288	17.0643	17.7787	17.1842	17.1652	17.0728
0.0539441	Q9H223	EH domain-containing protein 4	EHD4	18	17	50.8	61.174	72	12.7653	NaN	13.423	NaN	12.6846	12.9048	15.3106	14.8524	15.5745	14.0893	NaN	13.9905	13.8755	13.9788	11.9646
0.0326683	Q9H269;Q9H269-2	Vacuolar protein sorting-associated protein 16 homolog	VPS16	16	16	28.2	94.693	31	NaN	15.6986	14.7203	15.2592	NaN	NaN	17.2638	16.567	NaN	NaN	17.6577	17.4942	17.4869	17.5308	17.4424
0.000115914	Q9H2D6-3;Q9H2D6-2;Q9H2D6;Q9H2D6-5;Q9H2D6-7;Q9H2D6-6	TRIO and F-actin-binding protein	TRIOBP	25	25	13.4	243.07	53	NaN	NaN	15.5616	15.5477	15.7413	17.3029	17.8607	17.5046	18.3013	17.5572	17.9449	17.4084	18.221	17.2229	17.888
0.000640448	Q9H2G2-2;Q9H2G2	STE20-like serine/threonine-protein kinase	SLK	38	36	39.5	138.99	107	15.0604	15.2551	13.1466	15.0111	14.1215	17.1352	16.4136	17.6171	16.9279	16.6018	16.3395	15.0901	16.2592	16.4835	16.8294
0.000269657	Q9H2H8;B8ZZ77;H7BZ14;Q9H2H8-2;C9K058	Peptidyl-prolyl cis-trans isomerase-like 3;Peptidyl-prolyl cis-trans isomerase	PPIL3	6	6	37.9	18.154	51	15.8943	15.0293	15.2062	15.3897	15.524	16.4007	16.2646	16.755	16.5588	16.3429	15.4928	15.2261	15.5143	15.4625	15.9683
0.00260378	Q9H2P0;A0A2R8Y6X0	Activity-dependent neuroprotector homeobox protein	ADNP	20	19	22.5	123.56	26	15.94	14.3417	13.738	NaN	15.0609	17.0215	16.2212	16.8783	16.9768	17.1942	15.9537	16.508	15.2167	15.4307	15.3475
0.00200989	Q9H2U1;Q9H2U1-2;Q9H2U1-3;E7EWK3	ATP-dependent RNA helicase DHX36	DHX36	21	20	27.8	114.76	37	13.183	14.1931	14.3125	14.1193	14.3973	NaN	15.1458	15.3409	15.3309	15.1857	13.8087	13.8121	14.0514	14.0262	13.9139
0.00848562	Q9H4G4;Q5VZR0	Golgi-associated plant pathogenesis-related protein 1	GLIPR2	5	4	47.4	17.218	16	14.975	14.2695	14.3511	14.14	14.1085	15.031	NaN	15.5194	15.2597	NaN	18.4497	NaN	17.9038	17.8321	18.2203
0.000369819	Q9H6N6	Putative uncharacterized protein MYH16	MYH16	8	8	9.5	128.29	109	16.3364	15.1753	15.304	16.1356	16.4644	18.9188	19.2781	18.126	18.407	17.3316	20.0975	19.4091	19.9996	20.2126	19.8455
0.000120747	Q9H792;H0YN99	Pseudopodium-enriched atypical kinase 1	PEAK1	25	25	19.1	193.1	35	13.3436	NaN	NaN	NaN	14.0603	16.9454	NaN	16.9941	17.004	17.0703	NaN	NaN	NaN	13.2861	NaN
0.0126846	Q9H8Y5;B8ZZS4	Ankyrin repeat and zinc finger domain-containing protein 1	ANKZF1	5	5	8.1	80.926	8	NaN	NaN	15.0231	14.4729	NaN	17.266	17.9359	16.2658	16.937	NaN	15.3771	NaN	NaN	17.2005	15.8706
0.00913692	Q9H987;Q9H987-2	Synaptopodin 2-like protein	SYNPO2L	21	21	35.1	102.48	130	17.3547	16.2494	16.8891	16.7512	17.2487	17.7025	18.1257	17.6762	17.4951	17.437	18.0306	18.5487	18.2773	17.9219	17.7865
0.0334356	Q9HA65-3;Q9HA65;Q9HA65-2;M0R2L2	TBC1 domain family member 17	TBC1D17	12	12	25.1	67.223	44	13.9771	13.7247	14.2252	NaN	13.5261	14.8964	14.1585	16.0127	16.191	14.4473	14.4293	14.4519	15.0328	15.142	14.4101
0.00527439	Q9HAU5;Q9HAU5-2	Regulator of nonsense transcripts 2	UPF2	14	13	11.7	147.81	23	15.3829	15.6079	NaN	NaN	NaN	16.9804	17.0819	17.9761	17.1512	16.7256	17.4412	16.6547	NaN	16.8477	17.2818
0.03583	Q9HCM4-4;Q9HCM4-3;Q9HCM4;Q9HCM4-2	Band 4.1-like protein 5	EPB41L5	10	10	18.3	77.519	14	16.9376	16.6399	16.5703	16.8581	16.4029	NaN	18.5651	NaN	NaN	17.1393	17.632	16.1204	16.1518	NaN	15.7807
0.0290432	Q9HCU5;B5MC98	Prolactin regulatory element-binding protein	PREB	10	10	36.7	45.468	71	21.2742	19.7395	21.2026	21.5997	21.825	22.8485	22.3587	21.6827	21.7809	22.8337	22.4246	18.0138	20.5663	21.0275	21.0261
9.30933e-05	Q9NP98	Myozenin-1	MYOZ1	18	18	73.9	31.744	559	20.9513	19.9934	19.9936	19.515	20.4033	22.3125	21.7841	21.8687	22.2643	22.055	21.8218	21.9962	21.7035	21.5911	21.6823
0.00045329	Q9NPC6	Myozenin-2	MYOZ2	10	10	56.1	29.898	205	18.7856	18.5284	18.2992	18.2646	18.4806	18.982	19.6357	19.8309	19.8753	19.406	19.5095	19.4857	19.7192	19.6098	19.4006
0.0156608	Q9NR12-2	PDZ and LIM domain protein 7	PDLIM7	12	1	43.7	46.51	109	16.037	15.3833	16.0981	13.6504	16.6293	17.7299	17.1144	17.1955	17.3063	16.7259	17.5717	17.7283	17.8409	17.8078	17.6973
0.00260878	Q9NRN7;E9PLW6	L-aminoadipate-semialdehyde dehydrogenase-phosphopantetheinyl transferase	AASDHPPT	11	11	33.7	35.776	50	14.4729	12.7625	13.3283	13.3455	13.9974	15.2253	15.0938	15.1603	14.3987	15.3437	15.0987	14.4564	15.0059	14.6288	14.7488
0.00610181	Q9NS86	LanC-like protein 2	LANCL2	12	12	30	50.854	24	NaN	13.0708	12.9131	NaN	NaN	13.7237	NaN	NaN	13.7793	13.5684	15.442	NaN	15.5054	15.2271	15.3969
0.000318873	Q9NSD9;Q9NSD9-2	Phenylalanine--tRNA ligase beta subunit	FARSB	22	20	50.9	66.115	110	15.8815	NaN	NaN	15.3492	15.8618	18.0912	17.0584	18.022	18.0501	17.8963	17.0668	16.3264	16.7675	17.0246	17.0432
0.00619876	Q9NTJ5;E9PGZ4;Q9NTJ5-2	Phosphatidylinositide phosphatase SAC1	SACM1L	15	15	29.3	66.966	33	13.4616	15.5764	12.4455	14.1893	13.1074	15.7048	16.3181	15.8481	15.6238	15.4841	NaN	15.1718	14.0697	13.861	14.0484
9.89211e-05	Q9NU22	Midasin	MDN1	34	33	8.7	632.81	40	15.7238	NaN	15.2514	NaN	15.1362	16.7377	16.9338	16.6338	16.77	17.0016	17.0126	16.7947	16.3735	16.6736	16.9965
2.70711e-05	Q9NVI7-2;Q9NVI7;H0Y2W2;Q9NVI7-3	ATPase family AAA domain-containing protein 3A	ATAD3A	20	5	43.5	66.217	99	14.0337	12.4224	12.4208	12.8625	12.4934	15.4729	15.4139	15.9022	16.1896	16.1427	15.8335	14.4802	15.1217	15.7434	15.568
0.010387	Q9NVJ2	ADP-ribosylation factor-like protein 8B	ARL8B	10	3	52.2	21.539	43	14.4381	14.7776	14.3821	15.119	15.1386	15.6219	15.3361	15.1526	15.4231	16.0776	15.0276	15.0415	15.8066	14.3383	14.653
0.0040042	Q9NYF8-2;Q9NYF8;Q9NYF8-4	Bcl-2-associated transcription factor 1	BCLAF1	16	1	22.8	105.95	44	NaN	NaN	15.2181	15.3382	NaN	16.3728	NaN	16.4513	15.9667	16.4011	14.4196	16.4616	16.4731	16.4055	16.4451
0.00318037	Q9NYL9;H0YNJ8;H0YKU1	Tropomodulin-3	TMOD3	14	13	45.7	39.594	47	13.1198	NaN	12.2782	NaN	NaN	14.7229	NaN	14.9078	15.0236	14.4114	14.0532	12.8854	13.7946	13.3151	13.7309
0.00360217	Q9NZ08-2;Q9NZ08	Endoplasmic reticulum aminopeptidase 1	ERAP1	18	18	23.7	107.84	76	NaN	NaN	11.4205	11.1885	11.4463	13.8257	12.9054	13.4917	12.2192	12.9268	14.4116	12.6204	14.6776	14.1637	14.6261
0.010549	Q9NZI7;Q9NZI7-4	Upstream-binding protein 1	UBP1	6	5	16.5	60.49	11	15.5376	14.3027	14.6466	14.3478	15.425	16.0258	NaN	15.8283	15.8649	15.8698	NaN	NaN	14.1061	NaN	NaN
0.00719622	Q9NZM1-6;Q9NZM1;Q9NZM1-3;Q9NZM1-2;Q9NZM1-5;H0YD14	Myoferlin	MYOF	74	72	42.8	233.47	273	18.8307	16.5701	15.9525	18.1048	16.9103	19.4925	18.4389	19.4653	19.6182	19.5066	18.852	20.8314	18.7692	19.2575	19.0339
0.00314477	Q9P0K7-3;Q9P0K7;Q9P0K7-2	Ankycorbin	RAI14	38	1	52.4	109.08	115	13.5671	12.8302	12.8896	12.983	13.2198	14.0174	13.9675	13.6302	13.6183	13.6312	13.9668	NaN	12.8969	12.2863	12.1301
0.000899668	Q9P2E9;A0A087WVV2;Q9P2E9-3	Ribosome-binding protein 1	RRBP1	51	14	44.5	152.45	314	11.2432	12.2532	12.1326	11.7915	11.2127	13.9616	12.4883	14.5096	14.3	14.1388	14.4978	15.0259	15.2561	15.0754	14.605
0.0244039	Q9UBT2;Q9UBT2-2;K7EPL2	SUMO-activating enzyme subunit 2	UBA2	18	16	45.2	71.223	55	10.7649	11.7113	NaN	NaN	10.2706	12.5356	11.9167	13.9366	13.4073	NaN	NaN	9.41295	NaN	NaN	13.1616
0.000164551	Q9UDY4;C9JUL4	DnaJ homolog subfamily B member 4	DNAJB4	11	10	40.1	37.806	52	14.7653	13.858	13.6874	14.5093	14.3169	16.709	15.8597	16.6474	15.5679	16.2432	15.8648	16.0528	16.0236	16.1507	15.9717
0.0214486	Q9UGI8-2;Q9UGI8	Testin	TES	16	16	49.8	46.91	63	13.1478	NaN	11.6373	NaN	12.6435	13.1863	14.5596	14.3344	13.9512	13.5448	14.1626	13.8804	13.6667	13.8632	13.5473
0.00164403	Q9UHB6-4;Q9UHB6;Q9UHB6-5;F8VQE1;Q9UHB6-2;F8VS07;Q9UHB6-3	LIM domain and actin-binding protein 1	LIMA1	23	23	37.9	85.223	80	15.0095	14.6253	14.3202	14.8236	14.5956	15.1583	15.3921	15.7587	15.6611	15.2347	15.4082	15.2019	15.7175	15.4666	15.4628
0.000169669	Q9UHB9;Q9UHB9-4;Q9UHB9-2	Signal recognition particle subunit SRP68	SRP68	19	19	34.6	70.729	46	16.2299	15.9406	NaN	NaN	14.9973	18.9798	NaN	18.9843	18.8618	18.7716	14.5676	NaN	NaN	14.8194	17.3677
0.0151173	Q9UHD8;Q9UHD8-5;Q9UHD8-2;Q9UHD8-7;Q9UHD8-3;Q9UHD8-8;Q9UHD8-9;Q9UHD8-4	Septin-9	2023-09-09	28	28	54.1	65.401	101	14.5916	14.4898	14.7758	14.8436	NaN	15.3395	16.3906	15.2551	15.1193	15.5248	17.1047	16.4091	17.2705	16.8783	18.0387
0.000972138	Q9UHI8	A disintegrin and metalloproteinase with thrombospondin motifs 1	ADAMTS1	15	11	21.3	105.36	28	16.8245	NaN	14.8823	15.8284	16.8887	18.4581	18.9301	18.4027	18.3793	18.2464	18.1427	18.8947	18.4321	18.1801	18.1918
0.00933536	Q9UI26;Q9UI26-2;F8WDV0	Importin-11	IPO11	14	13	17.5	112.53	30	NaN	13.4832	NaN	12.6846	13.5343	13.8827	13.9658	14.1919	14.086	14.051	NaN	NaN	14.3549	13.1944	NaN
0.00208295	Q9UII2;A0A0B4J230;Q9UII2-3;Q9UII2-2	ATPase inhibitor, mitochondrial	ATPIF1	2	2	17	12.249	49	16.7979	16.0015	15.7935	14.9697	15.6385	17.3535	17.0267	18.6363	18.9966	17.8274	18.7487	17.5274	18.1709	18.208	18.5883
1.22622e-08	Q9UKX2	Myosin-2	MYH2	195	46	75.6	223.04	7475	21.4302	21.3493	21.5312	21.5609	21.3466	22.8163	22.8948	22.809	22.7692	22.6691	22.8634	23.0339	22.759	22.7624	22.8845
0.00243298	Q9UKX7;Q9UKX7-2	Nuclear pore complex protein Nup50	NUP50	13	12	39.5	50.144	44	13.6689	NaN	14.1743	14.445	13.4826	NaN	16.3112	NaN	16.1576	NaN	15.5546	NaN	NaN	15.6861	13.2983
6.23507e-07	Q9ULD2-4;Q9ULD2-7;Q9ULD2-3;Q9ULD2-6;Q9ULD2-2;Q9ULD2	Microtubule-associated tumor suppressor 1	MTUS1	3	3	11.4	39.775	17	14.563	NaN	NaN	NaN	14.795	21.9994	21.7597	21.366	22.0468	21.5525	22.7133	22.213	22.6851	22.7248	23.0499
8.70278e-05	Q9UMS6-4;Q9UMS6-2;H0Y9Y3;Q9UMS6;Q9UMS6-3;Q9UMS6-5	Synaptopodin-2	SYNPO2	35	35	37.4	133.08	340	17.8908	16.6351	17.6755	17.8526	16.8997	19.3891	20.1998	19.3051	19.5502	19.5585	20.2899	20.5305	20.4376	20.0571	20.1318
0.000342736	Q9UN70;Q9UN70-2	Protocadherin gamma-C3	PCDHGC3	10	8	11.9	101.08	20	15.1789	14.4354	15.5331	15.5641	13.3422	17.9397	17.7068	18.6154	NaN	18.0585	NaN	NaN	NaN	NaN	14.7381
0.0486052	Q9UQE7	Structural maintenance of chromosomes protein 3	SMC3	39	39	34.2	141.54	93	15.6598	15.1389	13.8793	14.2046	14.9043	17.9312	17.392	15.0961	16.4561	14.877	16.9145	17.342	16.7876	17.0951	19.745
0.00445633	Q9Y2A7;Q9Y2A7-2	Nck-associated protein 1	NCKAP1	23	23	25.1	128.79	58	NaN	NaN	15.094	16.3188	NaN	17.9513	18.0733	17.8827	17.1543	17.8013	15.4237	16.1257	NaN	15.2604	16.2824
3.38958e-08	Q9Y2H0-3;Q9Y2H0-1;Q9Y2H0;F8WF49;A0A0B4J2C2	Disks large-associated protein 4	DLGAP4	13	13	34.2	49.478	26	15.6803	NaN	15.4143	15.7543	15.4427	18.6954	NaN	18.6082	18.6455	18.6815	17.0351	16.9657	18.2698	16.2388	17.8391
0.0303915	Q9Y2J2-2;A0A0A0MRA8;A8K968;Q9Y2J2-4;Q9Y2J2-3	Band 4.1-like protein 3;Band 4.1-like protein 3, N-terminally processed	EPB41L3	35	2	52.4	96.513	141	15.4781	NaN	13.5727	13.2717	13.7333	15.8608	16.0273	16.0761	15.9777	14.2014	15.7588	16.295	15.4302	14.6512	14.9904
0.0264161	Q9Y2P8;Q5VZU3;Q9Y2P8-2	RNA 3-terminal phosphate cyclase-like protein	RCL1	8	8	24.9	40.842	14	13.9657	NaN	NaN	14.1239	15.2471	15.4458	15.1832	17.2294	17.0712	17.2195	15.5059	NaN	15.3839	14.9938	16.3318
0.00511849	Q9Y2V2;H3BTK3;I3L3X8;H3BSW7;H3BUY4;H3BPY5;H3BNU9	Calcium-regulated heat stable protein 1	CARHSP1	4	4	42.2	15.892	41	13.1052	NaN	NaN	NaN	12.2822	14.4777	13.7759	14.0104	14.2473	14.4942	14.476	14.1005	14.1016	14.6487	14.6678
0.00606684	Q9Y371;A0A087WW40;Q9Y371-2;Q9Y371-3	Endophilin-B1	SH3GLB1	9	9	27.1	40.796	91	14.3647	14.3656	14.7645	14.4691	14.7778	16.8746	16.9203	16.9799	15.0423	15.2295	15.2123	14.7065	15.1969	15.6489	15.443
0.000596313	Q9Y490	Talin-1	TLN1	102	91	56.8	269.76	893	18.0493	17.383	17.1959	17.432	17.9688	18.8608	18.7392	18.5575	18.4157	18.5607	18.3981	17.9438	18.4414	18.3519	18.3979
2.24234e-05	Q9Y4G6;A0A1B0GVU7	Talin-2	TLN2	54	54	37.3	271.61	238	15.0651	12.3471	13.1516	12.8516	13.5753	17.7807	17.185	17.621	18.166	17.6508	16.0774	17.026	16.6751	16.6745	16.4451
0.029596	Q9Y5Q8-2;Q9Y5Q8;Q9Y5Q8-3;Q5T7U0;H7BY84;Q5T7U1;Q5T7U4	General transcription factor 3C polypeptide 5	GTF3C5	9	9	20	58.266	13	14.7657	NaN	NaN	NaN	13.1634	NaN	16.1142	16.6549	NaN	16.6481	14.9713	NaN	14.9989	15.1418	15.3351
0.00409107	Q9Y5X2;C9J271	Sorting nexin-8	SNX8	9	9	20.9	52.569	15	13.3249	NaN	NaN	NaN	14.3746	NaN	16.5402	16.374	16.255	15.7816	15.6619	16.3397	15.6213	15.7866	15.6535
4.97958e-07	Q9Y623	Myosin-4	MYH4	16	16	48.7	223.07	149	13.2457	13.9021	13.6674	12.4984	13.4009	18.0792	19.5541	18.3187	18.3359	19.1129	21.3893	20.282	20.6583	20.7254	20.9439
4.31828e-12	Q9Y6C2	EMILIN-1	EMILIN1	23	18	34.7	106.69	120	11.2999	11.0166	10.9628	10.9113	11.4313	18.6311	18.9304	18.9042	18.7662	19.0094	14.5709	14.1196	14.3997	14.2362	14.1815
0.000802726	Q9Y6M4-3;Q9Y6M4-4;Q9Y6M4;Q9Y6M4-2;Q9Y6M4-5;Q9Y6M4-6	Casein kinase I isoform gamma-3	CSNK1G3	7	2	18.4	48.897	12	NaN	14.8914	NaN	14.9355	NaN	15.8375	NaN	16.0996	16.1762	15.909	13.9197	15.5553	NaN	NaN	16.0041
0.000118008	Q9Y6W3	Calpain-7	CAPN7	13	13	18.3	92.651	36	11.9012	13.2375	NaN	NaN	12.2755	18.2528	19.3267	18.0462	17.6477	16.7623	13.5872	15.2176	15.02	13.6788	13.5078
