# Supplementary material for: Spaceflight on the ISS changed the skeletal muscle proteome of two astronauts
Source: NPJ Microgravity. 2024 Jun 5;10:60. doi: 10.1038/s41526-024-00406-3 (PMC11153545; doi:10.1038/s41526-024-00406-3)
Supplement: Supplementary file 4 — Supplementary Data 2 [file 41526_2024_406_MOESM4_ESM.xlsx]

## Sheet: Sheet1
Table S2. Astronaut B, proteins with significantly higher expression at R+0 vs Pre																									Astronaut B, proteins with significantly higher expression Pre vs R+0
P value	Majority protein IDs	Protein names	Gene names	Razor + unique peptides	Unique peptides	Sequence coverage [%]	Mol. weight [kDa]	MS/MS count	LFQ intensity AstroB_Pre_AstroB_D1_1	LFQ intensity AstroB_Pre_03_D1_1_4394	LFQ intensity AstroB_Pre_04_F1_1	LFQ intensity AstroB_Pre_05_F1_1	LFQ intensity AstroB_Pre_D1_1	LFQ intensity AstroB_Rp0_AstroB_D2_1	LFQ intensity AstroB_Rp0_03_D2_1	LFQ intensity AstroB_Rp0_04_F2_1	LFQ intensity AstroB_Rp0_05_F2_1	LFQ intensity AstroB_Rp0_D2_1	LFQ intensity AstroB_Rp14_AstroB_D3_1	LFQ intensity AstroB_Rp14_03_D7_1	LFQ intensity AstroB_Rp14_04_F3_1	LFQ intensity AstroB_Rp14_05_F3_1_4409	LFQ intensity AstroB_Rp14_D3_1_4384			P value	Majority protein IDs	Protein names	Gene names	Razor + unique peptides	Unique peptides	Sequence coverage [%]	Mol. weight [kDa]	MS/MS count	LFQ intensity AstroB_Pre_AstroB_D1_1	LFQ intensity AstroB_Pre_03_D1_1	LFQ intensity AstroB_Pre_04_F1_1	LFQ intensity AstroB_Pre_05_F1_1	LFQ intensity AstroB_Pre_D1_1	LFQ intensity AstroB_Rp0_AstroB_D2_1	LFQ intensity AstroB_Rp0_03_D2_1	LFQ intensity AstroB_Rp0_04_F2_1	LFQ intensity AstroB_Rp0_05_F2_1	LFQ intensity AstroB_Rp0_D2_1	LFQ intensity AstroB_Rp14_AstroB_D3_1	LFQ intensity AstroB_Rp14_03_D7_1	LFQ intensity AstroB_Rp14_04_F3_1	LFQ intensity AstroB_Rp14_05_F3_1	LFQ intensity AstroB_Rp14_D3_1
0.000131172	A0A024R6I7;A0A0G2JRN3		SERPINA1	1	1	55.5	46.708	25	17.477	17.6536	18.1482	18.3197	17.6996	20.3171	20.5433	19.5859	20.3472	19.1433	19.1877	18.4071	19.0138	19.0595	19.7521			0.00178632	A0A024RA52;P25787;C9JCK5	Proteasome subunit alpha type;Proteasome subunit alpha type-2	PSMA2	10	10	62.8	25.898	73	15.011	14.9613	14.8202	14.8264	14.8007	14.4802	13.4615	13.5934	14.3065	13.4972	15.2899	15.2337	14.2791	15.4728	13.3983
1.1393e-06	A0A087WTA8;P08123	Collagen alpha-2(I) chain	COL1A2	52	52	62.2	129.15	395	17.1717	17.7537	17.9255	17.0029	17.1749	20.108	20.2115	19.9282	20.0439	19.7342	19.0763	19.0423	19.1666	19.0245	19.0063			0.000368824	A0A075B6P0;Q330K2-2;Q330K2	NADH dehydrogenase (ubiquinone) complex I, assembly factor 6	NDUFAF6	3	3	17	28.495	11	13.5904	13.5999	13.5575	12.9146	14.1034	11.4877	11.7016	11.8255	NaN	NaN	13.0756	12.147	12.0512	NaN	12.4645
0.00114403	A0A087WXS0;P48788-2;P48788	Troponin I, fast skeletal muscle	TNNI2	9	9	46.7	21.321	221	20.184	20.0421	20.8328	20.024	19.9419	21.1147	20.8384	21.1082	21.2977	21.5083	20.7543	20.9113	21.3652	21.0654	20.667			0.00713318	H3BS47;A0A087WX34;H3BV03;Q68CZ1-2;Q68CZ1;I3L1B5;I3L2P2;H3BPS4;H3BPF5	Protein fantom	RPGRIP1L	2	2	1.6	144.81	3	13.3125	14.5785	13.2745	15.2902	13.2248	11.1385	NaN	12.0012	NaN	11.5602	NaN	12.1506	11.9502	12.2757	11.914
0.00463051	Q7Z478;A0A087WYN9	ATP-dependent RNA helicase DHX29	DHX29	22	22	21.3	155.23	41	14.1255	13.5425	13.2248	14.8016	13.8122	14.7054	15.2223	14.934	15.0245	15.1475	14.7065	14.3307	14.363	14.7879	13.6743			9.50928e-07	A0A087WXC5;E7ESZ7;O95299;O95299-2	NADH dehydrogenase [ubiquinone] 1 alpha subcomplex subunit 10, mitochondrial	NDUFA10	15	15	47.9	40.836	256	19.8427	19.7403	19.711	19.735	19.7774	18.581	18.5528	18.464	18.9283	18.495	19.1815	19.0208	18.7593	19.164	18.8737
0.00103768	A0A087WYR0;P09132;A0A087WWU9	Signal recognition particle 19 kDa protein	SRP19	5	5	45	13.654	21	14.5862	14.3757	14.1387	13.7728	14.6271	15.4815	NaN	15.555	15.6614	NaN	15.9967	16.1396	14.0248	14.7334	15.6864			0.0130134	Q6UXV4;A0A087WYF7;A0A087WUX8	MICOS complex subunit MIC27	APOOL	10	10	50.4	29.159	100	17.2553	17.3209	17.2919	16.3192	17.4251	15.907	13.2994	14.7453	15.2681	16.709	16.3539	17.1243	16.5618	16.8668	16.5998
3.10741e-06	A0A087X023;Q13203	Myosin-binding protein H	MYBPH	14	14	42.2	51.991	125	17.1785	17.6577	17.5148	17.4316	17.0815	19.6866	19.2959	19.4546	19.0344	19.8955	18.7405	18.5449	18.5509	18.3481	19.0555			0.000788582	A0A087X1J7;P22352	Glutathione peroxidase;Glutathione peroxidase 3	GPX3	3	3	18.2	25.402	7	NaN	14.5262	14.3178	14.4431	14.6544	NaN	12.5996	NaN	NaN	11.8774	NaN	13.5428	13.3437	13.489	NaN
0.000458296	Q5T092;A0A0A0MR06;Q5T091;O15258;Q5T093	Protein RER1	RER1	4	4	32.9	18.388	50	14.8543	14.9885	15.1648	14.5696	15.343	15.7813	15.6299	15.9215	15.7594	15.8316	15.4212	15.9546	15.8516	15.672	15.8182			0.000124102	A0A087X1Z3;Q9UL46;H0YM70	Proteasome activator complex subunit 2	PSME2	10	10	41.7	29.126	67	17.0259	16.8168	16.8697	17.1777	17.0397	16.3891	16.3559	16.3287	16.4413	16.6075	17.6122	16.9418	16.899	16.7675	16.9005
2.20695e-06	P01857;A0A0A0MS08;A0A0A0MS07	Ig gamma-1 chain C region	IGHG1	13	6	60.3	36.105	432	19.012	19.8139	19.2757	19.0798	19.072	21.2889	21.1016	21.5813	21.6007	21.2541	21.7865	21.5207	21.5532	21.7512	21.914			2.5839e-07	A8MXZ9;A0A0A0MQU5;Q14896-2;Q14896	Myosin-binding protein C, cardiac-type	MYBPC3	1	1	1.1	140.66	17	17.3838	15.9044	16.7389	16.2906	17.2734	10.2398	10.4528	NaN	10.6083	10.4364	10.904	NaN	NaN	10.6719	10.1962
0.00401071	A0A0A0MTU3;Q4ZIN3-2;Q4ZIN3;U3KPY4	Membralin	TMEM259	5	5	13.1	46.22	8	16.5668	NaN	16.8932	18.5193	NaN	20.9889	20.7977	NaN	21.0511	NaN	NaN	NaN	NaN	NaN	20.6681			3.00223e-08	A0A0A0MRN9;Q9GZV1;Q5T457;Q9GZV1-2	Ankyrin repeat domain-containing protein 2	ANKRD2	22	22	73	37.121	427	22.2611	21.9853	22.1171	21.999	22.2954	20.555	20.739	20.6039	20.6752	20.648	21.9847	22.0953	22.0155	21.936	21.9326
5.46221e-08	A0A140TA29;A0A0G2JL54;F5GXS0		C4B	37	0	36.4	187.66	241	14.8403	14.6021	14.307	14.7363	15.0476	17.7278	17.4363	17.6012	17.7454	17.3238	16.6243	16.8078	16.4277	16.7551	16.641			0.00414543	A0A0A0MSE2;E9PF18;Q16836;Q16836-3;Q16836-2;A0A1W2PNM1;A0A0D9SFP2;A0A1W2PQV5;A0A1W2PQ78	Hydroxyacyl-coenzyme A dehydrogenase, mitochondrial	HADH	9	5	57.7	34.594	265	18.2621	19.4095	19.0572	19.0901	18.4111	17.6449	17.8562	18.2527	17.7388	17.9419	18.4353	19.0306	18.9811	19.1238	18.8312
0.000386269	A0A0J9YYJ7;A0A0J9YW50;A0A0J9YY01;A0A2R8YFM0			1	1	2	79.52	13	16.5045	17.0292	16.895	16.9275	16.55	18.036	18.0107	17.9862	18.0873	17.2623	17.1725	17.5621	17.7126	17.7179	17.6109			5.14783e-05	A0A0A0MSS8;P42330;S4R3Z2;P42330-2	Aldo-keto reductase family 1 member C3	AKR1C3	12	7	54.2	36.867	149	18.8768	18.5538	18.6038	19.0696	18.5615	17.9698	17.6948	17.8846	17.8839	17.8331	18.4307	18.3902	18.7304	18.4561	17.7285
4.27444e-05	A0A0J9YWK3;A0A3B3IU00;O75128-5;O75128-4;O75128-3;O75128;O75128-7;O75128-2;H7C1N2;J3KR05	Protein cordon-bleu	COBL	7	7	25.4	43.265	29	13.3993	13.0236	12.5297	12.2295	13.2863	14.746	14.8747	14.5867	14.7767	14.6679	NaN	12.4781	13.0717	NaN	13.3082			0.00411315	H3BUD4;A0A0A0MT40;Q15111-2;Q15111	Phosphoinositide phospholipase C;Inactive phospholipase C-like protein 1	PLCL1	4	3	4.9	114.69	5	15.5184	15.4222	15.2996	15.4173	15.6823	NaN	NaN	13.6627	NaN	14.5925	NaN	15.6411	15.5395	15.5813	15.9377
3.03628e-05	A0A1B0GUA3;Q96EK5	KIF1-binding protein	KIAA1279	19	19	36.8	74.783	77	14.2771	13.3931	13.2832	14.1776	14.4167	18.2358	17.2507	17.0104	16.3805	16.9097	15.8843	15.1233	15.084	15.2146	15.856			2.03421e-05	A0A0A0MT83;P26440;A0A0S2Z4K7;P26440-2;H7C4G6	Isovaleryl-CoA dehydrogenase, mitochondrial	IVD	13	12	42.3	46.319	76	17.4492	17.217	16.8567	17.2328	17.4335	15.7648	15.75	16.0031	16.2556	15.6629	16.712	16.2657	16.7592	17.0422	16.7796
3.67805e-08	A0A1B0GUU9;P01871;P01871-2	Ig mu chain C region	IGHM	9	9	30.6	51.923	151	17.5412	16.6214	17.3316	17.1765	16.8361	20.701	20.552	20.4892	20.5112	20.5244	19.0688	19.2058	19.2938	19.2136	19.1894			0.00171681	A0A0A6YYJ8;Q96HJ9-2;Q9Y383-3;Q9Y383-2	UPF0562 protein C7orf55;Putative RNA-binding protein Luc7-like 2	LUC7L2;C7orf55	13	0	30.6	54.223	64	16.0465	15.861	15.8134	16.3429	15.6103	NaN	14.6634	13.6062	NaN	14.6456	15.0438	14.0739	16.0461	15.5776	15.3757
0.00175953	A0A1B0GW05;Q2PZI1	Probable C-mannosyltransferase DPY19L1	DPY19L1	9	9	16.3	84.533	14	13.0524	NaN	NaN	12.9981	13.0734	NaN	NaN	14.0089	14.2745	NaN	13.6887	14.1269	14.2425	13.8025	13.4965			3.82832e-06	A0A0B4J2A4;P42765;K7EME0	3-ketoacyl-CoA thiolase, mitochondrial	ACAA2	20	20	63.2	41.601	338	19.1977	19.8394	19.6379	19.1723	19.6266	17.823	17.6598	17.9764	17.6903	18.0018	18.4548	19.3275	19.544	19.7285	19.2452
4.61505e-05	A0A286YES1;A0A4W9A917;P01860	Ig gamma-3 chain C region	IGHG3	8	6	43	49.021	151	17.9191	17.0093	16.9916	17.1662	17.8036	19.4973	19.0484	19.261	19.1485	18.8837	20.2784	19.8837	19.7045	19.7779	20.295			0.000237057	P0DPI2;A0A0B4J2D5;P0DPI2-2;A0A0B4J2H4;A0A0B4J2D5-2			10	1	60.8	28.17	247	20.9163	21.3709	20.9466	21.3579	21.0607	20.4738	20.4321	20.1331	19.8933	20.1609	20.3457	19.6689	20.4647	19.4902	20.7309
8.60724e-07	A0A286YEY1;P01876	Ig alpha-1 chain C region	IGHA1	9	4	34.9	42.848	109	14.1857	14.4353	13.9305	13.1981	13.502	16.8966	16.9239	17.3422	17.2708	17.1759	15.5343	16.6825	15.8347	16.7456	16.6694			0.00260423	Q12959-2;A0A0C4DFT3;Q12959-4;Q12959-3;Q12959-5;Q12959-6;Q12959-7;Q12959;Q12959-9;Q12959-8;E7EQD7	Disks large homolog 1	DLG1	21	19	34.8	103.32	50	18.2518	16.9597	18.181	18.4729	18.3907	16.0735	16.8243	16.6669	NaN	15.9869	17.2411	17.0793	NaN	17.0319	17.2769
3.55889e-07	A0A286YEY4;P01859	Ig gamma-2 chain C region	IGHG2	5	4	38.7	43.805	87	15.8962	16.3701	16.183	15.8687	15.8939	18.8978	19.088	19.6543	19.5226	18.7077	18.438	19.3354	18.8542	18.6445	17.6524			0.000495972	A0A0C4DGA2;O75521-2;O75521	Enoyl-CoA delta isomerase 2, mitochondrial	ECI2	15	15	62.4	40.183	213	18.2087	18.2303	18.1809	17.9051	18.1604	17.6384	17.2458	17.474	17.558	16.9675	17.8461	17.3852	17.7126	17.587	17.8006
0.00105968	P49815;A0A2R8YGU4;X5D2U8;H3BMQ0;A0A2R8YDZ2;A0A2R8Y7X5;A0A2R8YDR3;A0A2R8Y7C8;P49815-5;A0A2R8YGD6;P49815-3;P49815-2;P49815-4;A0A2R8Y5F1;P49815-7;P49815-6;A0A2R8Y6C9	Tuberin	TSC2	17	17	13.3	200.61	20	NaN	16.6752	NaN	NaN	16.1271	17.746	18.0085	18.4455	18.3575	18.3163	15.569	16.7505	16.3264	15.9915	16.7446			0.00026025	A0A0D9SEJ5;F5GY05;Q96EK7;Q96EK7-2	Constitutive coactivator of peroxisome proliferator-activated receptor gamma	FAM120B	14	14	19.1	105.19	24	15.8693	15.5668	15.7182	15.8426	15.8158	14.0217	14.1227	15.005	14.2867	13.4547	14.6131	13.8148	13.8396	15.6883	14.5778
1.32406e-07	P69891;A0A2R8Y7X9	Hemoglobin subunit gamma-1	HBG1	10	1	87.1	16.14	122	14.7496	14.9448	14.2351	14.9332	14.0097	17.9159	17.8519	18.0406	17.8845	17.8736	14.8577	12.5966	13.5098	13.5539	15.2758			0.000487371	F6RP06;A0A0J9YW18;Q12983	BCL2/adenovirus E1B 19 kDa protein-interacting protein 3	BNIP3	4	4	20.1	23.728	39	15.4267	15.184	15.0982	16.1242	14.9054	13.6988	13.7842	13.6916	14.0652	NaN	14.5769	14.9912	15.0124	14.7469	14.9284
0.00190646	A0A3B3IRN5;Q06828	Fibromodulin	FMOD	7	7	25.1	32.768	51	NaN	NaN	11.7977	9.36923	13.8742	17.582	16.0041	17.5214	17.1578	17.0335	NaN	NaN	NaN	12.5232	14.2758			0.00113851	A0A1X7SBT5;Q92664;Q92664-2;H7C326;H7BZH7	Transcription factor IIIA	GTF3A	4	4	10.7	41.496	6	18.1337	NaN	17.6475	NaN	17.955	14.6005	NaN	NaN	13.989	NaN	16.0577	15.6507	15.1993	15.7274	15.9174
0.00997982	A0A3B3ISX9;P22105-1;P22105;A0A140TA52;P22105-4;A0A140T8Y3;A0A140T8Z8	Tenascin-X	TNXB	124	4	40.9	485.42	732	12.7188	12.6186	15.6002	15.9878	13.96	15.9734	16.1799	17.2659	17.017	17.0272	15.0548	15.3095	15.7198	15.33	14.9061			0.00309261	A0A2R8Y620;A0A2R8Y7U2;A0A2R8Y600;A0A2R8Y455;Q86VX2-2;Q86VX2;V9GY66	COMM domain-containing protein 7	COMMD7	4	4	25.3	20.151	6	19.6223	NaN	19.6129	19.7723	20.2996	18.9665	19.1743	18.9697	18.9409	NaN	20.0217	19.4729	NaN	19.637	19.6621
0.000814192	A0A494C164;P52630-4;P52630;B4DLC8	Signal transducer and activator of transcription 2	STAT2	17	16	25.7	94.234	36	16.2499	16.4697	17.079	16.9898	15.9291	17.6374	17.8607	17.7817	17.7495	17.5526	17.4581	17.5851	17.4918	17.5055	16.479			0.00184478	A0A2R8YD50;P51659;E7EWE5;P51659-3;P51659-2;E7ER27;A0A2R8Y7L2;G5E9S2;E7ET17;E7EPL9	Peroxisomal multifunctional enzyme type 2;(3R)-hydroxyacyl-CoA dehydrogenase;Enoyl-CoA hydratase 2	HSD17B4	21	20	41.6	76.837	131	15.1281	15.6621	15.8633	15.9946	15.5326	14.6813	14.9001	14.1607	14.9555	14.776	16.3505	16.7833	16.7914	16.6978	16.3857
0.000793715	B1ALH6;O14832-2;O14832;C9IYS5	Phytanoyl-CoA dioxygenase, peroxisomal	PHYH	5	5	20.9	36.965	14	NaN	12.8666	13.4543	13.0784	13.564	NaN	14.581	14.8291	NaN	14.9807	NaN	13.6854	13.4925	NaN	NaN			0.000449613	V9GYY3;A0A384N5Y3;F5H2F4;V9GZ78;A0A494C1T2		MTHFD1	35	1	50.3	99.719	254	16.6563	16.9573	16.5865	17.5331	17.2351	15.419	15.3049	15.7847	16.0295	14.9047	15.2424	17.0962	16.2711	15.9085	15.0993
3.18177e-05	O95086;B4DFF3;Q2TA70;A0A0D9SFH9;A0A024QZB8;A0A1B0GWD3;A0A0A0MRC7;A0A1B0GV71;A0A1B0GW34;A0A1B0GUB1;H3BUF8;F6TI76;H3BNK7;Q9UBD8;H3BR00;Q13286-4;Q13286-5;Q13286-2;Q13286-7;Q13286-3;Q13286	Battenin	CLN3	2	2	7.7	36.841	92	18.5851	18.0979	16.9808	16.7739	18.5695	21.5855	21.6213	21.0651	20.8372	21.7429	18.857	18.0105	18.2501	17.7179	18.7364			1.54918e-05	A0AVT1;A0AVT1-2	Ubiquitin-like modifier-activating enzyme 6	UBA6	37	36	41.8	117.97	100	16.6176	16.6016	17.0916	16.9029	16.9158	15.3251	15.3618	15.519	15.9168	15.4191	16.755	17.042	16.7843	16.8147	17.0269
0.00742797	B4E1Z4;E7ETN3;P00751	Complement factor B;Complement factor B Ba fragment;Complement factor B Bb fragment	CFB	23	17	24.8	140.94	87	14.6183	15.6202	12.8234	NaN	14.7041	16.348	16.1007	16.5689	16.5681	16.3607	15.19	15.4879	15.7257	16.261	14.8688			0.00248643	A2RRP1;A2RRP1-2;H0Y5G7	Neuroblastoma-amplified sequence	NBAS	37	37	19.1	268.57	64	16.3042	17.2482	16.4576	16.4358	15.7929	14.7142	14.7943	14.9348	15.5823	13.5905	15.2937	15.4271	15.7122	15.4937	15.6117
0.00170857	C9J0J7;G5E9Q6;P35080-2;C9JQ45	Profilin;Profilin-2	PFN2	6	2	68.1	9.8402	71	16.42	15.3608	15.7442	16.1094	16.3898	17.9199	17.6586	17.0806	16.9529	16.9633	17.1152	16.4427	16.9069	16.8274	16.7662			0.00395194	A3KMH1;A3KMH1-3;A3KMH1-2	von Willebrand factor A domain-containing protein 8	VWA8	23	23	15	214.82	48	16.6423	16.6121	16.314	15.6297	16.3073	15.94	14.7176	14.9239	15.1776	15.2296	15.8193	16.0496	16.0136	15.659	16.0305
0.000708583	O60716;C9JZR2;O60716-3;O60716-2;O60716-5;O60716-8;O60716-6;O60716-4;O60716-7;O60716-11;O60716-10;O60716-9;O60716-13;O60716-17;O60716-16;O60716-15;O60716-19;O60716-21;O60716-14;O60716-12;O60716-18;O60716-23;O60716-24;O60716-22;O60716-20;O60716-26;O60716-29;O60716-27;O60716-25;O60716-32;O60716-31;O60716-30;O60716-28	Catenin delta-1	CTNND1	34	27	45	108.17	125	13.6446	12.3176	14.2059	13.9804	13.8711	16.0654	15.3079	16.9828	16.9118	15.5277	16.2774	14.823	14.6235	15.0575	16.0273			0.003547	O75390;B4DJV2;A0A0C4DGI3	Citrate synthase, mitochondrial;Citrate synthase	CS	17	15	53.9	51.712	353	19.6742	19.8325	20.0053	20.0063	19.549	18.8422	18.5692	19.1351	19.3026	19.4628	19.5514	19.9988	20.1871	20.0653	19.9451
0.000118681	CON__P00761			12	12	60.6	24.409	623	20.5695	20.7682	20.6313	21.0256	20.4203	21.4105	21.5323	21.3295	21.5413	21.4176	20.9734	21.1892	21.4388	20.8701	20.8196			0.00124657	D6R956;P09936;D6RE83;D6R974	Ubiquitin carboxyl-terminal hydrolase;Ubiquitin carboxyl-terminal hydrolase isozyme L1	UCHL1	8	8	59.3	26.839	144	18.3418	19.1009	18.6428	18.4152	18.8482	18.083	17.4229	17.7515	17.188	16.9499	18.5909	17.3219	16.8515	17.1833	18.4245
4.58998e-09	CON__P02070			8	6	75.9	15.954	136	17.482	17.682	17.7022	17.642	17.6023	19.5599	19.823	19.852	19.5918	19.5437	18.0925	18.3664	18.478	18.4294	18.1937			0.0120352	D6R9H7;E7EQ97;E7EPU7;P05496;Q06055;P48201;Q06055-3;Q06055-2	ATP synthase F(0) complex subunit C1, mitochondrial;ATP synthase F(0) complex subunit C2, mitochondrial;ATP synthase F(0) complex subunit C3, mitochondrial	ATP5G1;ATP5G2;ATP5G3	1	1	31.3	10.195	25	13.4504	13.7276	13.0941	11.5563	13.5221	NaN	10.6431	11.5742	11.0398	NaN	12.1851	11.8639	12.958	13.3444	12.6946
0.00015069	CON__P02533;P02533	Keratin, type I cytoskeletal 14	KRT14	30	5	61.7	51.621	416	14.6773	11.3435	14.0127	14.3086	14.1075	17.2424	17.8982	17.8213	18.1516	18.1911	22.0075	21.6713	21.5727	21.6411	21.8891			0.00247509	E5RHG8;Q15369;Q15369-2;R4GMY8	Transcription elongation factor B polypeptide 1	TCEB1	6	6	82	9.9601	118	17.0484	17.9891	17.7118	17.4949	17.7119	15.5599	16.4872	16.2824	16.5582	16.9784	17.7406	17.8892	17.872	18.0453	18.057
3.16389e-08	CON__P02768-1;P02768;A0A0C4DGB6;B7WNR0;H0YA55;D6RHD5;A0A087WWT3;P02768-3;C9JKR2;P02768-2	Serum albumin	ALB	73	66	84.6	69.366	2423	22.2428	22.3728	22.2551	22.175	22.331	23.6329	23.5289	23.8555	23.7753	23.811	22.8153	22.8264	22.8545	22.8951	22.887			9.16355e-07	E7EWP0;H0Y886;O43674-2;O43674	NADH dehydrogenase [ubiquinone] 1 beta subcomplex subunit 5, mitochondrial	NDUFB5	4	4	22.6	20.038	81	18.2602	18.2505	18.5788	18.2474	18.2143	17.0306	16.8011	17.0821	17.1742	17.1391	17.1161	18.5978	18.4076	18.3678	16.4263
9.89708e-08	CON__P08779;P08779	Keratin, type I cytoskeletal 16	KRT16	18	16	58.8	51.267	274	13.7919	14.4308	13.5201	13.9944	14.3617	17.8177	18.342	17.581	17.7756	17.7421	18.2966	18.6718	18.5193	18.5689	18.3431			5.22054e-05	E7EX44;Q05682-3;Q05682-5;E9PGZ1;Q05682-6;Q05682-2;Q05682-4;C9J813	Caldesmon	CALD1	3	3	51.7	64.168	14	18.2738	18.5833	18.2197	18.188	18.3395	17.417	17.4698	17.7604	17.4439	17.6721	16.8203	17.3924	16.8914	16.9216	17.0764
0.000766992	CON__P13647;P13647	Keratin, type II cytoskeletal 5	KRT5	25	5	50.3	62.378	203	14.5872	14.055	14.3875	14.3894	12.0097	16.7992	16.7024	16.0903	16.6555	16.24	21.2365	20.8341	21.0224	20.4966	21.2134			1.87679e-05	E9PCR7;E9PDF2;Q02218-2;E9PFG7	2-oxoglutarate dehydrogenase, mitochondrial	OGDH	39	1	53.1	117.66	718	19.3667	19.3946	19.5624	19.3701	19.4783	18.9347	18.6722	18.6675	18.7588	18.9389	19.3533	19.4209	19.3446	19.5096	19.3226
5.65902e-07	CON__Q3SX09			5	5	55.2	22.06	43	18.0308	17.8946	17.3725	17.5975	17.8766	19.604	19.7084	20.0065	20.0466	19.8154	17.8583	17.1782	16.4468	16.9915	17.9564			0.000367039	E9PCX7		NNT	2	2	43.4	99.728	77	17.4714	17.1634	17.8648	17.9742	17.5589	16.4405	16.7381	16.242	16.448	16.839	17.2748	17.7781	17.7079	17.6988	17.3047
0.00307954	CON__Q5D862;Q5D862	Filaggrin-2	FLG2	12	12	9.7	248.07	61	11.7968	10.7058	11.5769	11.1128	NaN	12.7328	12.7238	12.7372	13.7587	NaN	16.7724	16.9763	16.8786	16.8033	16.7689			2.72327e-05	E9PH64;Q9Y6M9;A0A3B3IT57;E7EWZ0;E9PF49	NADH dehydrogenase [ubiquinone] 1 beta subcomplex subunit 9	NDUFB9	8	8	56.5	20.383	120	20.936	20.9243	20.7345	20.905	21.0132	19.9133	19.1664	19.8888	19.7188	19.7292	19.8688	20.1489	19.839	19.4886	20.5007
4.24664e-08	D6RHJ6;D6RD17;P01591;C9JA05	Immunoglobulin J chain	JCHAIN;IGJ	3	3	19.1	17.679	30	13.5584	14.2341	14.0805	14.6264	13.9649	17.7385	17.7054	17.6965	17.6822	17.4944	15.9772	16.4196	16.4476	16.3362	16.2664			0.00398858	H0YD96;H0YD41;G3V173;E9PK73;H3BRW5;O14521-2;O14521-4;O14521	Succinate dehydrogenase [ubiquinone] cytochrome b small subunit, mitochondrial	SDHD	1	1	18.2	5.8197	15	16.8479	16.8762	16.9584	17.312	17.1104	16.1411	15.024	15.7771	15.3982	16.7032	16.912	17.2287	17.5265	17.1554	17.1247
0.000520752	D6REX3;O94979;O94979-8;O94979-2;O94979-9;O94979-4;O94979-3;O94979-10;O94979-6;H7BXG7;O94979-7;D6RHZ5	Protein transport protein Sec31A	SEC31A	31	18	35.3	136.22	126	15.576	14.726	14.2812	16.4358	14.7175	18.3171	17.6566	17.8009	19.1148	17.1208	17.6674	16.281	17.5046	17.5078	17.6471			0.00138734	H7BXH2;E9PKF6;Q5H9R7-6;Q5H9R7-2;Q5H9R7;Q5H9R7-5;Q5H9R7-3;Q5H9R7-4;E9PQP7;H0YEN2	Serine/threonine-protein phosphatase 6 regulatory subunit 3	PPP6R3	23	23	32.3	92.407	67	NaN	14.4697	14.3916	14.6564	15.0623	13.8652	13.8161	13.8309	13.8803	13.3351	13.9434	16.0003	14.6622	15.9372	15.7409
0.000306734	D6RF35;P02774;P02774-3;D6RBJ7;P02774-2	Vitamin D-binding protein	GC	19	16	49.8	53.02	128	15.6855	NaN	15.3027	15.7689	14.5072	17.7291	17.5927	16.782	17.7517	17.9144	17.0124	17.2006	16.4836	17	16.7524			0.0034108	E9PNK6;E9PPQ1;J3KNE7;Q16890-4;Q16890-3;Q16890-2;Q16890-5;Q16890;E9PNQ9	Tumor protein D53	TPD52L1	4	4	29.5	18.661	39	15.4485	NaN	15.0404	15.4098	15.5464	14.403	13.8946	14.2066	14.502	13.0566	14.9995	15.2123	14.9247	15.4181	15.1296
0.00235459	E5RG17;Q6P1N9;G5EA19;U3KQS5;H0YBX2;Q6P1N9-2;A0A0D9SGD3;E5RGF2;E5RK70	Putative deoxyribonuclease TATDN1	TATDN1	10	9	39.8	36.418	37	15.6489	15.8362	16.0491	15.5542	15.7066	17.3614	17.1764	16.2863	16.7208	16.3413	13.3969	15.952	15.3835	16.3658	16.1482			8.83005e-06	E9PR44;P02511;E9PJL7;E9PNH7;A0A024R3B9;E9PRA8	Alpha-crystallin B chain	CRYAB	16	16	81	20.03	560	22.8214	22.6134	22.8424	22.7059	22.9908	22.1345	22.1515	22.1731	22.1666	22.1119	22.6484	22.6444	22.7106	22.5545	22.6731
0.000449248	E7EPV7;P37840-2;P37840;H6UYS7;P37840-3	Alpha-synuclein	SNCA	3	3	42.6	11.777	38	NaN	NaN	11.8074	12.6835	NaN	NaN	16.8566	16.1318	16.094	16.1554	NaN	12.7401	NaN	NaN	NaN			0.00625765	F5H199;Q8IXL7-2;F5H7C4;Q8IXL7;F5H6G9;H0YFW5	Methionine-R-sulfoxide reductase B3	MSRB3	5	5	43.3	18.125	22	17.6679	16.3747	16.4415	17.2058	17.4545	15.8645	16.1437	15.797	16.2913	15.3444	17.9149	17.1747	16.4883	16.2168	17.4022
0.00219719	G3XAM2;E7ETH0;P05156;A0A2R8Y3M9;A0A087X0I2	Complement factor I;Complement factor I heavy chain;Complement factor I light chain	CFI	10	10	24.8	65.059	24	NaN	11.5528	NaN	12.6364	13.5701	15.2496	NaN	15.7492	15.6288	15.3898	NaN	NaN	14.6485	NaN	NaN			1.58783e-05	F5H5P2;P12694;P12694-2;F5GXU9	2-oxoisovalerate dehydrogenase subunit alpha, mitochondrial	BCKDHA	13	13	37.8	54.202	42	16.2229	16.2559	16.361	17.1976	16.2031	11.9677	13.6629	13.7222	12.9608	12.8681	14.0832	14.2136	13.1182	14.1795	13.8815
5.67262e-06	E9PGN7;P05155-2;P05155;P05155-3;H9KV48	Plasma protease C1 inhibitor	SERPING1	13	13	30.4	59.491	97	13.9223	14.5793	14.366	13.9802	NaN	16.5547	17.0919	17.4048	17.5635	17.0787	16.1816	16.2892	16.3557	16.4924	16.1051			0.000551293	F5H6E2;O00159-2;O00159-3;O00159	Unconventional myosin-Ic	MYO1C	36	36	41.8	118.99	318	15.9947	15.2247	15.2791	15.3242	15.6117	14.6248	14.815	14.2969	14.3585	14.1324	15.0007	14.5181	14.6694	14.8335	14.633
1.12653e-05	E9PNW5;A0A1W2PRI9		C4orf50	2	2	1.4	167.14	12	NaN	19.6128	18.9533	18.6072	19.6674	22.4962	22.5173	21.9835	22.236	21.8499	NaN	17.6531	18.3453	17.6165	18.7753			0.000117284	G3V1P3;Q969J3	Loss of heterozygosity 12 chromosomal region 1 protein	LOH12CR1	5	5	38.4	20.247	9	17.6201	17.3973	NaN	NaN	17.4947	NaN	15.3717	15.2766	NaN	15.681	NaN	NaN	NaN	NaN	NaN
0.00889027	F5H1S9;G8JLB3;Q9Y606-2;Q9Y606	tRNA pseudouridine synthase;tRNA pseudouridine synthase A, mitochondrial	PUS1	9	9	30.2	41.729	15	13.9551	NaN	13.2962	NaN	13.822	15.1363	15.4442	14.6425	14.547	NaN	15.7638	15.3705	14.9432	14.4651	14.6385			0.000612312	H0YA80;P63146;H0Y9V2	Ubiquitin-conjugating enzyme E2 B	UBE2B	1	1	26.8	15.38	17	13.9506	13.7108	13.3511	14.0868	14.4159	13.2118	12.6079	12.5836	12.6212	12.5526	13.892	13.9574	14.3773	13.835	13.8708
0.0102055	F8W930;Q9Y6M1-1;Q9Y6M1;Q9Y6M1-5;Q9Y6M1-6;Q9Y6M1-3;Q9Y6M1-4	Insulin-like growth factor 2 mRNA-binding protein 2	IGF2BP2	15	15	34.2	66.785	49	10.6121	NaN	10.7308	NaN	9.96867	12.9289	12.6849	12.679	12.2276	10.9508	11.8092	10.3384	10.558	NaN	NaN			0.000101965	H0YFD6;P40939;A0A2R8Y4F5;A0A2R8YG21	Trifunctional enzyme subunit alpha, mitochondrial;Long-chain enoyl-CoA hydratase;Long chain 3-hydroxyacyl-CoA dehydrogenase	HADHA	36	36	58.5	86.371	840	20.1296	20.4839	20.5027	20.5919	20.0921	19.1839	19.4333	19.3031	19.6977	19.4174	19.8891	20.115	19.9069	20.0144	19.918
0.00293218	H0YFA4		CRIP2	1	1	58.9	20.6	1	16.7191	17.2662	17.5697	17.9853	16.9899	18.432	18.1074	18.2165	18.2359	18.3428	16.9309	17.8223	18.0135	17.9456	17.2623			0.00737365	Q9H8H3;H0YI09;F8VQX6	Methyltransferase-like protein 7A	METTL7A	5	5	31.6	28.319	49	16.0401	15.8574	15.3032	16.3478	15.6073	14.4021	14.2905	NaN	15.001	12.8023	16.2172	16.6247	14.8712	16.3546	15.3817
0.000273436	J3KNP2;Q12788	Transducin beta-like protein 3	TBL3	19	9	35.7	76.979	35	14.1968	15.31	14.396	NaN	14.3754	16.288	16.4579	16.2738	16.402	15.8542	16.2393	16.205	16.2298	16.1451	16.1256			0.0120423	H0YJ03		PSMA3	1	1	20.5	9.7157	15	13.4005	NaN	13.8554	13.9283	NaN	NaN	10.7583	11.8125	NaN	NaN	14.0949	14.5313	14.189	14.8851	14.381
0.00324367	K7EQG4;O00168	Phospholemman	FXYD1	1	1	10.4	12.784	24	15.146	14.7549	15.0175	15.5778	15.4637	16.7336	16.1969	15.9426	15.9718	15.765	16.5325	16.0021	16.1793	15.8696	16.9149			0.00128607	H3BPJ9;O96000;O96000-2;H3BV16	NADH dehydrogenase [ubiquinone] 1 beta subcomplex subunit 10	NDUFB10	8	8	55.3	19.258	121	20.3281	20.7089	20.2269	19.643	20.3831	19.4842	19.3623	19.1693	19.3495	19.4902	20.0613	19.1528	19.6568	19.6944	19.7045
0.00999727	K7ERG9;P00746	Complement factor D	CFD	8	8	46.2	27.862	40	13.1547	NaN	13.6819	NaN	13.9497	15.311	15.5357	NaN	NaN	NaN	14.7814	15.5688	13.5834	15.4823	14.7444			0.00900339	H3BUP2;H3BUN4;O60936;O60936-3;H3BM67;O60936-1;H3BQJ5	Nucleolar protein 3	NOL3	8	8	74.1	18.738	76	15.3362	14.5342	15.085	15.6177	14.7906	12.2692	NaN	9.88339	NaN	13.5884	14.7506	15.3415	15.5547	15.0447	14.9544
0.00287542	O00299	Chloride intracellular channel protein 1	CLIC1	12	12	68	26.922	107	14.0118	13.6466	11.9988	13.5533	13.3242	15.0469	15.1723	14.8693	14.3147	15.407	14.4443	15.6917	15.4709	15.3169	16.121			2.31432e-05	I3L267;Q86WC6	Protein phosphatase 1 regulatory subunit 27	PPP1R27	3	3	52.6	13.023	21	15.6516	15.7681	15.7009	15.8396	15.6105	14.2805	14.6345	14.0271	NaN	14.6006	15.1756	15.0507	14.7355	15.0265	14.7297
0.00014152	O14983-2;O14983;O14983-3	Sarcoplasmic/endoplasmic reticulum calcium ATPase 1	ATP2A1	37	32	55.7	109.28	676	20.4664	20.6728	20.8065	20.5417	20.2717	21.1481	21.1982	21.1929	21.3245	21.1565	21.5954	21.5871	21.5954	21.4614	21.3383			0.000277483	J3QQZ9;Q9NVS9-3;Q9NVS9;J3QQV6;Q9NVS9-4	Pyridoxine-5-phosphate oxidase	PNPO	12	12	43.7	27.312	116	16.3232	16.4555	16.2539	16.5266	16.472	15.1161	15.5566	15.5909	15.5897	15.9257	16.4749	16.1396	16.4129	16.5719	16.1101
0.00739734	O15047	Histone-lysine N-methyltransferase SETD1A	SETD1A	10	10	8.4	186.03	29	17.4605	18.2501	17.2615	17.9415	17.0105	19.5846	18.0679	19.3754	18.3922	19.0175	18.6293	18.868	18.7548	18.6676	17.4769			0.000168047	M0QZ43;P23327	Sarcoplasmic reticulum histidine-rich calcium-binding protein	HRC	22	22	47.8	77.571	353	18.3861	17.8858	17.645	17.65	17.4648	16.6594	16.5104	16.7488	16.6771	16.1772	18.6006	18.1244	18.1295	17.7126	18.222
3.8824e-05	O15061	Synemin	SYNM	73	6	51.9	172.77	548	18.6121	18.7431	18.5482	18.5948	18.8463	19.1473	19.2223	19.1401	19.3162	19.3503	18.0166	18.0112	17.9909	18.031	18.2954			3.55216e-05	O00217;E9PPW7;E9PN51;F8W9K7;E9PKH6	NADH dehydrogenase [ubiquinone] iron-sulfur protein 8, mitochondrial	NDUFS8	7	7	40.5	23.705	103	20.4617	19.8754	20.3261	20.2827	20.1657	19.0233	18.5318	18.4937	19.0502	18.2204	20.0782	19.8857	20.1238	19.9816	19.8335
0.00314341	O43390;O43390-3;O43390-2;B4DT28;O43390-4	Heterogeneous nuclear ribonucleoprotein R	HNRNPR	17	17	42	70.942	158	14.1426	13.2545	12.984	14.1697	12.1148	15.4892	15.8257	14.7764	15.2043	14.6256	15.393	15.3603	15.2761	15.4491	15.096			0.00221914	O00429;O00429-3;O00429-6;O00429-5;O00429-7	Dynamin-1-like protein	DNM1L	32	1	51.6	81.876	162	16.9876	16.9857	16.3002	16.5691	16.3048	16.1116	15.3078	15.8029	15.7983	15.358	16.9641	16.4307	15.7264	16.3454	16.5901
0.00200827	O60518	Ran-binding protein 6	RANBP6	7	7	9.5	124.71	13	16.4128	NaN	16.3469	16.0109	15.9584	17.1191	17.4171	16.8231	16.7939	16.8287	16.7722	16.4667	NaN	16.8762	16.4191			0.00510537	O00461;F8W785	Golgi integral membrane protein 4	GOLIM4	23	22	40.7	81.879	69	13.0491	12.6257	12.763	13.454	NaN	NaN	11.4566	NaN	NaN	11.4328	10.0133	12.8726	12.9752	12.754	NaN
2.18213e-05	O60662;O60662-2	Kelch-like protein 41	KLHL41	26	26	65.2	68.036	470	19.9353	20.1033	20.2588	20.0084	20.1657	20.6059	20.6074	20.6743	20.5776	20.6915	20.0617	19.9436	20.0817	20.0528	19.9066			0.00203137	O00483	Cytochrome c oxidase subunit NDUFA4	NDUFA4	6	6	77.8	9.3697	84	19.4554	20.09	19.5405	19.3515	19.6313	18.3054	18.2351	18.8485	18.8513	19.0915	18.7364	18.8932	19.0784	18.8025	19.3223
0.00667668	O75351	Vacuolar protein sorting-associated protein 4B	VPS4B	8	8	30.2	49.301	22	12.9603	13.5142	12.2499	11.9568	NaN	14.0012	14.5729	13.5928	13.8678	14.1555	12.9695	13.4691	14.2584	13.4189	12.4152			0.000252235	O00748;O00748-4;O00748-2;O00748-5;J3QSC0	Cocaine esterase	CES2	8	8	18.6	61.806	55	16.5992	16.1569	15.8718	15.739	16.5239	14.4278	14.7278	NaN	14.2333	13.6146	16.1259	14.9166	15.2298	15.3962	16.0705
0.00453951	O94829	Importin-13	IPO13	7	7	10.4	108.19	8	12.4186	13.7552	13.4132	NaN	12.9365	NaN	NaN	15.625	15.6524	NaN	NaN	14.3355	NaN	14.051	14.3001			0.00395045	O43615;M0QXU7	Mitochondrial import inner membrane translocase subunit TIM44	TIMM44	11	11	28.1	51.355	94	16.1248	16.1066	16.2544	16.6769	15.7669	14.9978	14.3712	15.1116	12.4716	14.0352	14.8331	16.0954	15.9718	15.8975	15.8165
0.00330732	O96005-4;O96005;O96005-3	Cleft lip and palate transmembrane protein 1	CLPTM1	8	8	14	75.177	20	NaN	NaN	16.0352	NaN	16.1737	NaN	17.3196	17.2217	16.8854	16.9739	NaN	17.0441	16.7044	16.412	NaN			0.00239334	O43707;O43707-2;F5GXS2;O43707-3	Alpha-actinin-4	ACTN4	45	22	68.7	104.85	593	16.508	16.1379	16.3612	15.9732	16.5995	15.4451	15.6466	15.5342	15.76	14.8247	17.8776	17.7572	17.6291	17.6793	17.7412
0.000677429	P00325;V9HW50;P00325-2;D6RHZ6	Alcohol dehydrogenase 1B	ADH1B;HEL-S-117	21	7	64.3	39.854	221	16.8405	17.1532	16.8135	17.6648	17.1561	19.0358	17.9901	18.1082	18.3731	18.6514	17.4285	17.5344	17.7748	17.9734	17.6651			0.000393085	O60313-2;O60313-10;O60313-9;O60313;E5KLJ9;O60313-11;O60313-13;C9JMB8;A0A2R8YDM2;A0A2R8YE78;A0A2R8Y3X5;A0A2R8YFD1;A0A2R8YGE5	Dynamin-like 120 kDa protein, mitochondrial;Dynamin-like 120 kDa protein, form S1	OPA1	32	32	37.4	115.88	237	17.7314	17.5534	17.2062	17.5641	17.5338	16.946	16.8776	16.5635	16.9294	16.4843	17.4592	16.892	16.8354	17.0048	17.2066
0.000472799	P00450;E9PFZ2;H7C5R1	Ceruloplasmin	CP	34	25	44.8	122.2	258	14.7768	16.5551	13.064	16.001	15.8222	18.9889	18.9841	18.4113	18.6568	18.9314	17.0137	17.7417	17.5823	17.7929	17.781			0.000129501	O60763;O60763-2	General vesicular transport factor p115	USO1	32	32	45	107.89	287	17.1307	17.0329	17.0201	17.1571	17.153	16.5893	16.38	16.4528	16.6297	16.1098	17.4426	16.8523	17.0948	16.6618	17.0799
3.19951e-05	P00491;G3V5M2	Purine nucleoside phosphorylase	PNP	13	12	58.1	32.118	112	15.9273	14.6781	NaN	15.9824	15.2739	17.8573	18.3228	18.1373	18.3308	18.3615	16.755	16.3845	16.5425	16.6565	16.4143			2.71155e-05	O75112-6	LIM domain-binding protein 3	LDB3	1	0	82.3	30.999	61	21.3138	20.6076	20.2273	20.2943	21.3332	18.8724	18.1863	18.1381	18.4118	18.0091	20.393	19.4109	18.4449	19.5601	20.2698
4.57268e-05	P00738;A0A0C4DGL8;J3QLC9;J3QR68;H0Y300;P00738-2;A0A087WU08;H3BS21	Haptoglobin;Haptoglobin alpha chain;Haptoglobin beta chain	HP	15	7	37.4	45.205	217	16.9632	16.2627	18.034	16.7776	17.6604	19.6587	19.9429	19.5054	19.6805	19.9542	17.5733	17.9039	17.8512	17.792	17.5754			0.000492429	O75116;E9PF63	Rho-associated protein kinase 2	ROCK2	35	34	30.2	160.9	76	18.512	17.7654	16.9651	18.2049	17.3361	14.0352	15.4414	15.9934	15.7098	15.2615	18.3098	15.5839	15.2454	16.6516	18.1033
3.82094e-05	P00813;F5GWI4;F5GXW0	Adenosine deaminase	ADA	8	8	26.7	40.764	22	17.1685	16.5537	17.2721	16.7717	16.2912	18.6978	18.8245	18.6868	18.7494	NaN	18.2727	18.2922	18.2349	18.29	18.1995			2.51591e-05	O75208;H3BNT2;H3BSJ5;H3BRC0;H3BPC6	Ubiquinone biosynthesis protein COQ9, mitochondrial	COQ9	12	10	61	35.509	273	19.9081	19.7182	19.9174	19.9266	19.867	19.1813	19.1404	19.3234	19.4593	19.2869	19.8386	19.8218	20.0158	19.5903	19.9161
1.64558e-08	P00915;E5RHP7;E5RH81;E5RIF9;E5RG43;E5RFE7;E5RFL2;H0YBE2	Carbonic anhydrase 1	CA1	16	16	71.3	28.87	364	18.616	18.1304	17.8185	18.1084	18.2338	21.1807	21.2231	21.4303	21.2178	21.3953	18.2858	18.634	18.727	18.7612	18.4439			0.000742649	O75306;O75306-2	NADH dehydrogenase [ubiquinone] iron-sulfur protein 2, mitochondrial	NDUFS2	18	18	50.5	52.545	288	18.6625	18.5956	17.6598	18.319	18.3641	17.4238	17.2148	17.2925	17.5046	17.1013	17.939	17.8589	17.7925	18.0731	17.8847
0.000697124	P00918	Carbonic anhydrase 2	CA2	13	13	65	29.246	315	20.7604	21.386	20.9687	21.4612	20.8006	21.7587	21.9731	21.8582	21.9967	21.8728	20.8835	20.9759	20.4377	21.1607	20.6644			0.000476469	O75369-8;O75369-2;O75369-9;O75369;O75369-6;O75369-3;E7EN95;O75369-7;O75369-5;O75369-4	Filamin-B	FLNB	100	98	56.8	281.63	623	15.7438	16.5337	15.6277	15.0251	16.0917	13.5033	14.4053	13.5365	13.8153	14.4922	18.1933	17.4452	17.9395	17.3818	17.6548
5.35373e-05	P01008	Antithrombin-III	SERPINC1	15	13	44.2	52.602	185	16.9061	17.3249	16.942	16.8534	16.2413	18.3254	18.4781	18.5345	18.216	18.1242	17.0277	17.4998	17.8142	17.8349	17.2048			0.000591893	O75380;D6RBT3	NADH dehydrogenase [ubiquinone] iron-sulfur protein 6, mitochondrial	NDUFS6	4	4	48.4	13.711	87	19.8862	20.583	19.5635	20.1039	19.9151	18.7479	18.6292	19.2573	18.9753	18.4395	19.5507	18.9764	18.8018	18.8492	19.3841
2.07014e-07	P01009;P01009-2;P01009-3	Alpha-1-antitrypsin;Short peptide from AAT	SERPINA1	21	1	55.5	46.736	574	19.0835	19.3036	19.0716	19.2329	19.0084	20.8228	20.7642	20.7401	20.7134	20.3832	19.575	19.657	19.6439	19.5638	19.5852			0.00136331	O75608-2;O75608;A0A087X1K9;E5RGR0;B4DP64	Acyl-protein thioesterase 1	LYPLA1	7	7	54.2	22.875	31	15.8084	16.0157	15.3822	14.7474	15.4455	13.4448	NaN	11.0402	NaN	12.1084	15.043	12.4881	13.7095	NaN	14.936
7.57232e-05	P01011;G3V595	Alpha-1-antichymotrypsin;Alpha-1-antichymotrypsin His-Pro-less	SERPINA3	13	13	33.1	47.65	108	15.948	16.3014	14.9815	14.1836	15.3479	18.2491	18.0873	18.1454	17.9439	18.2554	16.8806	16.3391	17.0281	16.6693	17.1854			0.000113712	O75947;O75947-2	ATP synthase subunit d, mitochondrial	ATP5H	12	12	72	18.491	222	19.5584	19.5418	19.8779	19.4753	19.6238	18.3855	18.1937	18.727	18.764	18.8813	19.7069	19.6339	19.593	19.4217	19.7028
1.3125e-07	P01023	Alpha-2-macroglobulin	A2M	52	47	56.7	163.29	523	18.8523	18.3431	18.5349	18.1798	18.7747	20.9538	20.7573	20.9383	20.8651	20.7391	20.1263	20.0471	20.1172	20.1707	20.051			6.27094e-05	O95571;M0QXB5	Persulfide dioxygenase ETHE1, mitochondrial	ETHE1	11	11	59.8	27.873	65	14.9929	14.408	14.379	14.8261	14.983	12.8605	NaN	11.9363	12.8992	12.6876	15.1764	14.4746	13.8085	14.5278	14.7621
2.4813e-07	P01024	Complement C3;Complement C3 beta chain;C3-beta-c;Complement C3 alpha chain;C3a anaphylatoxin;Acylation stimulating protein;Complement C3b alpha chain;Complement C3c alpha chain fragment 1;Complement C3dg fragment;Complement C3g fragment;Complement C3d fragment;Complement C3f fragment;Complement C3c alpha chain fragment 2	C3	70	62	56.1	187.15	746	15.1378	16.0119	15.9478	15.7334	15.3429	18.4028	18.4444	18.3183	18.3411	18.3376	17.8089	18.0743	18.2166	17.9717	17.6634			0.0026795	O95674	Phosphatidate cytidylyltransferase 2	CDS2	3	3	9.7	51.417	20	NaN	17.7678	NaN	17.7617	16.804	15.5205	NaN	16	15.3486	15.0542	15.3298	15.5338	14.6649	15.6137	NaN
0.00431766	P01031	Complement C5;Complement C5 beta chain;Complement C5 alpha chain;C5a anaphylatoxin;Complement C5 alpha chain	C5	12	12	12.3	188.3	31	10.9823	NaN	NaN	NaN	10.9486	12.5415	12.3643	13.3794	13.3449	13.6437	11.9356	12.4895	13.0057	11.9005	12.5201			0.000650048	O95817;C9JFK9	BAG family molecular chaperone regulator 3	BAG3	24	24	57.2	61.594	356	20.0434	20.0328	19.6502	19.3419	19.8803	18.5177	19.2534	18.5408	18.7484	18.8248	19.5396	19.0611	19.2631	19.5316	19.2741
0.00456331	P01619	Ig kappa chain V-III region B6		3	2	35.3	12.557	37	13.6066	14.4105	14.9002	16.6925	13.7818	16.6993	16.7091	16.9459	17.1344	16.8078	16.9653	17.5213	17.6677	17.5173	17.4392			0.00611791	O95822-2;O95822	Malonyl-CoA decarboxylase, mitochondrial	MLYCD	9	9	27.1	50.945	64	15.5957	16.8746	17.3074	17.249	16.2424	13.9272	15.4021	15.5894	15.2746	14.9792	15.895	16.3134	16.7593	16.2498	15.3692
5.71141e-07	P01834	Ig kappa chain C region	IGKC	7	7	83.2	11.765	292	19.2628	18.7804	18.648	18.9106	19.3228	21.1628	21.2575	21.3037	20.8802	21.2726	21.1797	20.8074	20.7083	20.7929	21.0676			9.55009e-05	P00156	Cytochrome b	MT-CYB	4	4	14.7	42.717	46	19.3618	19.2861	19.5083	19.5689	19.5016	18.2463	18.319	18.8823	18.6904	18.4441	19.3485	19.788	20.1942	19.6768	19.32
0.00154243	P02042;E9PFT6;E9PEW8	Hemoglobin subunit delta	HBD	7	7	87.1	16.055	273	21.1916	18.9847	19.7694	20.2964	20.0315	21.9726	21.2256	22.2287	22.216	22.1798	20.2713	20.0198	20.542	20.014	20.2913			0.00026027	P00352;Q5SYQ9;Q5SYQ8	Retinal dehydrogenase 1	ALDH1A1	20	20	56.5	54.861	276	17.8432	18.1927	18.2678	18.2126	18.0956	16.8218	17.6193	17.2658	17.0453	16.966	17.442	16.905	17.138	16.6767	17.6704
0.000875979	P02100	Hemoglobin subunit epsilon	HBE1	1	1	18.4	16.203	17	11.7174	NaN	12.6833	NaN	12.8923	15.4978	19.0519	18.3534	18.9145	18.9117	13.1103	13.1756	10.259	12.8126	13.3123			0.000545316	P00414	Cytochrome c oxidase subunit 3	MT-CO3	3	3	10	29.95	120	19.8537	19.143	18.8184	19.2369	19.4509	18.0191	18.0681	17.411	18.197	17.0513	19.3406	18.5213	18.3522	18.4047	18.9608
1.17945e-08	P02452	Collagen alpha-1(I) chain	COL1A1	60	58	62.3	138.94	480	20.6726	20.6339	20.3838	20.457	20.485	22.33	22.2757	22.1406	22.149	22.0848	21.4464	21.2797	21.4277	21.4087	21.47			2.56824e-06	P00505;P00505-2	Aspartate aminotransferase, mitochondrial	GOT2	24	24	65.6	47.517	465	20.4439	20.5871	20.2994	20.3672	20.4841	19.2393	19.0136	18.8685	19.0921	19.4517	20.0362	20.2764	20.2079	19.9916	20.3085
3.4515e-07	P02549;P02549-2	Spectrin alpha chain, erythrocytic 1	SPTA1	75	75	42	280.01	350	15.4474	13.8768	14.3645	14.9308	15.3048	19.8425	19.7761	19.3077	19.3196	19.6536	14.3409	14.4344	14.1979	14.2359	13.496			5.0878e-05	P03905	NADH-ubiquinone oxidoreductase chain 4	MT-ND4	5	5	14.4	51.58	88	18.4266	18.602	18.3016	18.3728	18.4453	17.6047	17.3682	17.4424	17.5221	16.8827	18.4777	18.7582	18.4855	18.4361	18.5922
4.12047e-05	P02585;C9J7T9	Troponin C, skeletal muscle	TNNC2	13	13	76.9	18.122	467	21.2336	21.6384	21.5151	21.5629	21.3499	22.1495	22.1144	22.3536	22.3347	22.5078	21.8651	21.9911	21.9598	21.5966	21.9418			0.00101548	P03915	NADH-ubiquinone oxidoreductase chain 5	MT-ND5	7	6	22.7	67.026	96	18.0433	17.0159	17.2358	17.3127	18.0837	16.3702	16.2366	15.9308	16.0474	15.0425	17.9549	17.0454	16.7586	16.9893	17.528
1.54471e-05	P02647;F8W696	Apolipoprotein A-I;Proapolipoprotein A-I;Truncated apolipoprotein A-I	APOA1	18	17	62.5	30.777	347	18.4801	19.2476	19.3289	18.927	18.5477	20.5733	20.8198	21.3908	21.0251	20.8761	19.2869	20.1589	20.0329	19.9162	19.9075			0.0157443	P03928	ATP synthase protein 8	MT-ATP8	2	2	35.3	7.9916	52	19.1993	18.977	19.4741	19.4104	18.7801	17.6681	17.0852	16.7132	12.8304	NaN	18.0786	18.4437	18.426	14.2856	17.868
1.87624e-05	V9GYM3;P02652;V9GYE3;V9GYC1;V9GYS1;V9GYG9	Apolipoprotein A-II;Proapolipoprotein A-II;Truncated apolipoprotein A-II	APOA2	3	3	38.3	14.914	53	12.7302	NaN	13.8332	13.862	12.9525	17.184	17.5251	16.4414	17.6122	17.9894	15.5647	15.4495	16.2345	16.1689	15.7211			4.52446e-05	P04179;P04179-4;P04179-2;F5H4R2;F5GYZ5;P04179-3;F5H3C5	Superoxide dismutase [Mn], mitochondrial	SOD2	9	9	76.6	24.75	228	20.4929	20.2734	20.2508	20.6127	20.8824	19.3928	19.2322	19.5964	19.1149	19.4503	19.5746	20.2208	19.9188	20.2232	19.8961
2.41073e-08	P02671;P02671-2	Fibrinogen alpha chain;Fibrinopeptide A;Fibrinogen alpha chain	FGA	28	27	41.5	94.972	382	17.2799	17.5795	17.7892	17.2328	17.6876	20.5476	20.5025	20.1483	20.3702	20.2538	19.4438	19.3664	19.454	19.441	19.3726			0.00240048	P04275	von Willebrand factor;von Willebrand antigen 2	VWF	60	58	29.4	309.26	122	14.8716	13.5979	12.6646	13.8543	14.768	11.9451	12.251	12.0531	12.3741	11.202	11.6305	11.5076	13.1133	12.5035	10.0408
7.21915e-06	P02675;D6REL8	Fibrinogen beta chain;Fibrinopeptide B;Fibrinogen beta chain	FGB	26	24	63.5	55.928	340	15.9031	14.7531	15.6412	15.8916	15.9324	17.9175	18.0994	18.2079	17.8468	18.3019	17.5878	17.8932	18.1288	17.7163	17.9757			3.24852e-06	P05413;S4R371;S4R3A2	Fatty acid-binding protein, heart	FABP3	10	10	69.2	14.858	200	22.7977	23.0205	22.7158	22.9784	22.6888	21.5317	21.3957	21.7114	21.86	21.44	22.4105	22.5237	22.4853	22.5086	22.5203
1.95274e-07	P02679-2;P02679;C9JEU5;C9JC84	Fibrinogen gamma chain	FGG	23	23	67.7	49.496	224	17.3261	17.4205	17.5875	17.9789	17.763	19.7408	19.9741	19.6996	19.8388	19.6282	19.7954	19.7495	19.608	19.6166	19.5692			7.97072e-05	P06576;H0YH81;F8W079	ATP synthase subunit beta, mitochondrial;ATP synthase subunit beta	ATP5B	32	25	80.3	56.559	1424	23.313	23.1894	23.3076	23.4068	23.2303	22.928	22.8037	22.8219	22.9743	22.7101	23.1989	23.0696	23.2831	23.1623	23.098
0.000483983	P02730;P02730-2;A0A0A0MS98	Band 3 anion transport protein	SLC4A1	28	28	54.7	101.79	222	14.0632	14.8133	11.1001	16.4453	15.2364	19.814	19.2517	19.5792	19.4226	19.1049	16.0712	15.12	15.6776	15.1999	15.4928			0.000205738	P07195;A0A3B3IS95;A8MW50	L-lactate dehydrogenase B chain;L-lactate dehydrogenase	LDHB	18	18	67.4	36.638	383	20.5618	20.1116	20.1368	20.9173	20.5716	19.4651	19.6178	19.4103	19.3395	19.3378	19.7415	19.5921	19.9254	19.4861	19.5099
0.000258232	P02751;P02751-15;P02751-3;P02751-8;P02751-7;P02751-17;P02751-14;P02751-11;P02751-9;P02751-5;P02751-6;P02751-10;P02751-13;P02751-12;P02751-4	Fibronectin;Anastellin;Ugl-Y1;Ugl-Y2;Ugl-Y3	FN1	78	67	48.9	262.62	815	10.2764	8.47017	10.0369	10.9428	9.54282	11.8585	13.6856	13.6802	14.0289	14.0814	13.3993	13.227	13.4163	13.2656	12.3797			0.000369508	P07954-2;P07954	Fumarate hydratase, mitochondrial	FH	18	17	61.7	50.212	409	20.2025	20.0933	19.7834	20.1704	20.2004	19.2849	19.4357	18.9594	19.1219	19.5991	19.4705	19.8177	19.6854	19.6793	19.7296
2.80257e-05	P02763	Alpha-1-acid glycoprotein 1	ORM1	9	7	42.3	23.511	145	17.7524	17.5486	17.2699	17.4725	17.8674	18.9948	18.7492	19.0803	19.2918	18.6087	18.652	18.6991	18.7471	18.5553	18.8111			0.00126954	P08574	Cytochrome c1, heme protein, mitochondrial	CYC1	10	10	38.5	35.422	239	21.524	20.9169	21.006	20.9288	21.5426	20.5207	20.4217	20.389	20.5626	20.4567	20.9883	20.6216	20.6746	20.712	21.231
0.000142617	P02765;C9JV77	Alpha-2-HS-glycoprotein;Alpha-2-HS-glycoprotein chain A;Alpha-2-HS-glycoprotein chain B	AHSG	4	4	21.3	39.34	139	18.1423	18.2338	18.5008	19.1637	18.0323	19.5638	19.9848	20.2419	20.0525	20.1545	19.2977	19.4384	19.4787	19.5193	18.6492			0.000172366	P09382	Galectin-1	LGALS1	9	9	86.7	14.716	309	20.1353	19.9203	20.0798	20.2005	20.1735	19.2565	19.471	19.4151	19.6549	19.0717	20.1206	19.6751	19.8848	19.6076	20.0754
5.01638e-06	P02787	Serotransferrin	TF	37	36	62.9	77.063	663	19.2402	19.2243	19.0891	18.5747	18.8754	20.4525	20.4029	20.347	20.4042	20.6448	19.9675	19.5662	19.9435	19.5113	19.8631			4.99577e-05	P09493-6	Tropomyosin alpha-1 chain	TPM1	2	0	72.2	32.649	56	20.2222	20.712	20.2968	20.5872	20.5261	19.6429	19.5794	19.2426	19.2731	19.0761	19.7218	19.5392	19.3988	19.4049	19.6073
1.65763e-05	P02790	Hemopexin	HPX	15	15	53.2	51.676	120	14.6257	15.4554	15.5013	14.9792	14.5023	17.5049	17.2284	17.648	17.5735	18.465	16.5588	15.1101	17.2204	12.8516	16.3301			0.000591384	P09497-2;P09497	Clathrin light chain B	CLTB	7	7	22.7	23.181	32	15.1383	15.2541	14.7908	15.7802	15.7206	14.2647	14.3874	14.1083	14.3781	13.9223	16.0142	15.8121	15.6572	15.3641	15.8183
4.71444e-07	P04003	C4b-binding protein alpha chain	C4BPA	19	18	46.4	67.033	59	12.5763	12.2946	12.9077	NaN	13.168	17.4954	17.4838	16.8066	17.8384	17.1086	15.932	15.3794	15.3661	14.373	16.4154			0.000212388	P09622;E9PEX6;P09622-2;P09622-3	Dihydrolipoyl dehydrogenase, mitochondrial;Dihydrolipoyl dehydrogenase	DLD	17	17	59.9	54.177	364	20.4246	20.5687	20.617	20.7619	20.3084	19.6081	19.5231	19.6723	19.8666	19.0617	19.9794	19.6039	20.1172	19.9586	20.2808
3.47705e-10	P04040	Catalase	CAT	23	23	52.2	59.755	397	18.4087	18.597	18.2926	18.5144	18.501	20.6244	20.502	20.5409	20.6396	20.5806	19.2079	19.1473	18.8738	18.9527	19.0346			0.000757385	P10768;X6RA14;H7BZT7;U3KQT1	S-formylglutathione hydrolase	ESD	10	10	61.3	31.462	197	19.1588	19.3103	18.8018	18.5466	18.9773	18.4015	17.9781	18.15	18.1078	18.1914	19.2441	18.9015	18.77	18.9567	18.8394
3.01453e-06	P04114	Apolipoprotein B-100;Apolipoprotein B-48	APOB	122	119	35.8	515.6	440	19.1256	20.1171	18.983	20.2051	19.9539	22.6946	22.7864	22.621	22.5869	22.6495	21.5266	21.0005	21.3971	21.375	21.3205			0.00411248	Q5T4U5;P11310;P11310-2;B7Z9I1	Medium-chain specific acyl-CoA dehydrogenase, mitochondrial	ACADM	15	15	36.3	50.27	149	16.9265	18.0219	18.7655	16.952	16.6261	16.0683	15.22	16.2636	15.3067	15.2953	18.2604	18.3634	18.7763	17.3634	16.6589
0.000187149	P04196	Histidine-rich glycoprotein	HRG	10	10	22.3	59.578	74	14.5549	13.809	12.4123	12.9867	14.5435	17.0163	16.6311	16.3553	16.5872	16.2265	16.514	16.1185	15.8583	15.6828	15.5722			0.00145304	P12235;V9GYG0	ADP/ATP translocase 1	SLC25A4	19	11	71.5	33.064	454	22.1481	22.2409	22.3045	21.6826	22.4251	21.1024	21.3011	21.6521	21.1871	21.5844	21.7407	21.4407	21.6098	21.3179	21.676
5.06611e-05	P05026;P05026-2;V9GYR2	Sodium/potassium-transporting ATPase subunit beta-1	ATP1B1	8	8	32.7	35.061	73	15.0623	15.7223	16.0684	15.4678	15.2645	17.0392	16.7776	16.9753	17.2507	17.0503	16.0848	16.8831	17.5683	16.3605	16.7273			4.31139e-07	P12277;G3V4N7	Creatine kinase B-type	CKB	21	20	72.2	42.644	344	19.9116	19.6787	19.4762	19.7993	19.8025	18.3544	18.3776	18.1477	18.5084	18.3161	18.8043	18.3622	18.5362	18.6072	18.6735
0.000260668	P05109	Protein S100-A8;Protein S100-A8, N-terminally processed	S100A8	5	5	59.1	10.834	83	11.861	11.4813	14.377	NaN	12.4604	16.7707	16.3046	16.4446	16.2997	16.3247	20.5712	21.1868	21.1755	21.135	20.7291			8.01284e-05	P13797;A0A0A0MSQ0;P13797-2;P13797-3	Plastin-3	PLS3	31	24	54.9	70.81	209	15.3944	15.7087	15.6491	15.4803	15.7599	14.7566	14.373	13.8027	14.0033	13.7965	16.1744	16.4951	15.8848	16.0321	15.991
6.80905e-06	P05546	Heparin cofactor 2	SERPIND1	7	7	22.4	57.07	42	13.4833	12.8611	13.2207	12.253	13.3548	15.8383	15.9907	15.614	15.2575	15.5669	15.2915	14.7124	14.1615	14.6236	15.2486			2.19128e-06	P13804;P13804-2;H0YLU7;H0YK49;H0YL12;H0YNX6;H0YKF0	Electron transfer flavoprotein subunit alpha, mitochondrial	ETFA	14	14	64	35.079	338	20.4911	20.2131	20.4079	20.5353	20.3242	19.5821	19.5706	19.5901	19.5306	19.356	19.8723	20.144	19.9822	20.0764	20.012
3.32389e-05	P06396-2	Gelsolin	GSN	2	2	37.1	80.64	35	15.0906	15.1175	14.5864	15.3329	14.6825	16.5461	16.4565	16.1339	16.1775	16.6143	16.6528	16.4327	16.0301	15.6811	16.6506			0.000649479	P16219;E9PE82	Short-chain specific acyl-CoA dehydrogenase, mitochondrial	ACADS	16	16	60.2	44.297	166	18.3108	18.3381	18.8304	18.5496	18.399	17.1016	16.9815	17.5642	17.1796	15.9678	18.0519	17.8681	17.8557	17.832	17.8985
9.86811e-05	P06702	Protein S100-A9	S100A9	8	7	77.2	13.242	151	15.3652	15.9894	15.061	14.2647	15.529	17.6602	17.9447	17.1478	17.4125	17.3685	22.3386	22.0949	22.1204	22.0606	21.8778			0.00533032	P16930;P16930-2;H0YLC7	Fumarylacetoacetase	FAH	12	12	40.6	46.374	64	14.3692	15.5168	15.5086	15.7032	15.3806	13.2303	13.8632	12.2194	14.2753	14.2722	13.5914	15.3999	15.0528	15.5183	14.81
0.00247194	P06703;R4GN98	Protein S100-A6;Protein S100	S100A6	6	6	74.4	10.18	77	18.3623	17.6426	17.0889	17.4118	18.3213	19.3212	18.4426	20.1696	19.5394	19.4833	18.1421	17	18.6433	17.6765	18.4191			6.12987e-05	P17152	Transmembrane protein 11, mitochondrial	TMEM11	3	3	17.7	21.541	44	16.838	16.223	16.1348	16.3524	16.7789	15.4116	15.049	15.0752	15.3871	15.0975	16.6183	15.9227	15.6252	15.9142	16.6112
6.82373e-07	P06727	Apolipoprotein A-IV	APOA4	19	18	51.5	45.398	261	15.964	16.2702	16.7358	16.6711	16.3427	18.5782	18.5143	18.339	18.6941	18.477	18.1597	17.5392	17.8744	17.8233	17.8095			3.16263e-05	P17540	Creatine kinase S-type, mitochondrial	CKMT2	32	26	69.7	47.504	1036	23.1026	22.923	23.1417	23.0466	23.1036	22.448	22.4936	22.3952	22.5969	22.1991	22.7633	22.6438	22.6953	22.5867	22.7309
0.00128065	P07357	Complement component C8 alpha chain	C8A	9	9	25	65.163	26	12.8521	NaN	NaN	NaN	13.5564	14.5692	14.95	15.0219	14.9943	15.3056	NaN	NaN	NaN	NaN	NaN			0.00051293	P18085;C9JPM4;C9JAK5	ADP-ribosylation factor 4	ARF4	10	6	60.6	20.511	111	16.9448	17.3929	16.3478	16.4199	17.1298	15.5369	15.7007	15.7319	15.7871	15.6978	16.7988	17.1356	17.2792	17.2205	16.9334
6.75216e-05	P08603	Complement factor H	CFH	39	37	43.1	139.09	155	14.1487	12.3059	14.3737	14.0351	14.1586	16.9306	16.8214	16.7231	16.8976	16.3801	16.5389	16.7184	16.7699	16.6653	16.7869			0.00357624	P20674;H3BNX8	Cytochrome c oxidase subunit 5A, mitochondrial	COX5A	9	9	47.3	16.762	135	20.3869	21.1843	20.7394	20.675	20.5469	19.4849	19.6877	19.6844	18.5084	20.1033	18.8296	20.2732	19.3958	19.5253	19.9837
0.000267988	P08697;C9JMH6;A0A0J9YY65;A0A0G2JPA8;P08697-2	Alpha-2-antiplasmin	SERPINF2	7	7	30.3	54.565	17	10.2142	NaN	NaN	NaN	11.0725	14.7341	13.8482	15.2462	14.6858	14.6624	11.37	12.6238	NaN	12.0502	12.8457			2.21657e-05	P21291;E9PS42;E9PND2;E9PP21	Cysteine and glycine-rich protein 1	CSRP1	8	8	60.6	20.567	134	16.6174	16.8358	16.7116	16.6683	16.7965	15.6186	15.1068	15.7083	15.5128	14.9557	17.1777	16.8015	16.6936	17.0108	17.3363
0.000803236	P09104;P09104-2;F5H0C8	Gamma-enolase;Enolase	ENO2	12	12	55.5	47.268	33	15.2061	14.4614	14.5633	15.1581	14.9446	15.8027	16.2831	15.7897	15.5738	16.228	18.7634	15.5812	16.5488	16.5978	18.0402			0.0117111	P21580;D3TTY5;A0A087WU80;A0A087WXL5;A0A087X1N1	Tumor necrosis factor alpha-induced protein 3;A20p50;A20p37	TNFAIP3	6	5	10.1	89.613	9	16.3756	17.1747	NaN	16.2841	NaN	NaN	NaN	13.5032	14.3612	NaN	NaN	NaN	NaN	NaN	13.7586
0.00327541	P09874	Poly [ADP-ribose] polymerase 1	PARP1	33	32	39.7	113.08	143	13.6388	15.0648	16.5454	16.522	14.0822	17.7403	17.586	17.5432	17.9559	17.5833	15.9095	15.7866	15.2467	16.9159	13.7082			5.0543e-06	P21912;A0A087WWT1;A0A087WXX8	Succinate dehydrogenase [ubiquinone] iron-sulfur subunit, mitochondrial	SDHB	14	14	51.4	31.629	189	20.0414	19.674	19.9536	20.3111	19.6524	18.6396	18.4574	18.4022	18.4246	18.2186	19.4207	19.1163	19.2543	19.2545	19.1392
0.000300711	P0DOY2;P0DOY3;P0CF74	Ig lambda-6 chain C region	IGLC6	5	1	79.2	11.293	160	18.1152	17.5089	17.7988	18.2179	18.098	19.8116	18.76	20.1517	20.0425	20.3646	19.4841	19.7024	20.197	19.2793	19.5454			0.00499988	P21953	2-oxoisovalerate dehydrogenase subunit beta, mitochondrial	BCKDHB	7	7	28.6	43.122	23	16.1081	15.8956	16.4486	16.2924	15.8845	16.0713	14.4733	14.6852	14.3589	14.1435	14.154	NaN	NaN	NaN	13.5657
2.5698e-09	P11166	Solute carrier family 2, facilitated glucose transporter member 1	SLC2A1	6	6	18.5	54.083	60	15.9835	15.5892	15.5949	15.9266	15.8744	18.9177	18.9403	18.9445	18.8072	18.5932	16.4758	15.806	15.533	16.0895	16.1935			6.79707e-05	P22307-7;P22307-8;P22307;P22307-4;P22307-6;P22307-2	Non-specific lipid-transfer protein	SCP2	13	13	31	54.415	80	17.7713	18.6396	18.3578	18.7286	17.8417	16.7533	16.7954	16.7824	16.7625	16.782	18.7774	19.0238	19.0533	18.953	19.137
2.29576e-07	P11277-2;P11277;P11277-3	Spectrin beta chain, erythrocytic	SPTB	92	90	54.5	267.82	729	17.0123	16.8636	16.8114	16.52	17.041	18.3558	18.3239	18.3521	18.3678	18.4205	16.3159	16.0616	15.5863	15.8424	16.1939			0.000711176	P22695;H3BRG4;H3BSJ9;H3BP04	Cytochrome b-c1 complex subunit 2, mitochondrial	UQCRC2	20	19	66	48.442	664	22.62	22.5605	22.1575	22.3658	22.4461	21.8105	21.8541	21.438	21.5831	22.0084	22.5044	22.4564	22.4494	22.1655	22.3371
0.000301608	P12882	Myosin-1	MYH1	73	50	76.2	223.14	1455	22.2028	22.407	22.3368	22.0466	22.447	22.7703	22.8787	22.7563	22.675	22.7924	21.5689	21.6747	21.5068	21.766	21.5885			3.51714e-05	P23141-3;P23141;P23141-2	Liver carboxylesterase 1	CES1	20	20	41	62.392	59	18.775	19.0362	18.651	18.8248	18.8521	18.2241	18.3161	18.2473	18.34	18.1925	14.2956	18.5082	18.4051	18.612	18.2634
0.000406055	P13716;P13716-2	Delta-aminolevulinic acid dehydratase	ALAD	14	13	52.7	36.294	80	13.201	NaN	12.8705	13.1995	13.4946	15.2967	16.2324	15.1855	15.0349	16.7612	12.5882	12.7807	NaN	12.86	15.5022			3.79565e-05	P23786;A0A1B0GTB8;A0A1B0GWC0;A0A1B0GVF3;A0A1B0GV75	Carnitine O-palmitoyltransferase 2, mitochondrial	CPT2	24	24	47.7	73.776	148	16.6626	17.1584	16.8827	16.9297	16.6857	14.9041	15.4384	15.4395	15.8613	15.4567	15.01	15.8143	15.0555	16.2351	15.9488
0.00266425	P14621;U3KQL2;U3KPX1;E9PF46;F8WA34;U3KPX8	Acylphosphatase-2;Acylphosphatase	ACYP2	6	6	41.4	11.139	110	19.332	19.1451	19.8084	19.087	19.3093	20.1375	20.3109	19.8094	19.9503	19.8535	19.7336	19.9804	19.9696	19.9198	19.4671			0.000288035	P24539;Q5QNZ2	ATP synthase F(0) complex subunit B1, mitochondrial	ATP5F1	13	13	58.2	28.908	354	21.4806	21.8634	21.6663	21.9337	21.9206	21.2643	21.0362	20.9974	21.1346	21.2663	21.431	21.726	21.6024	21.8134	21.5801
8.86002e-08	P16157-3;P16157-14;P16157-12;P16157-16;P16157-10;P16157-21;P16157;P16157-8;P16157-5;P16157-7;P16157-13;P16157-15;P16157-4;P16157-6;P16157-9;P16157-11;P16157-2;H0YBS0	Ankyrin-1	ANK1	48	41	40.7	206.02	261	13.6233	13.8087	13.3004	12.459	13.4198	17.5362	17.6693	17.9098	17.7535	17.9616	14.5277	13.8762	13.898	14.6026	13.9327			1.33195e-05	P24752	Acetyl-CoA acetyltransferase, mitochondrial	ACAT1	18	17	64.4	45.199	447	20.4759	20.2855	20.7833	20.589	20.3954	19.712	19.6968	19.5669	19.5821	19.6949	20.5063	19.8609	20.025	20.0269	20.2776
2.33547e-06	P16452-3;P16452;P16452-2;F5H563	Erythrocyte membrane protein band 4.2	EPB42	9	9	20.4	69.455	38	NaN	13.5969	NaN	13.5054	13.0672	16.0545	16.0331	15.9638	15.7346	15.8141	12.7763	NaN	NaN	NaN	NaN			5.20747e-05	P28331-4;P28331;P28331-2;P28331-5;B4DJ81;P28331-3	NADH-ubiquinone oxidoreductase 75 kDa subunit, mitochondrial	NDUFS1	31	31	61	73.527	606	20.5486	20.4152	20.6923	20.9832	20.5939	19.4929	19.6759	19.7249	19.6976	19.9523	20.1806	20.19	20.3259	20.3987	20.2463
0.00339102	P17066;P48741	Heat shock 70 kDa protein 6;Putative heat shock 70 kDa protein 7	HSPA6;HSPA7	1	1	12	71.027	47	16.9642	17.9767	19.6013	18.8561	16.3255	20.0407	20.3594	20.519	20.5004	21.0362	17.8976	20.4546	20.759	20.5748	18.2066			0.00148213	P30041	Peroxiredoxin-6	PRDX6	16	16	74.1	25.035	341	18.9722	19.5007	19.0413	18.8605	19.3927	17.7899	18.0161	18.3218	18.6514	18.3834	19.0375	18.7677	18.5859	19.0213	18.9634
0.00291808	P17342-2;P17342;C9JK69;P17342-3	Atrial natriuretic peptide receptor 3	NPR3	6	6	12	59.766	11	NaN	12.614	NaN	12.4615	NaN	14.3684	NaN	14.5064	NaN	NaN	NaN	12.9739	12.4043	15.0098	11.7617			0.000461959	P30048-2;P30048	Thioredoxin-dependent peroxide reductase, mitochondrial	PRDX3	9	9	63.4	25.838	195	20.6121	19.9362	20.3341	19.9971	20.4544	19.3127	18.9526	19.5553	19.29	19.4781	20.5609	20.1893	20.2382	20.2075	19.9638
8.53962e-05	P19652	Alpha-1-acid glycoprotein 2	ORM2	6	6	39.8	23.602	100	15.5347	16.1057	16.0813	15.794	16.3278	17.142	16.9522	17.597	17.3708	17.1855	16.3825	16.7782	16.8819	16.5776	16.5128			5.58566e-06	P31040;P31040-2;D6RFM5;A0A087X1I3;P31040-3	Succinate dehydrogenase [ubiquinone] flavoprotein subunit, mitochondrial	SDHA	25	25	54.1	72.691	582	20.3564	20.3796	20.5248	20.6363	20.3488	19.4898	19.7432	19.4394	19.6368	19.6765	19.9106	20.1234	20.0007	19.9827	20.0812
0.000407159	P19823;Q5T985	Inter-alpha-trypsin inhibitor heavy chain H2	ITIH2	11	10	22.1	106.46	85	15.5689	NaN	14.5438	15.0282	12.701	17.8117	18.3389	17.9021	17.817	17.9878	16.4409	17.3056	14.9909	16.8906	15.9882			0.0023417	P31153	S-adenosylmethionine synthase isoform type-2	MAT2A	12	4	43.5	43.66	149	16.4338	16.2696	16.3407	16.0116	16.5951	15.4995	15.7767	14.8256	15.7965	15.2805	17.1015	15.5908	16.0191	15.9505	16.8203
0.000961379	P19827;P19827-2;P19827-3	Inter-alpha-trypsin inhibitor heavy chain H1	ITIH1	18	14	31.1	101.39	54	12.3665	11.4008	NaN	12.1295	12.3291	13.4871	14.1604	15.3409	14.9361	15.6288	12.7375	13.4271	13.5252	14.24	13.0079			1.32093e-06	P31930	Cytochrome b-c1 complex subunit 1, mitochondrial	UQCRC1	22	21	60.8	52.645	728	21.0645	21.2656	21.2958	21.1418	21.0926	20.5439	20.563	20.5677	20.5595	20.4764	21.1258	20.9224	20.8951	20.8834	20.9433
6.52542e-05	P26447	Protein S100-A4	S100A4	3	3	28.7	11.728	94	17.2202	17.5356	17.078	17.2415	17.9503	19.2297	19.301	18.6751	18.8783	18.6796	19.484	19.2237	19.5367	19.6135	19.7109			2.21918e-07	P31937	3-hydroxyisobutyrate dehydrogenase, mitochondrial	HIBADH	9	9	38.1	35.329	217	18.7475	18.7708	18.8457	18.7427	18.776	17.7935	17.7421	18.0338	17.9521	17.862	18.5384	18.698	18.8212	18.5297	18.4535
0.000700225	P26639;P26639-2	Threonine--tRNA ligase, cytoplasmic	TARS	22	21	36.9	83.434	90	13.4729	12.8579	13.4688	13.5854	13.108	14.1648	14.389	15.1583	14.4742	14.2486	13.7761	14.4086	15.5238	14.4229	16.3034			4.74627e-06	P33121;P33121-2;E7EPM6;P33121-3;B7Z3Z9;D6RER0	Long-chain-fatty-acid--CoA ligase 1	ACSL1	31	31	57.7	77.942	326	19.498	19.88	19.7206	19.6045	19.8733	18.5297	18.6271	18.6671	18.8777	18.7464	19.0751	18.9454	19.0082	19.1462	18.9864
0.00447828	P26640;A0A140T936	Valine--tRNA ligase	VARS	43	43	41.3	140.47	204	17.2227	16.2393	17.2958	17.3869	16.5877	18.331	18.2178	18.9839	17.9549	17.5784	18.1069	17.6453	17.6659	17.6626	18.4799			0.000117915	P34897-3;P34897;P34897-2;G3V2Y4;H0YIZ0	Serine hydroxymethyltransferase, mitochondrial;Serine hydroxymethyltransferase	SHMT2	17	16	48.2	53.454	96	19.5767	19.6006	19.6173	19.2791	19.6884	18.0095	17.7688	16.796	18.2875	17.2384	19.8853	19.5127	19.1571	19.2112	19.8756
2.26394e-06	P30043;A0A2R8YEP4;M0R192;A0A2R8Y7Y9;M0QZL1	Flavin reductase (NADPH)	BLVRB	11	11	80.1	22.119	445	19.2066	19.0791	19.2649	19.4752	19.1232	20.4048	20.1758	20.2767	20.3073	20.5448	19.4741	19.3579	19.6622	19.3724	19.6353			0.00188411	P35555	Fibrillin-1	FBN1	106	103	53.6	312.3	631	17.9687	16.8235	17.449	17.803	17.3256	16.0956	16.8178	16.519	16.1662	15.9002	16.8836	16.824	15.1453	16.2305	17.0427
0.00356287	P36955	Pigment epithelium-derived factor	SERPINF1	9	9	44.5	46.312	71	12.93	NaN	12.6011	13.1424	11.8269	13.4489	14.1991	14.3746	14.0885	13.7754	14.6286	14.3248	14.2669	14.5723	14.5193			0.000222763	P35579;P35579-2	Myosin-9	MYH9	106	84	55.8	226.53	1672	18.9167	18.5717	18.6451	18.6093	18.6699	18.134	18.2767	17.9893	18.2074	17.908	18.8251	18.6903	18.6804	18.7879	18.7504
0.00503173	P36959	GMP reductase 1	GMPR	11	11	47.2	37.418	62	13.9246	12.6783	14.8483	15.1722	14.3708	15.6191	16.3326	15.481	16.3718	16.3148	15.5138	16.2988	16.1991	15.9804	15.975			0.00197161	P35754	Glutaredoxin-1	GLRX	3	3	31.1	11.776	40	16.9144	17.7711	17.932	18.053	15.7155	13.1629	NaN	12.3538	NaN	NaN	15.4749	13.9541	16.6012	15.1477	13.5778
8.09123e-05	P49721;A0A087WVV1	Proteasome subunit beta type-2	PSMB2	6	6	37.8	22.836	51	12.6042	NaN	11.7533	NaN	12.5919	17.0691	15.9212	16.5317	15.4672	16.2107	15.2345	16.9327	16.4062	16.6276	15.9695			0.00447783	P36551	Oxygen-dependent coproporphyrinogen-III oxidase, mitochondrial	CPOX	14	14	43.8	50.151	53	16.1651	16.6352	16.2785	16.6191	16.3571	15.2874	12.2265	14.6286	15.0286	14.0577	16.9778	16.9525	16.8248	17.0187	16.857
0.00146385	P49841-2;P49841;A0A3B3ITW1	Glycogen synthase kinase-3 beta	GSK3B	10	7	29.3	48.033	21	NaN	13.7858	13.431	NaN	NaN	NaN	15.162	15.2048	15.1128	NaN	15.9696	13.5925	NaN	NaN	15.1571			7.3885e-05	P38646	Stress-70 protein, mitochondrial	HSPA9	32	32	51.7	73.68	684	19.2815	19.1624	19.3787	19.3014	19.1405	18.5698	18.7797	18.6266	18.7613	18.8789	19.249	19.2579	19.2529	19.3269	19.2659
0.00566601	P50747	Biotin--protein ligase;Biotin--[methylmalonyl-CoA-carboxytransferase] ligase;Biotin--[propionyl-CoA-carboxylase [ATP-hydrolyzing]] ligase;Biotin--[methylcrotonoyl-CoA-carboxylase] ligase;Biotin--[acetyl-CoA-carboxylase] ligase	HLCS	6	5	10.7	80.759	25	13.411	13.1004	16.0361	12.7825	16.2221	17.634	17.7357	17.6964	17.5542	NaN	15.1777	16.1602	15.6294	16.1751	15.1377			0.00178178	P41250	Glycine--tRNA ligase	GARS	22	20	39	83.165	127	15.7606	16.1999	14.8198	15.8999	15.7439	14.4501	13.9382	13.8063	14.8204	14.5387	14.7691	15.8083	15.5757	16.2231	14.7865
0.00346773	P50991;P50991-2	T-complex protein 1 subunit delta	CCT4	23	22	58.3	57.924	184	16.9739	16.2532	16.3089	16.2097	16.5475	17.3565	17.4969	16.8895	17.0086	17.6187	18.1662	17.6769	17.8001	17.7769	17.9836			1.4419e-05	P42704	Leucine-rich PPR motif-containing protein, mitochondrial	LRPPRC	55	55	47.8	157.9	587	17.5641	17.5443	17.5773	17.5099	17.6942	16.6966	17.0601	16.8279	16.7479	16.9925	17.4037	17.437	17.5716	17.4135	17.3706
0.000388539	P51648-2;P51648;J3QRD1	Fatty aldehyde dehydrogenase	ALDH3A2	13	11	35	57.669	109	21.779	20.0273	21.9063	21.4803	21.594	23.139	23.5085	23.6127	23.2477	23.7219	21.6407	21.6365	20.6491	21.7494	21.2713			0.000997015	P43034	Platelet-activating factor acetylhydrolase IB subunit alpha	PAFAH1B1	16	16	50.5	46.637	114	18.1901	17.3794	17.672	18.179	18.0268	16.8448	NaN	16.7694	16.2844	16.9181	18.4915	17.7496	17.6308	18.0544	18.1737
0.00027473	P51884	Lumican	LUM	9	6	34.3	38.429	247	18.544	18.6645	18.1313	18.5596	18.4016	19.4686	19.6113	19.4169	19.5195	18.928	19.4452	19.2372	19.0423	19.2474	19.0871			1.20867e-05	P43155-2;P43155;P43155-3	Carnitine O-acetyltransferase	CRAT	27	26	57.5	68.568	439	19.3973	19.5461	19.4925	19.7146	19.5423	18.9157	18.4971	18.6536	18.7099	18.7877	18.8908	18.7973	18.9174	18.8065	18.9022
4.70931e-07	P51888	Prolargin	PRELP	14	14	40.1	43.809	243	15.8936	15.7272	15.4021	15.3464	15.9493	17.5213	17.57	17.4654	17.6012	17.4568	16.6263	16.4694	16.4194	16.5414	16.4334			0.00358971	P45381	Aspartoacylase	ASPA	8	8	32.9	35.735	52	15.175	15.4766	15.4554	15.63	15.4161	14.4982	14.587	14.4675	14.1882	12.9183	15.5798	15.088	15.3757	14.9946	14.4433
0.00622419	P62280;M0QZC5	40S ribosomal protein S11	RPS11	9	9	48.1	18.431	51	12.4078	12.4743	11.4898	12.7515	12.5286	13.2341	13.4504	15.5868	14.1845	15.8218	14.6616	12.9384	12.7888	13.8572	14.4576			0.000893867	P47985	Cytochrome b-c1 complex subunit Rieske, mitochondrial;Cytochrome b-c1 complex subunit 11	UQCRFS1	13	3	43.8	29.668	274	21.2353	20.9895	20.7779	21.0022	20.9578	20.2921	20.2967	19.7762	20.406	19.5805	20.7254	20.5635	20.4134	20.2073	20.4619
2.26938e-09	P68871;A0A2R8Y7R2;F8W6P5	Hemoglobin subunit beta;LVV-hemorphin-7;Spinorphin	HBB	20	12	100	15.998	2395	23.7694	23.8613	23.6458	23.688	23.6465	25.8839	25.8507	25.8635	25.8307	25.5657	24.0741	24.0118	23.9377	24.0044	23.9621			0.000165606	P48735;P48735-2	Isocitrate dehydrogenase [NADP], mitochondrial	IDH2	22	20	51.8	50.909	657	22.1389	22.2388	22.1983	22.2549	22.0131	21.6585	21.7043	21.6301	21.6639	21.9206	22.0249	21.7153	21.8436	21.8399	21.8436
7.947e-10	P69905;G3V1N2;A0A2R8Y7C0	Hemoglobin subunit alpha	HBA1;HBA2	17	13	99.3	15.257	1844	23.633	23.4814	23.3972	23.5849	23.6343	25.8109	25.8142	25.7494	25.9546	25.6465	23.7283	23.8522	23.7366	23.9335	23.7232			0.00279246	P49207	60S ribosomal protein L34	RPL34	4	4	21.4	13.293	18	14.2095	16.1759	14.7555	14.4373	15.4477	12.89	12.6598	13.6199	12.3284	NaN	13.8421	14.4473	15.4757	15.2254	14.2079
0.00255934	Q13163;Q13163-4;Q13163-2;Q13163-3;A6NK28	Dual specificity mitogen-activated protein kinase kinase 5	MAP2K5	4	4	12.7	50.111	5	17.4516	17.1829	17.0385	NaN	17.4309	18.8328	NaN	NaN	NaN	18.4018	NaN	18.3695	18.2649	18.2807	NaN			4.13615e-05	P49411	Elongation factor Tu, mitochondrial	TUFM	23	22	59.7	49.541	475	20.2302	19.9468	19.7703	19.8153	20.1306	18.9037	19.0804	19.0229	18.8285	18.4749	19.2369	18.8989	18.5507	18.765	19.1356
0.00175689	Q13439-3;Q13439-5;Q13439-4;Q13439;H0Y6I0	Golgin subfamily A member 4	GOLGA4	73	63	37	260.32	133	18.5275	17.2836	18.6083	18.5195	18.637	21.0917	21.0062	20.9893	21.0851	18.9057	20.6682	19.1846	18.1161	20.6013	20.5782			0.0055579	P49419-2;P49419;A0A1B0GW77;A0A1B0GTG2;A0A1B0GW82;A0A1B0GUA1;A0A1B0GV49;A0A1B0GTJ4;A0A1B0GTY9;P49419-4	Alpha-aminoadipic semialdehyde dehydrogenase	ALDH7A1	20	20	50.7	55.366	78	NaN	15.1226	15.0279	14.7836	NaN	NaN	13.3489	12.8035	11.6011	13.2286	11.9176	15.013	14.7714	NaN	NaN
0.0066155	Q13596;Q13596-2;Q13596-3;H0YK42	Sorting nexin-1	SNX1	20	18	45.4	59.069	62	17.0958	17.3799	17.0246	16.9639	17.1225	18.5456	18.6401	18.5154	17.0382	18.5944	16.3708	17.7815	17.6732	17.6599	17.6292			4.33867e-05	P49748;P49748-3;P49748-2	Very long-chain specific acyl-CoA dehydrogenase, mitochondrial	ACADVL	34	33	68.2	70.389	792	20.9428	20.9453	21.1125	20.9513	20.757	20.2586	20.1785	20.2825	20.3625	19.9363	21.1578	21.1229	21.0502	20.9897	21.0389
4.72432e-06	Q14324	Myosin-binding protein C, fast-type	MYBPC2	55	55	59	128.07	558	18.1388	18.4682	18.3564	18.2753	18.3006	19.1468	19.2701	19.2303	18.98	19.0469	18.4713	18.7959	18.5191	18.5194	18.5746			0.00499705	P49773;D6REP8;D6RE99;D6RD60	Histidine triad nucleotide-binding protein 1	HINT1	6	6	77.8	13.802	235	19.8525	19.3422	18.8297	19.2372	20.01	18.7418	18.3666	17.6575	18.3734	18.6466	19.1407	18.7582	18.2629	18.9862	19.2994
0.000363416	Q15582;H0Y8L3	Transforming growth factor-beta-induced protein ig-h3	TGFBI	25	24	56.4	74.68	225	11.388	10.4223	9.92714	10.1193	11.4367	13.0905	12.9937	13.0142	13.2566	12.089	11.0899	8.29802	10.231	12.0319	10.8782			0.000321568	P49902;P49902-2	Cytosolic purine 5-nucleotidase	NT5C2	8	8	21	64.969	38	14.0707	14.3368	14.1815	13.4019	14.1621	13.1274	12.7545	12.3701	12.0608	12.5643	13.1444	14.2391	14.4173	14.1111	14.861
1.58168e-05	Q16816;F6VCX5;Q16816-2	Phosphorylase b kinase gamma catalytic chain, skeletal muscle/heart isoform	PHKG1	11	11	40.8	45.023	89	16.9556	16.7884	17.0104	17.1393	16.9454	17.7433	17.817	18.2665	17.9428	17.94	17.7058	17.908	17.7955	17.7844	17.7669			0.00666606	P49903;P49903-4;P49903-2;P49903-3;Q5T5U6	Selenide, water dikinase 1	SEPHS1	8	8	35.2	42.91	34	14.8464	NaN	14.6121	NaN	15.1827	14.1798	13.2622	13.2739	13.0396	14.0189	15.8404	13.4726	13.3425	14.2969	15.7183
1.60034e-05	Q5TDH0;Q5TDH0-3;Q5TDH0-2	Protein DDI1 homolog 2	DDI2	10	10	42.4	44.522	49	13.2598	12.0086	12.4681	11.8011	13.1258	14.9903	15.472	15.4702	15.436	15.3007	13.8621	12.7073	12.6255	NaN	10.4929			0.000115234	P51398-2;P51398-3;P51398;V9GZ03;V9GYL9;V9GYJ9	28S ribosomal protein S29, mitochondrial	DAP3	9	8	31.1	41.044	44	15.2389	15.6422	15.4575	15.5004	15.3138	14.7236	14.5799	14.0747	14.3029	14.6273	15.4016	15.4633	15.2431	15.203	15.283
0.000105276	Q86U86-5;Q86U86-4;Q86U86-7;Q86U86-3;Q86U86-9;Q86U86-2;Q86U86-8;Q86U86;E7EVG2;H0Y5B5;Q86U86-6	Protein polybromo-1	PBRM1	19	19	15.5	182.12	23	15.2041	15.6675	15.2588	NaN	15.8449	17.0241	16.9901	16.9032	NaN	16.8533	14.7713	15.6737	16.3749	16.3522	14.9549			9.74789e-05	P51553;P51553-2;G5E9Q7;E7EQB8;E9PF84	Isocitrate dehydrogenase [NAD] subunit gamma, mitochondrial;Isocitrate dehydrogenase [NAD] subunit, mitochondrial	IDH3G	9	8	41	42.794	120	17.6778	18.0129	17.7886	17.7559	17.9102	17.0193	17.0742	17.3187	17.1036	17.3661	17.3156	17.3102	17.0374	16.8117	17.5025
2.10643e-05	Q86VF2-5	Immunoglobulin-like and fibronectin type III domain-containing protein 1	IGFN1	47	43	25.6	383.8	166	15.9553	15.859	15.547	14.5322	16.4862	18.5048	18.4258	18.6193	18.6996	18.5862	15.7144	14.8856	14.7622	14.9951	16.5103			0.00197966	P51970	NADH dehydrogenase [ubiquinone] 1 alpha subcomplex subunit 8	NDUFA8	8	8	63.4	20.105	151	18.9184	18.1706	18.3633	18.4856	19.2427	17.6839	18.0092	17.2137	17.4322	17.109	18.2335	17.6435	17.527	17.6594	18.0233
0.00254887	Q8N129;A0A0J9YYJ0	Protein canopy homolog 4	CNPY4	5	5	23.4	28.309	13	NaN	13.7465	NaN	13.7767	13.6226	14.7123	14.6167	14.3784	NaN	14.2233	NaN	14.2164	NaN	NaN	NaN			0.00152199	P52895;B4DK69;S4R3P0;H0Y804	Aldo-keto reductase family 1 member C2	AKR1C2;AKR1C1	9	2	44	36.735	115	16.5105	16.2433	16.1386	15.395	16.3497	15.131	15.0612	15.2764	15.3498	15.0728	16.3194	16.2229	15.962	15.9603	16.4561
0.00408086	Q8TEA8;A0A2R8YCT7;A0A2R8Y6X2	D-tyrosyl-tRNA(Tyr) deacylase 1	DTD1	5	5	31.6	23.423	30	12.196	12.9045	14.3083	12.7316	12.6851	15.0435	14.9717	NaN	14.4999	14.469	13.8678	15.1051	15.3869	15.1609	14.3144			0.000904778	P53701	Cytochrome c-type heme lyase	HCCS	9	9	39.2	30.601	63	20.2903	20.1824	19.472	20.3679	20.9093	18.5113	19.2111	19.091	18.9558	18.7508	19.7372	18.9688	19.1731	19.0963	19.046
0.000291349	Q96GM8;Q96GM8-2	Target of EGR1 protein 1	TOE1	7	7	22.9	56.547	12	15.8843	16.0013	NaN	NaN	16.0321	16.6294	16.664	16.5596	NaN	NaN	NaN	14.9781	NaN	NaN	NaN			0.000683504	P54136;P54136-2	Arginine--tRNA ligase, cytoplasmic	RARS	29	28	50.2	75.378	163	17.4246	17.5769	17.7589	17.3501	17.4433	16.3548	16.7572	17.0534	16.8708	16.8576	17.7138	18.3222	17.8031	17.9385	17.4937
0.00339133	Q96PN6-4;Q96PN6-2;Q96PN6;V9GY51	Adenylate cyclase type 10	ADCY10	2	2	1.4	169.75	2	14.2258	14.1656	15.0582	14.4533	14.5175	14.8085	16.8117	16.9249	16.9431	15.9905	13.5577	14.6606	14.5239	15.6882	15.4718			0.00549592	P54727;Q5W0S5;P54727-2	UV excision repair protein RAD23 homolog B	RAD23B	6	6	21.5	43.171	61	15.8212	NaN	15.6326	14.9222	16.2509	13.8377	14.5843	12.5757	11.3953	12.3915	14.9455	14.8975	14.9363	14.6148	13.4648
0.000204029	Q96PU8-9;Q96PU8-8;Q96PU8-6;Q96PU8;Q96PU8-5;Q96PU8-3;H0YG47	Protein quaking	QKI	11	11	42	35.13	34	14.0525	NaN	14.0604	13.7413	14.0531	15.0734	14.7991	15.0593	14.7101	15.3459	16.3172	15.9917	15.9282	12.1768	15.9981			0.00232474	P56181-2	NADH dehydrogenase [ubiquinone] flavoprotein 3, mitochondrial	NDUFV3	14	13	39.5	50.983	139	16.3632	16.5445	15.841	15.5794	15.902	14.026	14.5557	14.7655	15.0737	15.3938	15.8266	15.98	15.6681	15.8168	16.457
0.000319604	Q99584	Protein S100-A13	S100A13	3	3	32.7	11.471	55	18.3076	18.0761	18.1257	17.6908	18.3621	19.1227	19.1793	19.1232	18.9285	18.6878	19.5567	19.2743	18.9391	19.0823	19.3329			0.000194413	P57772;P57772-2;C9J8T0	Selenocysteine-specific elongation factor	EEFSEC	14	13	30.5	65.304	28	15.8451	15.9815	16.3757	NaN	16.3876	14.8101	14.6286	15.289	14.7526	14.5681	16.0228	15.3852	14.7126	15.3887	15.8503
0.00123763	Q99766;A0A2R8YDJ1;Q8WXQ4	ATP synthase subunit s, mitochondrial	ATP5S	7	7	40.5	24.866	27	NaN	16.4645	NaN	16.1605	16.5173	NaN	NaN	17.7027	18.274	18.0702	NaN	18.2203	18.6758	18.2146	17.3909			6.0395e-06	P61457	Pterin-4-alpha-carbinolamine dehydratase	PCBD1	6	6	66.3	11.999	38	15.6023	15.7144	15.9475	15.8844	15.3913	13.8472	14.2135	13.7632	14.2143	14.3822	15.2088	14.6676	14.1867	14.9609	14.7473
0.00522124	Q9BUQ8	Probable ATP-dependent RNA helicase DDX23	DDX23	22	21	27.3	95.581	34	13.867	14.4261	NaN	14.9015	13.9886	17.0103	17.0712	17.0643	17.0797	14.7	14.5816	14.8847	NaN	14.7234	15.0516			0.00538012	P62136;P62136-2;E9PMD7;P62136-3	Serine/threonine-protein phosphatase PP1-alpha catalytic subunit;Serine/threonine-protein phosphatase	PPP1CA	18	5	63	37.512	111	16.3427	16.0069	16.2883	16.209	15.792	14.3481	12.9745	14.5292	15.8376	13.5153	17.3501	17.0057	16.9386	16.7103	16.7361
0.00171313	Q9HCM4-4;Q9HCM4-3;Q9HCM4;Q9HCM4-2	Band 4.1-like protein 5	EPB41L5	10	10	18.3	77.519	14	17.3985	15.9447	17.7256	18.4702	16.9471	19.6853	19.8747	19.5371	18.6167	20.0693	NaN	17.6787	18.7337	18.1983	17.9629			0.000160962	P62256;C9JZG9;C9JZY6;P62256-2;H7C4M9;C9J8Q9	Ubiquitin-conjugating enzyme E2 H	UBE2H	4	4	25.7	20.655	28	14.3784	14.5479	14.1037	14.4303	14.2148	13.0569	13.344	13.6688	13.5549	13.026	14.5032	14.7813	14.859	14.9687	15.0181
0.00139879	Q9UDY4;C9JUL4	DnaJ homolog subfamily B member 4	DNAJB4	11	10	40.1	37.806	52	14.0036	15.8145	15.1479	15.9026	14.8453	16.557	16.8461	17.3676	16.9389	16.867	14.1651	15.5082	15.5968	15.8777	14.9773			0.00708061	P62330	ADP-ribosylation factor 6	ARF6	6	6	40.6	20.082	26	14.7827	14.7248	13.9004	13.5578	14.7795	12.6165	NaN	NaN	12.0661	NaN	14.912	13.8844	14.4124	14.1763	14.9639
0.00466708	Q9UGP8	Translocation protein SEC63 homolog	SEC63	22	22	33.4	87.996	70	NaN	12.2486	11.8679	13.5177	NaN	14.0927	14.28	14.118	14.3921	14.0424	13.4209	14.7649	13.7362	13.907	13.2685			0.00466075	P62633-2;P62633;P62633-7;P62633-3;P62633-5;P62633-6	Cellular nucleic acid-binding protein	CNBP	8	1	52.4	18.742	69	14.7492	14.599	14.7922	14.7497	13.723	13.9197	13.5515	12.7905	13.5832	12.7229	15.0917	11.0627	12.8959	12.4987	14.7125
0.000351735	Q9UIC8;Q9UIC8-2;Q9UIC8-3;I3L4A2	Leucine carboxyl methyltransferase 1	LCMT1	14	12	55.7	38.379	29	12.8525	11.266	NaN	12.2134	NaN	14.8427	14.8108	14.4839	14.7649	14.4665	NaN	NaN	NaN	11.8316	NaN			0.0016244	P62714	Serine/threonine-protein phosphatase 2A catalytic subunit beta isoform	PPP2CB	15	2	66	35.575	113	17.1701	16.5629	16.7237	16.5526	16.7932	15.6003	15.1982	16.2897	16.0105	15.4789	16.5557	16.985	16.9976	16.9931	17.0898
7.34827e-07	Q9UKX2	Myosin-2	MYH2	195	46	75.6	223.04	7475	23.9795	23.8491	23.8015	23.8106	23.8503	24.4853	24.3968	24.3645	24.3543	24.4241	24.0823	23.8714	23.8789	23.9635	23.8065			0.00318876	P62829;C9JD32;J3KT29;J3KTJ3;B9ZVP7	60S ribosomal protein L23	RPL23	4	4	36.4	14.865	91	16.7539	17.502	17.7449	17.8165	17.0303	16.4541	15.3728	15.3281	15.655	16.7136	16.8657	18.6194	17.5403	18.1436	17.7208
0.00821195	Q9UM22;Q9UM22-2;Q9UM22-3	Mammalian ependymin-related protein 1	EPDR1	4	3	18.8	25.437	34	12.5044	14.6973	14.0955	14.5245	13.5227	15.7292	15.7607	14.5181	15.9453	15.6142	15.1659	14.3771	15.056	12.7887	15.3067			0.00602504	P62873;P62873-2;F6UT28;B3KVK2	Guanine nucleotide-binding protein G(I)/G(S)/G(T) subunit beta-1	GNB1	11	6	52.6	37.377	66	16.6708	16.7974	16.7025	16.4487	16.8155	15.9369	15.774	15.9486	16.1368	14.6835	17.2165	17.3488	17.5578	16.9921	17.2608
1.71046e-05	Q9Y230;Q9Y230-2;M0R0Y3	RuvB-like 2	RUVBL2	21	21	53.8	51.156	65	13.0186	12.9831	12.9422	13.633	12.4715	15.1398	15.0593	14.9044	15.0965	14.5555	12.9225	11.8953	13.4774	13.2173	13.2431			0.00110764	P82664	28S ribosomal protein S10, mitochondrial	MRPS10	5	4	29.4	22.999	35	15.2742	15.1415	14.4478	14.4868	15.1641	14.1106	13.6868	13.6469	13.348	12.8265	15.1822	14.6534	14.8679	14.5266	14.7652
0.00158965	Q9Y2J2-2;A0A0A0MRA8;A8K968;Q9Y2J2-4;Q9Y2J2-3	Band 4.1-like protein 3;Band 4.1-like protein 3, N-terminally processed	EPB41L3	35	2	52.4	96.513	141	14.9003	13.9218	14.2127	16.0241	15.2272	18.9079	18.1896	18.1001	16.3484	16.818	15.1963	15.6157	15.3883	14.8661	14.3918			1.56711e-05	P82909	28S ribosomal protein S36, mitochondrial	MRPS36	3	3	44.7	11.466	89	17.7895	17.387	17.6334	18.0433	17.6121	15.3991	14.9412	14.122	15.2693	15.6357	17.709	17.3746	17.1074	17.5962	18.0418
5.94043e-05	Q9Y2V2;H3BTK3;I3L3X8;H3BSW7;H3BUY4;H3BPY5;H3BNU9	Calcium-regulated heat stable protein 1	CARHSP1	4	4	42.2	15.892	41	11.3542	10.9758	NaN	11.6451	11.6432	13.0286	13.9809	13.2909	13.2031	13.5972	14.2274	14.2242	14.497	14.5376	14.012			0.00635239	P82933	28S ribosomal protein S9, mitochondrial	MRPS9	13	13	38.6	45.834	42	15.506	15.4788	14.7579	14.5787	15.6979	14.1872	13.2978	14.2456	14.1454	NaN	11.4565	14.4887	NaN	13.1939	14.5038
0.00474743	Q9Y4X5	E3 ubiquitin-protein ligase ARIH1	ARIH1	10	8	22.8	64.117	27	14.2985	13.0657	12.9899	13.2833	13.7967	14.5666	14.7712	14.6098	14.6061	NaN	13.8819	13.5596	13.3508	13.5069	14.309			0.00540624	Q00872-7	Myosin-binding protein C, slow-type	MYBPC1	2	2	70.1	128.4	12	12.4282	11.1277	12.7049	12.6971	12.4398	11.1737	NaN	10.1596	11.0672	10.1813	11.8327	11.3974	NaN	11.4118	11.0271
2.47755e-05	Q9Y657	Spindlin-1	SPIN1	6	5	24.8	29.6	8	16.8566	NaN	16.2782	16.3382	16.6141	17.7726	17.7086	17.6384	17.7542	17.6528	16.2569	16.1587	16.1009	16.084	16.2448			0.00186484	Q00G26	Perilipin-5	PLIN5	9	9	25.1	50.791	81	17.3031	17.8484	18.1338	18.1803	17.6185	16.3133	16.9771	17.0115	16.8339	17.0732	17.4387	17.7778	17.7381	17.7433	17.2263
																										6.10116e-05	Q01469;I6L8B7	Fatty acid-binding protein, epidermal	FABP5	7	7	55.6	15.164	168	18.3956	18.1313	18.3348	18.3441	18.331	17.7536	17.557	17.6431	17.5989	17.235	17.9446	17.8633	17.9939	17.9392	18.1777
																										0.0059223	Q02045-2;D6RB15	Myosin light chain 5	MYL5	1	1	22	14.888	11	18.7557	18.3624	19.6003	19.6771	18.383	18.1924	18.008	17.4907	17.1453	17.5604	17.5368	18.1093	18.0064	15.8003	17.7382
																										0.00561465	Q02252;Q02252-2;G3V4Z4	Methylmalonate-semialdehyde dehydrogenase [acylating], mitochondrial	ALDH6A1	16	16	41.7	57.839	83	17.8677	17.1057	17.2808	16.94	17.2073	15.9249	15.5517	16.0017	15.6219	17.1483	16.2953	17.0958	16.7402	15.9518	16.0538
																										0.00519309	Q02338;E9PCG9	D-beta-hydroxybutyrate dehydrogenase, mitochondrial	BDH1	8	7	29.4	38.157	32	17.2629	17.0117	16.535	16.7171	17.5343	15.5876	15.6793	14.203	12.9666	NaN	16.247	14.1339	14.5025	NaN	16.5913
																										0.00709752	Q02413	Desmoglein-1	DSG1	17	16	24.5	113.75	60	13.9626	14.8791	NaN	NaN	14.7738	11.9222	12.6619	NaN	NaN	11.1859	16.8521	16.6929	16.9581	16.7404	16.1723
																										0.000176104	Q02978;I3L1P8;Q02978-2	Mitochondrial 2-oxoglutarate/malate carrier protein	SLC25A11	12	12	53.5	34.061	287	19.3053	19.565	19.5155	19.7546	19.4358	19.0479	18.9268	18.6345	18.8478	18.757	19.6651	19.798	19.7646	20.0352	19.5601
																										0.00775653	Q03164-2;Q03164;Q03164-3	Histone-lysine N-methyltransferase 2A;MLL cleavage product N320;MLL cleavage product C180	KMT2A	5	5	1.8	427.73	8	14.1495	NaN	14.5758	NaN	14.2949	NaN	NaN	12.9707	NaN	12.438	15.2894	NaN	14.8538	16.2266	15.2886
																										0.000455667	Q08170;A0A0D9SEM4	Serine/arginine-rich splicing factor 4	SRSF4	7	4	16.4	56.678	51	13.9908	14.1685	14.1106	14.6827	13.8962	13.0998	12.8738	12.3077	13.3822	12.7794	14.1643	14.5166	14.3377	14.6093	14.3306
																										0.000783415	Q10713;Q10713-2	Mitochondrial-processing peptidase subunit alpha	PMPCA	17	17	37.1	58.252	106	16.3695	16.2796	16.2914	16.3249	16.3816	15.5141	15.3978	15.4773	15.52	14.4862	16.34	16.1382	16.3983	16.4298	16.5646
																										0.00253105	Q12797-4;Q12797-3	Aspartyl/asparaginyl beta-hydroxylase	ASPH	3	3	18.1	23.796	32	17.6071	17.5002	17.1702	18.079	17.4177	16.6231	16.9025	16.2948	17.0589	16.4295	16.827	16.5304	16.519	16.6676	16.6213
																										0.00194294	Q12974;E9PMY3;E9PML8;E9PJC0;E9PRR9;Q12974-2;Q12974-4;Q12974-3;Q93096	Protein tyrosine phosphatase type IVA 2;Protein tyrosine phosphatase type IVA 1	PTP4A2;PTP4A1	4	4	23.4	19.127	13	13.7521	13.4562	13.5854	13.5175	13.6248	12.8487	12.9014	12.0747	12.912	NaN	14.2192	13.8211	13.4615	14.1585	13.5758
																										0.00201927	Q13011;M0R248	Delta(3,5)-Delta(2,4)-dienoyl-CoA isomerase, mitochondrial	ECH1	15	11	64	35.816	532	19.9079	20.0956	20.5071	20.5846	19.6915	19.1733	19.4054	19.0639	19.565	19.2471	19.7863	19.8914	20.2022	19.7257	19.8572
																										0.00106685	Q13155;A8MU58	Aminoacyl tRNA synthase complex-interacting multifunctional protein 2	AIMP2	7	1	32.2	35.348	83	15.9825	15.666	15.3632	15.9038	15.8048	15.1386	14.9984	14.228	14.6786	14.2282	16.2935	15.632	15.5689	15.4356	16.1561
																										0.000433756	Q13423	NAD(P) transhydrogenase, mitochondrial	NNT	38	7	43.6	113.89	739	20.0203	20.1377	20.2501	20.5753	20.1472	19.5243	19.5177	19.416	19.8041	19.3433	19.9193	20.0111	20.1969	20.3931	19.8146
																										0.00373327	Q13488;E9PM12;E9PMC5	V-type proton ATPase 116 kDa subunit a isoform 3;V-type proton ATPase subunit a	TCIRG1	11	7	17.7	92.967	29	16.8686	NaN	16.0396	NaN	NaN	14.9229	15.0939	14.7128	14.9273	14.2555	NaN	15.3894	14.9825	15.078	15.1292
																										0.000433625	Q13838-2;Q13838;Q5STU3;A0A0G2JJZ9;F6WLT2;A0A140T9X3;F6TRA5;A0A0A0MT12;F6UJC5;A0A140TA18;A0A140T9X9;A0A140T996;F6S4E6	Spliceosome RNA helicase DDX39B	DDX39B	15	6	45.4	50.679	179	16.424	16.2182	16.2478	15.8553	16.614	15.0241	15.4474	15.0396	15.3909	15.5899	16.9756	17.0109	16.4595	16.879	17.5077
																										0.00492685	Q14240;Q14240-2;E7EQG2	Eukaryotic initiation factor 4A-II;Eukaryotic initiation factor 4A-II, N-terminally processed	EIF4A2	10	10	55	46.402	150	17.267	17.4106	17.5527	17.3618	17.1752	16.4594	15.8639	16.8908	16.0861	17.0167	17.6361	17.6242	17.5349	17.5673	17.8165
																										0.00613538	Q15075	Early endosome antigen 1	EEA1	62	62	49.4	162.46	294	18.8137	17.9678	18.5294	18.4671	18.5792	18.1213	17.1853	17.5913	17.7224	16.7812	20.1417	19.1372	19.3145	19.7348	19.6255
																										0.00107408	Q15172;Q15172-2	Serine/threonine-protein phosphatase 2A 56 kDa regulatory subunit alpha isoform	PPP2R5A	11	9	30.2	56.193	45	16.7688	16.7688	16.3463	16.8669	16.9222	16.3725	15.9728	15.842	16.0388	15.7276	17.3297	16.2201	16.4235	16.478	16.7821
																										4.14396e-05	Q16134;Q16134-3	Electron transfer flavoprotein-ubiquinone oxidoreductase, mitochondrial	ETFDH	17	17	44.2	68.495	182	18.5507	18.0447	18.0647	18.2609	18.3857	17.2014	16.668	17.1942	17.2869	17.0834	17.4663	17.1443	17.4014	17.1936	17.5071
																										0.00610481	Q16543;K7EQA9;K7EKQ2	Hsp90 co-chaperone Cdc37;Hsp90 co-chaperone Cdc37, N-terminally processed	CDC37	13	8	31.7	44.468	116	16.4939	15.825	15.7964	15.7234	15.9217	15.0561	14.7676	14.6397	15.8168	14.8348	16.1366	15.3057	15.6864	15.6422	15.6634
																										0.00104039	Q16718;A0A087X1G1;H7BYD0;Q16718-2;F8WAS3	NADH dehydrogenase [ubiquinone] 1 alpha subcomplex subunit 5	NDUFA5	7	7	66.4	13.459	176	19.8379	19.6159	20.2847	19.8534	20.0455	19.4439	19.0416	19.2554	19.329	18.9561	19.7945	19.5045	19.5472	19.4503	19.5857
																										0.00019184	Q16762	Thiosulfate sulfurtransferase	TST	10	10	49.2	33.429	120	18.4829	18.4425	18.2184	18.3048	18.3735	17.5499	16.5528	17.1899	17.4214	16.7753	18.3286	17.794	17.3948	17.782	18.3055
																										0.000109945	Q16795;A0A3B3ISG8	NADH dehydrogenase [ubiquinone] 1 alpha subcomplex subunit 9, mitochondrial	NDUFA9	21	21	59.4	42.509	269	18.7132	18.6501	18.3817	18.1229	18.8053	17.562	16.996	17.3222	17.4708	17.5644	18.5191	18.3846	18.2922	18.3194	18.5724
																										9.28892e-06	Q16891-3	MICOS complex subunit MIC60	IMMT	1	0	61.6	80.026	22	16.394	15.9768	16.3435	15.9303	15.5731	12.636	12.7742	13.17	NaN	NaN	16.544	16.6865	12.5151	15.2411	16.6437
																										0.0016139	Q49AH0;Q49AH0-2	Cerebral dopamine neurotrophic factor	CDNF	7	7	28.3	20.964	13	15.8375	14.9484	14.6858	15.1103	15.0726	13.6819	13.5918	13.8548	NaN	NaN	13.7776	15.1461	13.5255	15.2282	13.6961
																										7.62112e-05	Q4G0N4;Q4G0N4-2;B7Z8V7;Q4G0N4-3;A0A0C4DGV3	NAD kinase 2, mitochondrial	NADK2	12	12	33.3	49.432	46	14.7246	14.9461	14.513	14.7147	15.0655	13.3892	13.1134	NaN	12.8134	NaN	15.8894	15.7345	15.6444	15.6749	15.7357
																										3.60437e-05	Q4G176;H0YGC7;F5H362;F5H755;F5H5A1;A0A3B3ISK9;F5H3B2;F5H2G6	Acyl-CoA synthetase family member 3, mitochondrial	ACSF3	6	6	12.8	64.129	14	13.6922	14.0007	14.6124	14.6084	13.9029	12.1952	11.437	11.7971	11.4917	NaN	13.8284	14.0196	13.2622	13.2015	13.1674
																										7.49832e-06	Q5HYK3;B4DP72	2-methoxy-6-polyprenyl-1,4-benzoquinol methylase, mitochondrial	COQ5	16	16	56.3	37.14	251	17.8122	17.6426	17.8519	18.0281	18.1259	16.5963	16.6041	16.87	16.8801	16.9097	17.6856	17.7468	17.7048	17.6649	17.5743
																										0.00501382	Q5RI15;Q5RI15-2	Cytochrome c oxidase protein 20 homolog	COX20	2	2	22	13.291	25	16.2627	15.8329	15.7368	16.3081	15.9269	15.2592	15.4439	14.9361	14.3091	NaN	15.691	NaN	15.1273	15.9234	15.9595
																										0.00405643	R4GNA1;Q5TGZ0;A0A087WU07	MICOS complex subunit MIC10	MINOS1-NBL1;MINOS1	3	3	80.3	8.0743	36	17.0612	16.8241	17.0509	16.149	17.3859	15.2502	14.1731	15.8661	14.2125	16.0511	15.9305	13.9873	16.747	13.8659	15.9917
																										7.44989e-05	Q68EM7;Q68EM7-6;Q68EM7-5;Q68EM7-2;Q68EM7-4	Rho GTPase-activating protein 17	ARHGAP17	16	9	27	95.436	49	15.7036	15.6718	15.4722	15.5764	15.6984	14.2549	13.5342	14.628	14.3999	14.2891	15.8959	15.5651	15.1439	15.2678	15.1229
																										2.96209e-07	Q6YN16;Q6YN16-2	Hydroxysteroid dehydrogenase-like protein 2	HSDL2	18	17	55.7	45.394	279	18.6613	18.5465	18.6609	18.6415	18.5494	17.8986	17.7724	17.8277	17.737	17.6151	18.3181	18.066	17.9149	18.2548	18.307
																										2.34035e-05	Q6ZUF6	Putative uncharacterized protein encoded by LINC00336	LINC00336	1	1	8.1	20.903	29	19.7104	19.669	19.8534	19.7174	19.9732	17.9448	18.5159	18.7437	18.6781	18.3566	19.3849	19.6638	19.266	19.4157	19.2949
																										0.00041297	Q7L0Y3;C9JVB6	Mitochondrial ribonuclease P protein 1	TRMT10C	17	17	51.1	47.346	65	18.2272	17.9316	17.4407	16.4447	18.0699	15.4688	16.0102	14.7886	15.3873	15.55	17.0623	17.2959	17.4012	17.2248	17.2299
																										7.2704e-05	Q7Z4H3;Q7Z4H3-2	HD domain-containing protein 2	HDDC2	9	9	60.8	23.39	50	18.0026	18.2198	18.2351	17.5769	17.9619	16.2665	16.6593	16.7259	16.3823	15.6696	17.5369	17.6889	17.7975	17.2187	17.7819
																										4.34505e-06	Q7Z4W1;J3KS22;J3QS36;J3QL34;J3KSZ5;J3QS45;J3KRZ4	L-xylulose reductase	DCXR	10	10	60.2	25.913	113	18.4327	18.6944	18.3817	18.2831	18.3302	17.2562	17.2073	17.2805	17.3371	16.8451	17.7216	17.5266	17.4539	17.3882	17.872
																										0.000569206	Q86TX2	Acyl-coenzyme A thioesterase 1	ACOT1	20	1	67.5	46.277	209	18.9775	18.3034	19.1053	18.9368	18.9848	17.7474	17.8779	18.0442	17.8008	18.2294	18.4195	18.4479	18.4963	18.2115	18.4686
																										0.00139588	Q86UP2;Q86UP2-2;Q86UP2-4;Q86UP2-3	Kinectin	KTN1	56	56	47.1	156.27	300	19.1999	18.6205	18.8723	18.894	19.3193	18.3773	18.0089	17.3751	18.1671	17.514	20.2547	19.7039	19.715	19.792	20.2012
																										0.00414701	Q86UT6;Q86UT6-2	NLR family member X1	NLRX1	12	12	18.2	107.61	38	14.2806	NaN	14.181	14.5852	14.1638	13.4712	NaN	NaN	NaN	13.2965	15.2415	14.9597	14.8531	15.0147	15.5468
																										0.000836806	Q86VN1;Q86VN1-2;A0A3B3ISW7	Vacuolar protein-sorting-associated protein 36	VPS36	11	11	35.5	43.816	33	16.0223	15.9259	15.9745	16.0544	16.0933	15.1803	15.8096	15.4216	15.1915	15.1512	16.1426	16.2518	15.7437	15.7604	16.4476
																										8.77332e-08	Q86WU2-2;Q86WU2	Probable D-lactate dehydrogenase, mitochondrial	LDHD	10	10	32.2	52.144	66	17.5767	17.3339	17.4972	17.6085	17.3993	15.0323	14.9788	14.8992	15.2315	14.437	16.5585	16.0789	16.0084	16.025	16.2511
																										0.00169755	Q8IUI8;Q8IUI8-2	Cytokine receptor-like factor 3	CRLF3	10	10	26.9	49.765	20	17.732	NaN	NaN	18.1264	NaN	16.3425	NaN	16.2571	16.2369	NaN	15.8847	15.8515	16.9201	16.3016	16.305
																										0.00690657	Q8IWE2;Q8IWE2-2	Protein NOXP20	FAM114A1	13	13	40	60.741	72	15.1453	15.6386	14.9926	15.1097	14.9914	NaN	12.0072	NaN	14.2427	11.3875	15.2816	15.5153	15.5301	15.3535	15.1086
																										0.00225629	Q8IWW8-2;Q8IWW8;Q8IWW8-4;Q8IWW8-3	Hydroxyacid-oxoacid transhydrogenase, mitochondrial	ADHFE1	9	9	37.5	45.129	117	18.971	18.2732	18.761	18.6497	18.6538	17.3511	17.6743	18.0597	17.7764	18.2354	18.4302	18.2232	18.2381	18.4394	18.162
																										0.00238557	Q8IYB8	ATP-dependent RNA helicase SUPV3L1, mitochondrial	SUPV3L1	15	15	25.1	87.99	54	15.6362	16.4919	15.9991	16.0567	15.6259	15.2025	15.3064	15.1353	14.8804	14.4501	13.4285	15.3276	14.4522	15.4046	14.3581
																										0.000220466	Q8IYU8;A0A0A0MTD5	Calcium uptake protein 2, mitochondrial	MICU2	8	8	29	49.666	26	14.1786	13.4693	14.5203	14.1128	13.528	12.2486	12.5593	11.8119	12.6718	12.4886	14.4939	14.452	14.4944	14.6113	13.9981
																										0.00300221	Q8NBU5;Q8NBU5-2	ATPase family AAA domain-containing protein 1	ATAD1	9	9	33.8	40.744	66	14.7615	15.6656	14.9825	15.9515	14.6693	14.0875	13.8651	14.1149	14.2826	14.1398	15.0426	15.2279	15.5865	14.9489	14.7888
																										0.00775035	Q8NE86-3;Q8NE86;Q8NE86-2;S4R468	Calcium uniporter protein, mitochondrial	MCU	13	13	44	35.158	79	16.6545	16.473	15.3485	15.0887	16.8216	15.6683	14.2822	13.5902	13.9929	13.4931	13.8826	15.0177	14.9658	14.7911	16.2342
																										0.0042565	Q8NI60;Q8NI60-3	Atypical kinase ADCK3, mitochondrial	ADCK3	19	7	40.8	71.949	291	18.7596	18.1203	18.4665	18.9187	18.5004	17.9701	17.1606	17.6767	17.1442	18.0823	18.5597	17.9742	18.1019	17.9426	18.1536
																										1.24468e-05	Q8NI60-4	Atypical kinase ADCK3, mitochondrial	ADCK3	2	2	40.5	42.536	12	14.9836	14.5183	14.5508	15.0858	14.8313	NaN	11.2984	11.5102	NaN	NaN	14.3407	13.7292	12.8856	12.9902	13.6924
																										0.00274103	Q8TAQ2	SWI/SNF complex subunit SMARCC2	SMARCC2	1	1	22	132.88	1	15.8169	NaN	NaN	15.4544	15.6215	13.1019	NaN	13.6525	NaN	NaN	15.9216	NaN	NaN	15.0189	15.5725
																										0.00185579	Q8WWV3;G3V1R2;Q8WWV3-3;Q8WWV3-2	Reticulon-4-interacting protein 1, mitochondrial	RTN4IP1	8	8	29.8	43.589	41	15.3432	15.4368	15.1817	14.8705	15.9359	14.279	14.1226	14.205	13.9432	12.7894	15.0858	15	14.8247	13.4097	14.9713
																										0.00142815	Q92523;Q92523-4;Q92523-3;Q92523-2	Carnitine O-palmitoyltransferase 1, muscle isoform	CPT1B	18	18	31.2	87.8	150	19.6633	19.2926	19.7501	20.1406	19.821	18.8534	19.1549	18.8433	18.5938	19.1337	19.1742	19.54	19.1932	19.3189	19.1931
																										0.00453838	Q92665	28S ribosomal protein S31, mitochondrial	MRPS31	6	6	20.8	45.318	36	14.7959	14.5945	14.1326	13.8831	15.38	13.2179	11.3533	12.1356	NaN	NaN	14.6436	13.6807	12.6513	14.3046	14.7176
																										0.000848097	Q92667;Q92667-2	A-kinase anchor protein 1, mitochondrial	AKAP1	13	13	22.7	97.34	69	17.3314	17.1848	17.6887	18.2382	17.1722	16.0124	15.6474	16.2242	16.7462	15.9318	16.9118	17.6586	17.9737	18.0558	17.4239
																										0.0120627	Q92859-3;Q92859-2;Q92859-4;Q92859;Q59FP8	Neogenin	NEO1	6	6	6.4	154.3	11	13.7612	13.2135	NaN	NaN	13.737	10.5855	12.1802	12.1585	12.0011	NaN	13.5732	NaN	NaN	NaN	13.4612
																										3.10323e-05	Q92947;Q92947-2	Glutaryl-CoA dehydrogenase, mitochondrial	GCDH	6	6	23.3	48.127	48	15.7439	16.2968	15.3969	15.8866	15.5087	14.2581	14.3868	13.9702	14.4429	14.3074	NaN	13.4463	14.0454	14.7219	13.5742
																										0.00160881	Q93052;A0A087WZF1;C9JUT4	Lipoma-preferred partner	LPP	18	18	49.8	65.746	118	15.355	15.8176	15.1133	15.5327	14.7835	13.8492	13.8039	12.7366	14.1586	NaN	14.8832	15.1893	15.3966	15.0616	14.9905
																										1.96946e-05	Q96AN5;B4DMT0;Q96AN5-2	Transmembrane protein 143	TMEM143	9	9	31.2	51.714	126	16.9947	16.8921	16.9786	16.9987	16.901	14.8647	14.7653	15.1828	14.9061	15.8885	16.7773	16.8419	16.2674	16.1318	16.8336
																										6.01597e-07	Q96CM8-3;Q96CM8;Q96CM8-2;E9PF16;Q96CM8-4	Acyl-CoA synthetase family member 2, mitochondrial	ACSF2	15	15	40.5	66.798	65	16.8466	17.3209	17.2574	17.2869	17.1042	15.5084	15.5	15.3189	15.1095	15.6049	16.4745	17.0136	16.0029	16.9572	16.9123
																										0.000235135	Q96DC8;Q5W0J6;Q5W0J8;Q96DC8-2	Enoyl-CoA hydratase domain-containing protein 3, mitochondrial	ECHDC3	4	4	19.5	32.633	73	15.861	14.6084	15.1309	15.4581	15.3938	13.5358	13.7892	13.0621	13.2951	NaN	15.8858	14.8995	15.0469	15.2122	15.5287
																										0.00345595	Q96E52;H7BZX2;Q96E52-2	Metalloendopeptidase OMA1, mitochondrial	OMA1	4	4	8.6	60.12	17	14.7446	NaN	14.5856	NaN	14.8631	14.1473	13.9313	NaN	NaN	13.8329	14.2466	14.0731	14.2621	13.3961	13.892
																										0.000516067	Q96GK7;Q6P2I3	Fumarylacetoacetate hydrolase domain-containing protein 2A;Fumarylacetoacetate hydrolase domain-containing protein 2B	FAHD2A;FAHD2B	11	11	55.4	34.596	109	18.2024	18.4725	18.6827	18.4875	17.9806	17.16	16.9103	17.4463	17.7722	17.2176	17.6156	17.7381	18.181	17.7067	17.6597
																										0.00345777	Q96IU4;F8W9U3;B4DQI4;Q96IU4-2	Alpha/beta hydrolase domain-containing protein 14B	ABHD14B	8	8	51.9	22.345	122	16.5558	16.2941	16.2532	15.6777	16.189	15.7306	15.603	15.2476	15.3617	14.937	16.6351	16.6733	16.3295	16.6264	16.8253
																										2.58292e-06	Q99541	Perilipin-2	PLIN2	14	14	46.2	48.075	137	18.4358	18.382	18.0467	18.0637	18.2748	16.0178	16.0751	15.4553	15.7578	16.521	17.6158	17.1344	17.2423	17.3748	17.3046
																										1.55707e-05	Q99798;A2A274	Aconitate hydratase, mitochondrial	ACO2	41	41	68.3	85.424	1023	20.8984	21.1655	21.1591	21.1301	20.9388	20.2266	20.3057	20.3714	20.4972	20.439	20.9552	20.9449	20.9906	20.9446	21.108
																										4.2612e-06	Q9BQ69	O-acetyl-ADP-ribose deacetylase MACROD1	MACROD1	9	9	45.2	35.505	110	18.1704	18.2265	18.0613	17.9878	17.9273	17.2372	17.0065	17.3097	17.1322	17.3042	16.9067	16.8532	16.2544	16.5037	16.3112
																										0.00234712	Q9BS26	Endoplasmic reticulum resident protein 44	ERP44	15	15	47	46.971	99	15.3898	15.7824	14.1648	14.7799	15.5324	13.6697	13.6832	12.8142	13.7532	13.9792	14.8293	15.0688	13.3219	15.6336	15.4984
																										2.60018e-05	Q9BV57;Q9BV57-2;A0A0G2JQN5	1,2-dihydroxy-3-keto-5-methylthiopentene dioxygenase	ADI1	8	8	57.5	21.498	55	16.885	18.0575	17.1261	17.2943	16.9142	15.1039	15.1659	15.5697	14.928	15.255	15.3284	15.8364	14.1106	15.1885	15.618
																										0.00354172	Q9BV79;Q9BV79-2;H3BM30	Trans-2-enoyl-CoA reductase, mitochondrial	MECR	6	6	18	40.461	70	18.2902	17.4592	17.3199	17.7423	18.0065	16.3533	15.1644	16.9168	NaN	16.1014	17.7889	17.1804	17.0153	17.2226	17.905
																										0.000584001	Q9BW91-2;Q9BW91;D6RAW2;H7C386	ADP-ribose pyrophosphatase, mitochondrial	NUDT9	11	11	42.3	33.775	47	16.0171	15.7679	15.7413	16.1346	16.4417	15.0759	14.4475	14.4863	14.9887	13.7649	16.0195	15.18	15.0914	15.1761	15.7569
																										1.47471e-07	Q9BXS1	Isopentenyl-diphosphate delta-isomerase 2	IDI2	12	11	69.2	26.752	125	20.4246	20.304	20.2185	20.2091	20.3467	19.0768	19.0474	18.7903	18.8608	18.7056	19.6541	19.2783	19.0491	18.9074	19.7443
																										0.00721749	Q9BY77-2	Polymerase delta-interacting protein 3	POLDIP3	1	1	38.5	42.894	6	14.0476	13.806	14.1459	16.0119	13.6283	12.8509	12.5133	12.976	12.4477	12.91	13.559	13.632	13.6949	13.7685	13.6402
																										0.000457693	Q9C0D3;A8DPD7	Protein zyg-11 homolog B	ZYG11B	11	10	19.4	83.92	39	14.6519	14.4088	13.9883	14.2151	14.6969	13.4917	13.5827	13.4182	13.0988	13.6668	15.1332	14.7461	14.3891	14.8617	15.2074
																										6.80008e-05	Q9H2M9	Rab3 GTPase-activating protein non-catalytic subunit	RAB3GAP2	25	25	23	155.98	60	17.6122	16.5542	16.6985	17.458	17.6621	14.9801	14.7137	14.8439	NaN	15.0284	18.1607	17.701	16.8451	16.6658	18.0423
																										0.00103982	Q9H2U2;Q9H2U2-2;Q9H2U2-3;Q9H2U2-6;D6R967;H0Y9D8	Inorganic pyrophosphatase 2, mitochondrial	PPA2	11	10	49.7	37.92	74	16.6231	16.8899	16.887	16.372	16.0012	15.6511	15.6949	15.4081	15.1645	15.7815	16.1511	16.5769	15.6639	16.4954	16.0206
																										0.0126909	Q9H307	Pinin	PNN	18	18	26.4	81.627	45	17.4714	18.2526	NaN	NaN	NaN	16.3411	NaN	15.4028	16.4388	15.8427	17.3264	17.2766	NaN	NaN	17.2463
																										0.000354651	Q9H479	Fructosamine-3-kinase	FN3K	7	7	28.2	35.171	51	16.3611	16.8873	16.2563	16.3166	16.0723	15.7136	15.0335	15.1152	15.2007	15.4131	16.1827	14.7369	16.1166	15.9741	15.9091
																										0.00198432	Q9H845;H0Y8Z9	Acyl-CoA dehydrogenase family member 9, mitochondrial	ACAD9	20	20	35.6	68.76	60	16.3294	16.0807	15.884	15.9761	16.1146	14.1843	14.2526	15.1363	15.0481	13.0255	15.5997	15.0789	14.8176	14.8069	15.4768
																										0.000117232	Q9H9P8;C9JVN9;Q9H9P8-2	L-2-hydroxyglutarate dehydrogenase, mitochondrial	L2HGDH	18	18	54.6	50.315	83	16.8007	16.489	17.187	16.2796	16.7448	15.5549	15.5816	15.0176	15.2922	14.9092	16.7525	16.3588	16.8333	16.4315	16.6591
																										1.24942e-05	Q9HDC9;H0Y512;Q9HDC9-2	Adipocyte plasma membrane-associated protein	APMAP	13	13	46.6	46.48	74	12.9874	13.5601	13.7654	13.7104	13.4573	12.1896	12.1108	12.0006	12.2161	12.1549	14.4219	14.8138	14.251	14.8599	14.0821
																										1.16094e-05	Q9NPC6	Myozenin-2	MYOZ2	10	10	56.1	29.898	205	19.5825	19.5202	19.4788	19.1098	19.5244	18.2924	18.1637	17.7642	18.114	18.3804	17.5435	17.4866	17.3281	17.4642	17.1085
																										0.000198793	Q9NRX4;Q9NRX4-2	14 kDa phosphohistidine phosphatase	PHPT1	4	4	51.2	13.832	90	18.7612	19.422	19.1035	19.2984	19.0565	17.5489	16.5189	17.7445	17.6195	17.7909	18.2107	18.2743	18.3182	18.1471	18.3483
																										0.00361102	Q9NUP7;Q5VVL2;Q5VVK9;Q9NUP7-2	tRNA:m(4)X modification enzyme TRM13 homolog	TRMT13	4	4	11.2	54.246	9	12.6298	12.7082	12.6522	12.3312	15.0842	11.5474	10.9168	10.6271	9.43773	10.4549	10.7163	12.7345	NaN	NaN	11.4452
																										0.000846408	Q9NVH6;Q9NVH6-8;Q9NVH6-7;Q9NVH6-5;Q9NVH6-4;Q9NVH6-6;Q9NVH6-2;Q9NVH6-3	Trimethyllysine dioxygenase, mitochondrial	TMLHE	8	8	30.4	49.517	31	15.6041	15.8645	16.0974	15.71	15.8797	15.0991	NaN	NaN	15.189	14.9668	15.779	15.5155	16.2939	15.9288	15.1323
																										0.00140823	Q9NX14;Q9NX14-2	NADH dehydrogenase [ubiquinone] 1 beta subcomplex subunit 11, mitochondrial	NDUFB11	4	4	38.6	17.316	56	18.351	17.4223	18.1564	17.353	19.0815	16.9711	15.7543	15.9272	15.9817	14.9798	17.8703	18.2276	18.1205	18.0169	18.353
																										1.05662e-05	Q9NX40;D6RG39;D6RIT9;Q9NX40-3;Q9NX40-2;Q9NX40-4	OCIA domain-containing protein 1	OCIAD1	10	3	46.5	27.626	96	18.2989	18.1078	17.9646	18.5797	18.3722	17.2412	16.997	16.9825	17.1583	16.8764	18.1047	18.0586	17.9756	18.0167	18.2001
																										0.00610126	Q9NZJ6	Ubiquinone biosynthesis O-methyltransferase, mitochondrial	COQ3	8	8	28.7	41.054	77	17.8476	17.7678	18.6017	18.8338	18.6829	17.7362	16.3091	16.5785	16.9102	17.5967	18.0619	17.7477	17.6571	17.997	17.6015
																										0.00193727	Q9P031;F8VNY5	Thyroid transcription factor 1-associated protein 26	CCDC59	3	3	13.3	28.669	4	NaN	17.3491	17.4571	NaN	NaN	NaN	NaN	13.5824	13.8872	NaN	16.2657	15.8113	15.7392	15.5687	14.395
																										0.00454433	Q9P0J0;Q9P0J0-2;B4DEZ3;K7EJE1;E7ENQ6	NADH dehydrogenase [ubiquinone] 1 alpha subcomplex subunit 13	NDUFA13	9	9	61.8	16.698	145	19.8382	18.328	19.669	19.4409	19.2885	18.2779	18.1852	18.5477	17.5582	17.5975	19.3072	19.2062	19.1627	18.8787	19.9114
																										0.00432816	Q9UBQ0;F8VXU5;Q9UBQ0-2	Vacuolar protein sorting-associated protein 29	VPS29	8	8	52.7	20.505	67	15.4065	14.9048	15.6266	15.2509	15.1398	14.1791	13.7042	14.9805	14.3193	14.4372	16.0543	16.0572	16.1264	15.8998	15.7188
																										0.000146891	Q9UDR5;F8WAH1;F8WE53	Alpha-aminoadipic semialdehyde synthase, mitochondrial;Lysine ketoglutarate reductase;Saccharopine dehydrogenase	AASS	8	8	12.6	102.13	24	13.4605	13.4513	13.576	13.6113	13.4625	NaN	NaN	11.7611	11.0124	NaN	12.3272	13.8017	13.6102	13.8516	11.5947
																										0.000277714	Q9UI09	NADH dehydrogenase [ubiquinone] 1 alpha subcomplex subunit 12	NDUFA12	7	7	62.8	17.114	97	17.5015	18.161	18.2224	18.6624	18.0187	16.5662	16.038	16.925	16.9245	16.4378	17.3577	17.4618	17.4691	17.5528	17.7467
																										0.00737161	Q9UKK3	Poly [ADP-ribose] polymerase 4	PARP4	28	28	19.4	192.59	56	NaN	16.8476	16.9042	NaN	NaN	14.5271	14.8965	NaN	NaN	NaN	NaN	16.6368	16.1519	14.4092	15.2354
																										0.000482523	Q9UL25	Ras-related protein Rab-21	RAB21	10	10	58.7	24.347	93	16.294	16.2364	16.9308	16.6355	16.4416	14.6517	15.2448	15.7655	15.2482	14.6272	16.488	16.9224	17.1371	16.6101	16.5488
																										0.000163812	Q9UN37	Vacuolar protein sorting-associated protein 4A	VPS4A	15	3	41.2	48.897	82	17.3436	16.431	16.7894	16.7917	16.9782	15.7883	15.3661	15.3062	15.2346	14.5949	16.3009	16.1214	13.8998	16.3629	15.4728
																										0.000740069	Q9UNM6;A0A087WUL9;Q9UNM6-2;J3KNQ3;E9PL38;H0YD73	26S proteasome non-ATPase regulatory subunit 13	PSMD13	15	15	55.1	42.945	136	16.4102	15.6902	15.5599	15.3507	16.5505	14.0743	14.5445	14.4527	14.6412	14.7824	16.1082	15.9506	15.822	16.0536	16.1214
																										0.00425427	Q9UPT8;M0QY97	Zinc finger CCCH domain-containing protein 4	ZC3H4	11	11	13.7	140.26	22	19.5469	NaN	19.015	NaN	NaN	16.9938	15.6542	15.4699	15.4448	NaN	18.729	15.2334	NaN	NaN	15.7211
																										0.00192761	Q9UPU5	Ubiquitin carboxyl-terminal hydrolase 24	USP24	37	35	19.8	294.36	85	16.078	16.9373	15.4791	16.3589	16.1355	14.4642	14.9938	12.5752	14.3998	13.743	15.6165	16.2667	16.2395	16.1389	16.1693
																										0.00707751	Q9Y277;E5RJN6;E5RHZ6	Voltage-dependent anion-selective channel protein 3	VDAC3	1	1	46.3	30.658	29	15.8966	15.469	15.3917	15.4422	15.9306	14.1141	14.0145	14.9796	14.8424	12.7506	15.4384	13.3577	13.3677	13.0601	15.3512
																										1.51629e-05	Q9Y2J8;Q9Y2J8-2	Protein-arginine deiminase type-2	PADI2	25	25	42.9	75.563	379	20.5375	20.4238	20.7444	20.5359	20.4946	19.7858	19.8771	19.6316	19.5467	19.8917	20.2086	20.406	20.2399	20.6864	20.296
																										1.97858e-06	Q9Y2Z9-3;Q9Y2Z9;A0A0D9SFJ1;Q9Y2Z9-2	Ubiquinone biosynthesis monooxygenase COQ6, mitochondrial	COQ6	11	10	38.4	48.593	142	18.6288	18.6554	18.8943	18.6838	18.6405	17.6046	17.3272	17.7006	17.5848	17.7778	18.4906	18.4068	18.3318	18.1866	18.5392
																										0.000438122	Q9Y371;A0A087WW40;Q9Y371-2;Q9Y371-3	Endophilin-B1	SH3GLB1	9	9	27.1	40.796	91	15.8277	15.112	15.114	15.3706	15.5422	14.474	14.569	14.3767	14.7137	14.6073	16.0917	15.4696	15.5811	15.6488	15.2186
																										0.000699089	Q9Y623	Myosin-4	MYH4	16	16	48.7	223.07	149	21.0834	20.4285	20.7383	20.9436	20.7364	20.0757	20.2894	19.9001	19.9752	19.6672	20.9743	20.8823	20.8027	20.8118	20.6428
																										4.32416e-05	Q9Y6C9	Mitochondrial carrier homolog 2	MTCH2	11	3	44.2	33.331	169	18.5761	18.1307	18.2959	18.4594	18.7026	17.6032	17.6362	17.5345	17.5937	17.3894	18.2642	18.1262	18.0384	18.1028	18.3176
																										0.00898597	Q9Y6I3-3;Q9Y6I3;Q9Y6I3-1	Epsin-1	EPN1	6	6	16.2	57.504	36	16.8219	NaN	16.302	14.6015	NaN	13.5203	13.8734	NaN	13.3004	13.1733	14.6652	17.0113	17.4042	17.2857	16.8734
