# Supplementary material for: Spaceflight on the ISS changed the skeletal muscle proteome of two astronauts
Source: NPJ Microgravity. 2024 Jun 5;10:60. doi: 10.1038/s41526-024-00406-3 (PMC11153545; doi:10.1038/s41526-024-00406-3)
Supplement: Supplementary file 5 — Supplementary Data 3 [file 41526_2024_406_MOESM5_ESM.xlsx]

## Sheet: New for Table S3
Table S3. Proteins with significantly higher expression at La+0 vs Pre, common to both astronauts. Related to Figure 2.
LFQ intensity 02_BDC_02_D1_1_4388	LFQ intensity 02_BDC_03_D1_1_4394	LFQ intensity 02_BDC_04_F1_1_4401	LFQ intensity 02_BDC_05_F1_1_4407	LFQ intensity 02_BDC_D1_1_4382	LFQ intensity 02_Rp0_02_D2_1_4389	LFQ intensity 02_Rp0_03_D2_1_4395	LFQ intensity 02_Rp0_04_F2_1_4402	LFQ intensity 02_Rp0_05_F2_1_4408	LFQ intensity 02_Rp0_D2_1_4383	LFQ intensity 02_Rp14_02_D3_1_4390	LFQ intensity 02_Rp14_03_D7_1_4400	LFQ intensity 02_Rp14_04_F3_1_4403	LFQ intensity 02_Rp14_05_F3_1_4409	LFQ intensity 02_Rp14_D3_1_4384	LFQ intensity AK_BDC_02_D4_1_4391	LFQ intensity AK_BDC_03_D4_1_4397	LFQ intensity AK_BDC_04_F4_1_4404	LFQ intensity AK_BDC_05_F4_1_4410	LFQ intensity AK_BDC_D4_1_4385	LFQ intensity AK_Rp0_02_D5_1_4392	LFQ intensity AK_Rp0_03_D5_1_4398	LFQ intensity AK_Rp0_04_F5_1_4405	LFQ intensity AK_Rp0_05_F5_1_4411	LFQ intensity AK_Rp0_D5_1_4386	LFQ intensity AK_Rp14_02_D6_1_4393	LFQ intensity AK_Rp14_03_D6_1_4399	LFQ intensity AK_Rp14_04_F6_1_4406	LFQ intensity AK_Rp14_05_F6_1_4412	LFQ intensity AK_Rp14_D6_1_4387	Razor + unique peptides	Unique peptides	Sequence coverage [%]	Mol. weight [kDa]	Majority protein IDs	Protein names	Gene names
17.1717	17.7537	17.9255	17.0029	17.1749	20.108	20.2115	19.9282	20.0439	19.7342	19.0763	19.0423	19.1666	19.0245	19.0063	16.0989	15.662	15.3647	15.2939	15.7226	23.3287	23.8865	23.5997	23.5698	23.3576	20.0167	19.4279	19.7316	19.8015	19.8452	52	52	62.2	129.15	A0A087WTA8;P08123	Collagen alpha-2(I) chain	COL1A2
17.1785	17.6577	17.5148	17.4316	17.0815	19.6866	19.2959	19.4546	19.0344	19.8955	18.7405	18.5449	18.5509	18.3481	19.0555	14.1547	14.9278	14.7894	14.6724	12.6938	16.7379	16.3457	16.467	16.6498	16.4281	20.6509	20.4391	20.5861	20.8924	20.746	14	14	42.2	51.991	A0A087X023;Q13203	Myosin-binding protein H	MYBPH
14.8543	14.9885	15.1648	14.5696	15.343	15.7813	15.6299	15.9215	15.7594	15.8316	15.4212	15.9546	15.8516	15.672	15.8182	14.6833	13.3099	13.4318	13.6713	14.1002	16.7012	15.0098	16.3682	16.3163	16.7273	16.2107	14.6689	15.0812	15.2051	15.6181	4	4	32.9	18.388	Q5T092;A0A0A0MR06;Q5T091;O15258;Q5T093	Protein RER1	RER1
19.012	19.8139	19.2757	19.0798	19.072	21.2889	21.1016	21.5813	21.6007	21.2541	21.7865	21.5207	21.5532	21.7512	21.914	18.9059	19.289	19.3507	19.5113	19.3829	21.0558	20.9656	21.0914	21.1803	21.0572	20.5474	19.8531	20.6395	20.6887	20.6406	13	6	60.3	36.105	P01857;A0A0A0MS08;A0A0A0MS07	Ig gamma-1 chain C region	IGHG1
14.8403	14.6021	14.307	14.7363	15.0476	17.7278	17.4363	17.6012	17.7454	17.3238	16.6243	16.8078	16.4277	16.7551	16.641	15.3663	14.6622	16.0702	16.0525	15.8991	17.9964	17.4568	17.6574	17.5434	18.1578	15.6511	15.767	16.1019	16.2014	15.9511	37	0	36.4	187.66	A0A140TA29;A0A0G2JL54;F5GXS0		C4B
17.5412	16.6214	17.3316	17.1765	16.8361	20.701	20.552	20.4892	20.5112	20.5244	19.0688	19.2058	19.2938	19.2136	19.1894	17.4117	16.5734	16.8445	16.8699	17.4004	17.9981	18.6443	18.1166	18.268	18.2973	17.8656	17.9096	17.4172	17.5067	17.6907	9	9	30.6	51.923	A0A1B0GUU9;P01871;P01871-2	Ig mu chain C region	IGHM
17.9191	17.0093	16.9916	17.1662	17.8036	19.4973	19.0484	19.261	19.1485	18.8837	20.2784	19.8837	19.7045	19.7779	20.295	18.249	17.5338	17.6455	17.9204	18.3284	19.7135	19.7253	19.7791	19.3917	19.7728	19.6261	18.2075	19.6563	19.725	19.5699	8	6	43	49.021	A0A286YES1;A0A4W9A917;P01860	Ig gamma-3 chain C region	IGHG3
12.7188	12.6186	15.6002	15.9878	13.96	15.9734	16.1799	17.2659	17.017	17.0272	15.0548	15.3095	15.7198	15.33	14.9061	13.9431	12.7581	13.4479	12.7612	14.1102	22.4279	21.0824	21.3217	21.2137	22.2984	17.6498	16.9747	17.4118	17.8482	17.5406	124	4	40.9	485.42	A0A3B3ISX9;P22105-1;P22105;A0A140TA52;P22105-4;A0A140T8Y3;A0A140T8Z8	Tenascin-X	TNXB
13.6446	12.3176	14.2059	13.9804	13.8711	16.0654	15.3079	16.9828	16.9118	15.5277	16.2774	14.823	14.6235	15.0575	16.0273	12.591	11.1433	13.7573	12.4098	12.518	14.563	13.5793	14.6554	15.5654	15.4266	13.5547	14.8769	15.3309	14.1971	14.6586	34	27	45	108.17	O60716;C9JZR2;O60716-3;O60716-2;O60716-5;O60716-8;O60716-6;O60716-4;O60716-7;O60716-11;O60716-10;O60716-9;O60716-13;O60716-17;O60716-16;O60716-15;O60716-19;O60716-21;O60716-14;O60716-12;O60716-18;O60716-23;O60716-24;O60716-22;O60716-20;O60716-26;O60716-29;O60716-27;O60716-25;O60716-32;O60716-31;O60716-30;O60716-28	Catenin delta-1	CTNND1
15.6855	NaN	15.3027	15.7689	14.5072	17.7291	17.5927	16.782	17.7517	17.9144	17.0124	17.2006	16.4836	17	16.7524	16.0769	16.0532	14.8104	15.9277	15.3252	17.4574	17.1151	16.1485	16.9279	17.1163	17.8613	16.0769	17.8991	18.0272	17.4882	19	16	49.8	53.02	D6RF35;P02774;P02774-3;D6RBJ7;P02774-2	Vitamin D-binding protein	GC
13.9223	14.5793	14.366	13.9802	NaN	16.5547	17.0919	17.4048	17.5635	17.0787	16.1816	16.2892	16.3557	16.4924	16.1051	15.4206	16.5435	16.4722	14.8427	15.6927	16.8328	17.2697	17.2973	17.6534	17.1343	16.6828	17.0343	16.228	16.6568	16.8188	13	13	30.4	59.491	E9PGN7;P05155-2;P05155;P05155-3;H9KV48	Plasma protease C1 inhibitor	SERPING1
17.4605	18.2501	17.2615	17.9415	17.0105	19.5846	18.0679	19.3754	18.3922	19.0175	18.6293	18.868	18.7548	18.6676	17.4769	15.3435	NaN	15.1009	16.2761	15.2626	17.1093	17.3149	17.3116	17.2508	17.1646	17.0033	16.6604	16.4636	16.4737	16.3812	10	10	8.4	186.03	O15047	Histone-lysine N-methyltransferase SETD1A	SETD1A
18.6121	18.7431	18.5482	18.5948	18.8463	19.1473	19.2223	19.1401	19.3162	19.3503	18.0166	18.0112	17.9909	18.031	18.2954	17.5231	17.3507	17.0984	17.0874	17.5537	18.2397	17.7883	18.0298	18.3009	17.8625	18.2575	17.7571	18.2947	18.3705	18.2733	73	6	51.9	172.77	O15061	Synemin	SYNM
16.4128	NaN	16.3469	16.0109	15.9584	17.1191	17.4171	16.8231	16.7939	16.8287	16.7722	16.4667	NaN	16.8762	16.4191	15.1977	NaN	NaN	14.7208	NaN	16.1623	16.6651	NaN	16.0728	15.9511	16.1408	NaN	15.7122	16.2514	15.6119	7	7	9.5	124.71	O60518	Ran-binding protein 6	RANBP6
14.2082	14.1515	13.9049	14.2958	14.2681	15.0887	15.2431	14.7255	14.7932	14.3414	15.5307	15.0107	15.3247	15.0577	15.1912	14.9259	14.2376	13.9216	14.1558	14.5169	18.419	17.9924	16.6259	17.0144	17.9616	16.1537	16.383	16.2788	15.8087	16.3863	6	6	71.1	12.774	O75368	SH3 domain-binding glutamic acid-rich-like protein	SH3BGRL
16.8405	17.1532	16.8135	17.6648	17.1561	19.0358	17.9901	18.1082	18.3731	18.6514	17.4285	17.5344	17.7748	17.9734	17.6651	16.0632	16.7386	17.0208	16.9571	17.5004	18.9485	17.8611	19.3296	19.18	18.8411	17.891	16.8979	17.5959	17.9857	17.8395	21	7	64.3	39.854	P00325;V9HW50;P00325-2;D6RHZ6	Alcohol dehydrogenase 1B	ADH1B;HEL-S-117
16.9632	16.2627	18.034	16.7776	17.6604	19.6587	19.9429	19.5054	19.6805	19.9542	17.5733	17.9039	17.8512	17.792	17.5754	19.7743	19.757	20.0175	20.0243	19.7924	20.4159	20.2774	20.3277	20.5124	20.6088	20.398	19.7312	20.1807	20.2715	20.2587	15	7	37.4	45.205	P00738;A0A0C4DGL8;J3QLC9;J3QR68;H0Y300;P00738-2;A0A087WU08;H3BS21	Haptoglobin;Haptoglobin alpha chain;Haptoglobin beta chain	HP
16.9061	17.3249	16.942	16.8534	16.2413	18.3254	18.4781	18.5345	18.216	18.1242	17.0277	17.4998	17.8142	17.8349	17.2048	17.0621	15.8715	16.7086	16.4539	17.0027	18.2599	18.5558	18.4367	18.5778	18.3205	17.8594	18.1341	17.4267	17.565	17.9012	15	13	44.2	52.602	P01008	Antithrombin-III	SERPINC1
19.0835	19.3036	19.0716	19.2329	19.0084	20.8228	20.7642	20.7401	20.7134	20.3832	19.575	19.657	19.6439	19.5638	19.5852	19.7598	19.3656	19.7995	19.8238	19.9749	20.3872	20.1158	20.764	20.8204	20.7804	20.7806	20.5488	20.9365	20.777	20.6178	21	1	55.5	46.736	P01009;P01009-2;P01009-3	Alpha-1-antitrypsin;Short peptide from AAT	SERPINA1
15.1378	16.0119	15.9478	15.7334	15.3429	18.4028	18.4444	18.3183	18.3411	18.3376	17.8089	18.0743	18.2166	17.9717	17.6634	17.9478	17.8451	17.943	18.1972	17.8725	18.7024	18.75	18.7965	18.953	18.7435	18.349	18.1605	18.4014	18.4326	18.3808	70	62	56.1	187.15	P01024	Complement C3;Complement C3 beta chain;C3-beta-c;Complement C3 alpha chain;C3a anaphylatoxin;Acylation stimulating protein;Complement C3b alpha chain;Complement C3c alpha chain fragment 1;Complement C3dg fragment;Complement C3g fragment;Complement C3d fragment;Complement C3f fragment;Complement C3c alpha chain fragment 2	C3
20.6726	20.6339	20.3838	20.457	20.485	22.33	22.2757	22.1406	22.149	22.0848	21.4464	21.2797	21.4277	21.4087	21.47	17.5861	16.7592	16.8461	16.7717	17.3157	25.4119	25.0238	25.2756	25.654	25.3582	21.5474	21.8551	21.6279	21.6147	21.7488	60	58	62.3	138.94	P02452	Collagen alpha-1(I) chain	COL1A1
15.4474	13.8768	14.3645	14.9308	15.3048	19.8425	19.7761	19.3077	19.3196	19.6536	14.3409	14.4344	14.1979	14.2359	13.496	12.81	13.8231	13.5721	12.8606	12.0018	19.109	18.3823	18.7067	18.7368	18.8715	15.7656	16.1136	16.0707	16.2097	16.1089	75	75	42	280.01	P02549;P02549-2	Spectrin alpha chain, erythrocytic 1	SPTA1
17.2799	17.5795	17.7892	17.2328	17.6876	20.5476	20.5025	20.1483	20.3702	20.2538	19.4438	19.3664	19.454	19.441	19.3726	18.4603	18.0222	17.7736	17.4166	18.3749	21.3934	21.3511	21.4285	21.0359	21.2949	19.238	19.1466	19.1687	19.1051	19.4802	28	27	41.5	94.972	P02671;P02671-2	Fibrinogen alpha chain;Fibrinopeptide A;Fibrinogen alpha chain	FGA
15.9031	14.7531	15.6412	15.8916	15.9324	17.9175	18.0994	18.2079	17.8468	18.3019	17.5878	17.8932	18.1288	17.7163	17.9757	17.4375	16.749	17.0311	17.2898	17.186	18.9843	19.7949	19.1588	19.1305	19.0999	17.2587	17.8611	17.6325	17.5753	17.4323	26	24	63.5	55.928	P02675;D6REL8	Fibrinogen beta chain;Fibrinopeptide B;Fibrinogen beta chain	FGB
17.3261	17.4205	17.5875	17.9789	17.763	19.7408	19.9741	19.6996	19.8388	19.6282	19.7954	19.7495	19.608	19.6166	19.5692	18.1114	17.1242	17.4629	17.0199	17.3452	21.1586	20.7099	21.6014	21.569	21.5197	19.7648	19.1522	19.6377	19.4403	19.2992	23	23	67.7	49.496	P02679-2;P02679;C9JEU5;C9JC84	Fibrinogen gamma chain	FGG
10.2764	8.47017	10.0369	10.9428	9.54282	11.8585	13.6856	13.6802	14.0289	14.0814	13.3993	13.227	13.4163	13.2656	12.3797	12.755	10.8327	12.3629	14.8285	12.547	19.0266	18.9969	18.5999	18.7663	18.9911	15.138	15.1718	15.3044	15.1051	14.7975	78	67	48.9	262.62	P02751;P02751-15;P02751-3;P02751-8;P02751-7;P02751-17;P02751-14;P02751-11;P02751-9;P02751-5;P02751-6;P02751-10;P02751-13;P02751-12;P02751-4	Fibronectin;Anastellin;Ugl-Y1;Ugl-Y2;Ugl-Y3	FN1
17.7524	17.5486	17.2699	17.4725	17.8674	18.9948	18.7492	19.0803	19.2918	18.6087	18.652	18.6991	18.7471	18.5553	18.8111	18.6445	16.7312	18.4947	18.5992	18.7041	20.6143	19.282	20.6903	20.2312	20.4027	19.9129	18.7196	19.5651	19.6626	19.7911	9	7	42.3	23.511	P02763	Alpha-1-acid glycoprotein 1	ORM1
18.1423	18.2338	18.5008	19.1637	18.0323	19.5638	19.9848	20.2419	20.0525	20.1545	19.2977	19.4384	19.4787	19.5193	18.6492	19.2115	18.4124	18.4338	18.3738	18.9417	20.0014	19.876	19.6317	19.7612	20.0778	20.0088	20.0133	20.1797	20.3115	20.0562	4	4	21.3	39.34	P02765;C9JV77	Alpha-2-HS-glycoprotein;Alpha-2-HS-glycoprotein chain A;Alpha-2-HS-glycoprotein chain B	AHSG
12.5763	12.2946	12.9077	NaN	13.168	17.4954	17.4838	16.8066	17.8384	17.1086	15.932	15.3794	15.3661	14.373	16.4154	15.8492	15.4004	15.5934	15.5524	15.7641	16.7638	16.3453	16.6514	16.7177	16.6751	13.9145	12.8012	13.6857	13.5759	13.2126	19	18	46.4	67.033	P04003	C4b-binding protein alpha chain	C4BPA
14.5549	13.809	12.4123	12.9867	14.5435	17.0163	16.6311	16.3553	16.5872	16.2265	16.514	16.1185	15.8583	15.6828	15.5722	12.9628	14.9291	12.7007	13.9393	11.2424	16.8886	15.0624	16.2804	16.4509	16.4014	15.8421	14.4385	14.9399	14.9414	15.2896	10	10	22.3	59.578	P04196	Histidine-rich glycoprotein	HRG
13.4833	12.8611	13.2207	12.253	13.3548	15.8383	15.9907	15.614	15.2575	15.5669	15.2915	14.7124	14.1615	14.6236	15.2486	13.8272	NaN	12.812	12.4706	13.5569	16.8488	16.0467	16.8387	16.8607	16.9435	15.1467	14.6713	15.0138	15.2565	14.787	7	7	22.4	57.07	P05546	Heparin cofactor 2	SERPIND1
14.1487	12.3059	14.3737	14.0351	14.1586	16.9306	16.8214	16.7231	16.8976	16.3801	16.5389	16.7184	16.7699	16.6653	16.7869	15.0236	14.1041	14.4265	14.727	14.9721	17.2861	17.7196	16.9749	17.454	17.1466	17.2999	16.7766	16.9768	17.0988	16.9243	39	37	43.1	139.09	P08603	Complement factor H	CFH
13.6388	15.0648	16.5454	16.522	14.0822	17.7403	17.586	17.5432	17.9559	17.5833	15.9095	15.7866	15.2467	16.9159	13.7082	15.2674	15.6029	16.8163	16.5415	16.3255	18.8645	18.3015	17.52	18.265	18.4676	16.8546	17.8479	16.7641	17.1232	15.3368	33	32	39.7	113.08	P09874	Poly [ADP-ribose] polymerase 1	PARP1
18.1152	17.5089	17.7988	18.2179	18.098	19.8116	18.76	20.1517	20.0425	20.3646	19.4841	19.7024	20.197	19.2793	19.5454	18.9825	17.8421	18.4514	18.1838	19.1179	20.0021	20.4762	19.5877	19.3855	19.5612	18.7198	19.1266	18.8702	18.6789	18.3515	5	1	79.2	11.293	P0DOY2;P0DOY3;P0CF74	Ig lambda-6 chain C region	IGLC6
15.9835	15.5892	15.5949	15.9266	15.8744	18.9177	18.9403	18.9445	18.8072	18.5932	16.4758	15.806	15.533	16.0895	16.1935	15.0305	13.9011	14.1637	12.304	14.4761	16.9848	15.8404	16.9808	16.9675	16.8938	16.3978	15.9681	16.2716	16.2047	16.2932	6	6	18.5	54.083	P11166	Solute carrier family 2, facilitated glucose transporter member 1	SLC2A1
17.0123	16.8636	16.8114	16.52	17.041	18.3558	18.3239	18.3521	18.3678	18.4205	16.3159	16.0616	15.5863	15.8424	16.1939	16.2761	15.6158	15.9969	15.8771	16.2459	18.5634	18.6044	18.826	18.6332	18.6713	17.1825	17.1755	17.2521	17.117	17.411	92	90	54.5	267.82	P11277-2;P11277;P11277-3	Spectrin beta chain, erythrocytic	SPTB
13.6233	13.8087	13.3004	12.459	13.4198	17.5362	17.6693	17.9098	17.7535	17.9616	14.5277	13.8762	13.898	14.6026	13.9327	15.3957	14.6444	15.2377	15.5939	15.8658	17.5729	17.6436	17.3702	17.3709	17.4992	14.6866	15.0821	14.7079	15.0057	14.375	48	41	40.7	206.02	P16157-3;P16157-14;P16157-12;P16157-16;P16157-10;P16157-21;P16157;P16157-8;P16157-5;P16157-7;P16157-13;P16157-15;P16157-4;P16157-6;P16157-9;P16157-11;P16157-2;H0YBS0	Ankyrin-1	ANK1
15.5347	16.1057	16.0813	15.794	16.3278	17.142	16.9522	17.597	17.3708	17.1855	16.3825	16.7782	16.8819	16.5776	16.5128	15.6426	NaN	14.9738	15.2398	15.3383	17.6942	17.4387	17.8579	17.7023	17.9647	16.7001	16.3922	17.2382	17.2386	16.7559	6	6	39.8	23.602	P19652	Alpha-1-acid glycoprotein 2	ORM2
12.93	NaN	12.6011	13.1424	11.8269	13.4489	14.1991	14.3746	14.0885	13.7754	14.6286	14.3248	14.2669	14.5723	14.5193	15.1878	13.7428	15.3521	15.0175	15.4054	16.7721	17.1284	16.9941	17.0559	16.7268	15.2043	15.5983	15.7646	15.3357	15.1449	9	9	44.5	46.312	P36955	Pigment epithelium-derived factor	SERPINF1
18.544	18.6645	18.1313	18.5596	18.4016	19.4686	19.6113	19.4169	19.5195	18.928	19.4452	19.2372	19.0423	19.2474	19.0871	19.3058	18.5558	18.7266	18.9017	19.571	22.7037	22.4651	22.7311	22.7831	22.6596	20.1497	19.8594	19.8192	19.9168	19.7813	9	6	34.3	38.429	P51884	Lumican	LUM
15.8936	15.7272	15.4021	15.3464	15.9493	17.5213	17.57	17.4654	17.6012	17.4568	16.6263	16.4694	16.4194	16.5414	16.4334	16.5221	15.9013	16.1079	17.0493	16.0407	22.5766	22.3861	22.6652	22.6406	22.5937	17.8087	17.5721	17.6809	17.7569	18.2389	14	14	40.1	43.809	P51888	Prolargin	PRELP
12.4078	12.4743	11.4898	12.7515	12.5286	13.2341	13.4504	15.5868	14.1845	15.8218	14.6616	12.9384	12.7888	13.8572	14.4576	14.1154	NaN	NaN	11.0433	13.9937	14.6771	16.9707	15.3107	15.0427	15.5647	15.6623	13.7603	15.6006	15.6281	14.8756	9	9	48.1	18.431	P62280;M0QZC5	40S ribosomal protein S11	RPS11
23.633	23.4814	23.3972	23.5849	23.6343	25.8109	25.8142	25.7494	25.9546	25.6465	23.7283	23.8522	23.7366	23.9335	23.7232	24.3725	24.2998	23.9823	24.3187	24.1496	24.7809	24.6078	24.9617	25.072	24.8008	24.5843	24.2794	24.3621	24.5688	24.5369	17	13	99.3	15.257	P69905;G3V1N2;A0A2R8Y7C0	Hemoglobin subunit alpha	HBA1;HBA2
21.4181	21.4036	21.5186	21.6293	21.4874	21.8229	21.8673	21.8636	21.9499	21.8356	21.6656	21.766	21.8384	21.7714	21.7352	21.2288	21.0909	21.0319	21.1485	21.1661	21.4348	21.3677	21.4113	21.524	21.4573	21.4369	21.4028	21.4389	21.4226	21.4033	163	2	74.4	291.02	Q14315	Filamin-C	FLNC
11.388	10.4223	9.92714	10.1193	11.4367	13.0905	12.9937	13.0142	13.2566	12.089	11.0899	8.29802	10.231	12.0319	10.8782	11.5041	9.99195	9.10203	10.4419	11.8217	21.3555	20.3726	19.7727	19.6575	21.7786	14.8817	13.0505	16.4804	14.5202	15.3418	25	24	56.4	74.68	Q15582;H0Y8L3	Transforming growth factor-beta-induced protein ig-h3	TGFBI
15.9553	15.859	15.547	14.5322	16.4862	18.5048	18.4258	18.6193	18.6996	18.5862	15.7144	14.8856	14.7622	14.9951	16.5103	13.284	12.7201	NaN	13.5093	13.5002	14.0134	14.8061	14.4578	14.8919	14.5289	11.4926	10.5681	11.2695	11.5067	10.5405	47	43	25.6	383.8	Q86VF2-5	Immunoglobulin-like and fibronectin type III domain-containing protein 1	IGFN1
18.3076	18.0761	18.1257	17.6908	18.3621	19.1227	19.1793	19.1232	18.9285	18.6878	19.5567	19.2743	18.9391	19.0823	19.3329	17.6328	16.9175	17.3171	17.2902	17.404	17.9694	17.6114	18.1284	18.1884	18.0782	20.5668	19.9787	19.8171	20.428	20.1447	3	3	32.7	11.471	Q99584	Protein S100-A13	S100A13
14.0036	15.8145	15.1479	15.9026	14.8453	16.557	16.8461	17.3676	16.9389	16.867	14.1651	15.5082	15.5968	15.8777	14.9773	14.7653	13.858	13.6874	14.5093	14.3169	16.709	15.8597	16.6474	15.5679	16.2432	15.8648	16.0528	16.0236	16.1507	15.9717	11	10	40.1	37.806	Q9UDY4;C9JUL4	DnaJ homolog subfamily B member 4	DNAJB4
23.9795	23.8491	23.8015	23.8106	23.8503	24.4853	24.3968	24.3645	24.3543	24.4241	24.0823	23.8714	23.8789	23.9635	23.8065	21.4302	21.3493	21.5312	21.5609	21.3466	22.8163	22.8948	22.809	22.7692	22.6691	22.8634	23.0339	22.759	22.7624	22.8845	195	46	75.6	223.04	Q9UKX2	Myosin-2	MYH2
14.9003	13.9218	14.2127	16.0241	15.2272	18.9079	18.1896	18.1001	16.3484	16.818	15.1963	15.6157	15.3883	14.8661	14.3918	15.4781	NaN	13.5727	13.2717	13.7333	15.8608	16.0273	16.0761	15.9777	14.2014	15.7588	16.295	15.4302	14.6512	14.9904	35	2	52.4	96.513	Q9Y2J2-2;A0A0A0MRA8;A8K968;Q9Y2J2-4;Q9Y2J2-3	Band 4.1-like protein 3;Band 4.1-like protein 3, N-terminally processed	EPB41L3
11.3542	10.9758	NaN	11.6451	11.6432	13.0286	13.9809	13.2909	13.2031	13.5972	14.2274	14.2242	14.497	14.5376	14.012	13.1052	NaN	NaN	NaN	12.2822	14.4777	13.7759	14.0104	14.2473	14.4942	14.476	14.1005	14.1016	14.6487	14.6678	4	4	42.2	15.892	Q9Y2V2;H3BTK3;I3L3X8;H3BSW7;H3BUY4;H3BPY5;H3BNU9	Calcium-regulated heat stable protein 1	CARHSP1
