# Supplementary material for: Spaceflight on the ISS changed the skeletal muscle proteome of two astronauts
Source: NPJ Microgravity. 2024 Jun 5;10:60. doi: 10.1038/s41526-024-00406-3 (PMC11153545; doi:10.1038/s41526-024-00406-3)
Supplement: Supplementary file 6 — Supplementary Data 4 [file 41526_2024_406_MOESM6_ESM.xlsx]

## Sheet: New for Table S4
Table S4. Proteins with significantly higher expression Pre, common to both astronauts. Related to Figure 2.
LFQ intensity 02_BDC_02_D1_1_4388	LFQ intensity 02_BDC_03_D1_1_4394	LFQ intensity 02_BDC_04_F1_1_4401	LFQ intensity 02_BDC_05_F1_1_4407	LFQ intensity 02_BDC_D1_1_4382	LFQ intensity 02_Rp0_02_D2_1_4389	LFQ intensity 02_Rp0_03_D2_1_4395	LFQ intensity 02_Rp0_04_F2_1_4402	LFQ intensity 02_Rp0_05_F2_1_4408	LFQ intensity 02_Rp0_D2_1_4383	LFQ intensity 02_Rp14_02_D3_1_4390	LFQ intensity 02_Rp14_03_D7_1_4400	LFQ intensity 02_Rp14_04_F3_1_4403	LFQ intensity 02_Rp14_05_F3_1_4409	LFQ intensity 02_Rp14_D3_1_4384	LFQ intensity AK_BDC_02_D4_1_4391	LFQ intensity AK_BDC_03_D4_1_4397	LFQ intensity AK_BDC_04_F4_1_4404	LFQ intensity AK_BDC_05_F4_1_4410	LFQ intensity AK_BDC_D4_1_4385	LFQ intensity AK_Rp0_02_D5_1_4392	LFQ intensity AK_Rp0_03_D5_1_4398	LFQ intensity AK_Rp0_04_F5_1_4405	LFQ intensity AK_Rp0_05_F5_1_4411	LFQ intensity AK_Rp0_D5_1_4386	LFQ intensity AK_Rp14_02_D6_1_4393	LFQ intensity AK_Rp14_03_D6_1_4399	LFQ intensity AK_Rp14_04_F6_1_4406	LFQ intensity AK_Rp14_05_F6_1_4412	LFQ intensity AK_Rp14_D6_1_4387	Razor + unique peptides	Unique peptides	Sequence coverage [%]	Mol. weight [kDa]	Majority protein IDs	Protein names	Gene names
17.2553	17.3209	17.2919	16.3192	17.4251	15.907	13.2994	14.7453	15.2681	16.709	16.3539	17.1243	16.5618	16.8668	16.5998	18.6245	17.434	17.9098	17.9236	17.9211	16.0128	12.8614	15.7299	17.2009	15.5733	17.3644	17.2359	16.5689	17.0588	16.9224	10	10	50.4	29.159	Q6UXV4;A0A087WYF7;A0A087WUX8	MICOS complex subunit MIC27	APOOL
17.0259	16.8168	16.8697	17.1777	17.0397	16.3891	16.3559	16.3287	16.4413	16.6075	17.6122	16.9418	16.899	16.7675	16.9005	16.9876	16.409	15.4866	14.449	15.8304	13.4808	13.8425	14.7594	14.7008	14.6473	17.11	16.9508	17.0543	17.2507	16.8414	10	10	41.7	29.126	A0A087X1Z3;Q9UL46;H0YM70	Proteasome activator complex subunit 2	PSME2
22.2611	21.9853	22.1171	21.999	22.2954	20.555	20.739	20.6039	20.6752	20.648	21.9847	22.0953	22.0155	21.936	21.9326	21.291	20.8473	20.7457	20.7569	21.0054	20.48	20.2241	20.2923	20.4231	20.3426	21.7699	21.426	21.6665	21.5937	21.6546	22	22	73	37.121	A0A0A0MRN9;Q9GZV1;Q5T457;Q9GZV1-2	Ankyrin repeat domain-containing protein 2	ANKRD2
19.1977	19.8394	19.6379	19.1723	19.6266	17.823	17.6598	17.9764	17.6903	18.0018	18.4548	19.3275	19.544	19.7285	19.2452	20.27	19.8208	19.1827	19.0612	20.1014	17.0973	18.1106	17.9829	17.8061	17.8552	19.2306	19.72	19.3289	19.2682	19.0943	20	20	63.2	41.601	A0A0B4J2A4;P42765;K7EME0	3-ketoacyl-CoA thiolase, mitochondrial	ACAA2
20.9163	21.3709	20.9466	21.3579	21.0607	20.4738	20.4321	20.1331	19.8933	20.1609	20.3457	19.6689	20.4647	19.4902	20.7309	21.4774	20.8768	21.2726	21.2902	20.8368	18.8018	19.2381	19.2089	19.2137	18.2176	20.7584	19.8745	20.2327	20.5916	20.4959	10	1	60.8	28.17	P0DPI2;A0A0B4J2D5;P0DPI2-2;A0A0B4J2H4;A0A0B4J2D5-2
18.2087	18.2303	18.1809	17.9051	18.1604	17.6384	17.2458	17.474	17.558	16.9675	17.8461	17.3852	17.7126	17.587	17.8006	17.7515	17.7406	17.5901	17.4961	17.2124	15.9286	15.3531	15.6203	16.0729	15.506	17.5769	17.46	17.7332	17.6191	17.7263	15	15	62.4	40.183	A0A0C4DGA2;O75521-2;O75521	Enoyl-CoA delta isomerase 2, mitochondrial	ECI2
19.3351	19.1205	19.5899	19.5558	19.487	18.8251	18.5676	18.9904	18.9041	18.9249	19.2135	19.3284	19.3635	19.1862	19.2776	20.1084	20.6415	20.5771	20.8942	20.443	18.8427	18.5421	18.6224	18.8658	18.9678	18.8507	19.0881	19.1045	19.1616	19.0337	17	17	50.9	43.841	A0A2R8YDQ9;A0A2R8Y6Y7;Q9P2R7-2;Q9P2R7;Q5T9Q5	Succinyl-CoA ligase [ADP-forming] subunit beta, mitochondrial	SUCLA2
16.6563	16.9573	16.5865	17.5331	17.2351	15.419	15.3049	15.7847	16.0295	14.9047	15.2424	17.0962	16.2711	15.9085	15.0993	17.9458	17.1111	17.7106	17.3871	17.5018	14.9642	15.7516	15.0748	15.4365	14.3179	16.0383	14.7301	15.5034	14.3536	16.1131	35	1	50.3	99.719	V9GYY3;A0A384N5Y3;F5H2F4;V9GZ78;A0A494C1T2		MTHFD1
18.3418	19.1009	18.6428	18.4152	18.8482	18.083	17.4229	17.7515	17.188	16.9499	18.5909	17.3219	16.8515	17.1833	18.4245	17.2523	16.6379	16.3984	16.8582	17.1866	15.5644	15.1213	14.8294	15.333	15.7568	14.8105	18.0488	14.7829	15.0126	16.3223	8	8	59.3	26.839	D6R956;P09936;D6RE83;D6R974	Ubiquitin carboxyl-terminal hydrolase;Ubiquitin carboxyl-terminal hydrolase isozyme L1	UCHL1
17.0484	17.9891	17.7118	17.4949	17.7119	15.5599	16.4872	16.2824	16.5582	16.9784	17.7406	17.8892	17.872	18.0453	18.057	17.3683	16.9185	17.3549	17.472	17.8505	16.7229	16.3529	16.7279	16.9268	16.3667	17.8035	17.6683	17.2086	17.6043	16.2284	6	6	82	9.9601	E5RHG8;Q15369;Q15369-2;R4GMY8	Transcription elongation factor B polypeptide 1	TCEB1
18.2602	18.2505	18.5788	18.2474	18.2143	17.0306	16.8011	17.0821	17.1742	17.1391	17.1161	18.5978	18.4076	18.3678	16.4263	18.8509	19.6579	19.5675	19.5	19.5078	16.099	16.4722	17.2564	17.9732	16.0901	18.0462	18.0762	17.7011	18.4746	18.0271	4	4	22.6	20.038	E7EWP0;H0Y886;O43674-2;O43674	NADH dehydrogenase [ubiquinone] 1 beta subcomplex subunit 5, mitochondrial	NDUFB5
19.3667	19.3946	19.5624	19.3701	19.4783	18.9347	18.6722	18.6675	18.7588	18.9389	19.3533	19.4209	19.3446	19.5096	19.3226	19.8495	20.0162	19.5013	19.5256	19.83	18.5423	18.5085	18.4049	18.403	18.5541	19.3351	19.1983	19.189	19.1919	19.2934	39	1	53.1	117.66	E9PCR7;E9PDF2;Q02218-2;E9PFG7	2-oxoglutarate dehydrogenase, mitochondrial	OGDH
20.936	20.9243	20.7345	20.905	21.0132	19.9133	19.1664	19.8888	19.7188	19.7292	19.8688	20.1489	19.839	19.4886	20.5007	21.7323	21.4616	20.8858	21.6427	21.0199	18.8771	19.283	19.434	19.7589	19.6545	19.6901	19.6344	19.9266	19.5224	18.6041	8	8	56.5	20.383	E9PH64;Q9Y6M9;A0A3B3IT57;E7EWZ0;E9PF49	NADH dehydrogenase [ubiquinone] 1 beta subcomplex subunit 9	NDUFB9
16.2229	16.2559	16.361	17.1976	16.2031	11.9677	13.6629	13.7222	12.9608	12.8681	14.0832	14.2136	13.1182	14.1795	13.8815	16.3539	16.2993	13.6321	15.3637	15.1777	NaN	NaN	13.2768	13.2454	NaN	13.4685	13.7621	13.9801	13.2223	11.9925	13	13	37.8	54.202	F5H5P2;P12694;P12694-2;F5GXU9	2-oxoisovalerate dehydrogenase subunit alpha, mitochondrial	BCKDHA
20.1296	20.4839	20.5027	20.5919	20.0921	19.1839	19.4333	19.3031	19.6977	19.4174	19.8891	20.115	19.9069	20.0144	19.918	20.4455	20.5229	20.6509	20.8908	20.2755	19.3813	19.6705	19.2826	19.5029	19.3465	19.9386	20.0718	19.9974	20.055	20.0327	36	36	58.5	86.371	H0YFD6;P40939;A0A2R8Y4F5;A0A2R8YG21	Trifunctional enzyme subunit alpha, mitochondrial;Long-chain enoyl-CoA hydratase;Long chain 3-hydroxyacyl-CoA dehydrogenase	HADHA
16.0401	15.8574	15.3032	16.3478	15.6073	14.4021	14.2905	NaN	15.001	12.8023	16.2172	16.6247	14.8712	16.3546	15.3817	17.4674	17.4884	18.7969	17.5519	17.1575	15.6159	15.6423	13.7357	NaN	13.614	15.1827	13.8114	14.7419	14.4973	14.2885	5	5	31.6	28.319	Q9H8H3;H0YI09;F8VQX6	Methyltransferase-like protein 7A	METTL7A
15.3362	14.5342	15.085	15.6177	14.7906	12.2692	NaN	9.88339	NaN	13.5884	14.7506	15.3415	15.5547	15.0447	14.9544	18.4494	18.5828	18.2365	18.4134	18.7871	14.7814	16.3853	13.2687	13.7769	14.5362	15.4744	17.0909	16.1152	14.716	16.0119	8	8	74.1	18.738	H3BUP2;H3BUN4;O60936;O60936-3;H3BM67;O60936-1;H3BQJ5	Nucleolar protein 3	NOL3
18.3861	17.8858	17.645	17.65	17.4648	16.6594	16.5104	16.7488	16.6771	16.1772	18.6006	18.1244	18.1295	17.7126	18.222	17.3053	17.5857	17.6999	17.8725	16.874	15.9413	14.8116	15.3669	15.6847	15.372	17.394	16.7341	17.1843	16.8498	17.13	22	22	47.8	77.571	M0QZ43;P23327	Sarcoplasmic reticulum histidine-rich calcium-binding protein	HRC
20.4617	19.8754	20.3261	20.2827	20.1657	19.0233	18.5318	18.4937	19.0502	18.2204	20.0782	19.8857	20.1238	19.9816	19.8335	19.3705	18.8439	20.2796	18.9762	19.2152	17.1035	18.1812	16.7333	17.2102	17.0293	19.072	19.3975	19.145	19.3033	18.948	7	7	40.5	23.705	O00217;E9PPW7;E9PN51;F8W9K7;E9PKH6	NADH dehydrogenase [ubiquinone] iron-sulfur protein 8, mitochondrial	NDUFS8
19.4554	20.09	19.5405	19.3515	19.6313	18.3054	18.2351	18.8485	18.8513	19.0915	18.7364	18.8932	19.0784	18.8025	19.3223	20.3834	22.5622	20.8697	20.9906	22.211	17.0994	19.0827	17.9589	18.8407	17.3084	18.3507	18.2287	18.2989	18.4011	18.0734	6	6	77.8	9.3697	O00483	Cytochrome c oxidase subunit NDUFA4	NDUFA4
16.5992	16.1569	15.8718	15.739	16.5239	14.4278	14.7278	NaN	14.2333	13.6146	16.1259	14.9166	15.2298	15.3962	16.0705	13.148	15.0349	14.7759	15.2388	16.3583	13.757	12.9841	12.9907	13.6387	12.741	15.8308	15.5313	15.8087	16.6257	16.551	8	8	18.6	61.806	O00748;O00748-4;O00748-2;O00748-5;J3QSC0	Cocaine esterase	CES2
16.1248	16.1066	16.2544	16.6769	15.7669	14.9978	14.3712	15.1116	12.4716	14.0352	14.8331	16.0954	15.9718	15.8975	15.8165	17.0907	16.5661	16.7728	16.3236	17.1292	15.2034	13.5984	15.3393	15.4654	14.674	16.7161	17.1195	15.7119	15.9221	16.3249	11	11	28.1	51.355	O43615;M0QXU7	Mitochondrial import inner membrane translocase subunit TIM44	TIMM44
18.512	17.7654	16.9651	18.2049	17.3361	14.0352	15.4414	15.9934	15.7098	15.2615	18.3098	15.5839	15.2454	16.6516	18.1033	17.7162	17.3818	17.2182	NaN	17.4946	15.5689	14.9152	16.0704	15.5811	16.3765	16.235	15.7725	17.4529	16.7118	17.2084	35	34	30.2	160.9	O75116;E9PF63	Rho-associated protein kinase 2	ROCK2
19.9081	19.7182	19.9174	19.9266	19.867	19.1813	19.1404	19.3234	19.4593	19.2869	19.8386	19.8218	20.0158	19.5903	19.9161	20.3144	19.9528	19.4849	19.552	20.2724	18.1764	17.8284	18.0394	18.2079	17.5747	19.8238	19.738	20.0246	20.0507	20.0181	12	10	61	35.509	O75208;H3BNT2;H3BSJ5;H3BRC0;H3BPC6	Ubiquinone biosynthesis protein COQ9, mitochondrial	COQ9
18.6625	18.5956	17.6598	18.319	18.3641	17.4238	17.2148	17.2925	17.5046	17.1013	17.939	17.8589	17.7925	18.0731	17.8847	19.0401	19.4399	19.096	19.7031	18.8805	16.7304	17.4663	16.6489	16.5451	16.598	17.5032	17.9735	17.6057	17.5556	18.0908	18	18	50.5	52.545	O75306;O75306-2	NADH dehydrogenase [ubiquinone] iron-sulfur protein 2, mitochondrial	NDUFS2
19.5584	19.5418	19.8779	19.4753	19.6238	18.3855	18.1937	18.727	18.764	18.8813	19.7069	19.6339	19.593	19.4217	19.7028	20.173	18.2057	20.6988	20.5775	20.9935	18.5227	17.8613	18.0322	18.5598	18.4708	19.2982	19.2943	19.3787	19.3367	19.5762	12	12	72	18.491	O75947;O75947-2	ATP synthase subunit d, mitochondrial	ATP5H
19.3618	19.2861	19.5083	19.5689	19.5016	18.2463	18.319	18.8823	18.6904	18.4441	19.3485	19.788	20.1942	19.6768	19.32	19.722	18.7655	19.1002	19.0289	19.41	18.2714	18.1178	18.3168	18.6114	18.1113	18.8609	19.1641	19.2457	19.3467	18.7454	4	4	14.7	42.717	P00156	Cytochrome b	MT-CYB
17.8432	18.1927	18.2678	18.2126	18.0956	16.8218	17.6193	17.2658	17.0453	16.966	17.442	16.905	17.138	16.6767	17.6704	19.1788	19.6275	18.8343	18.678	18.7129	18.3132	18.7099	17.6976	17.9985	17.934	18.0271	18.4829	18.7464	18.085	18.1043	20	20	56.5	54.861	P00352;Q5SYQ9;Q5SYQ8	Retinal dehydrogenase 1	ALDH1A1
20.4439	20.5871	20.2994	20.3672	20.4841	19.2393	19.0136	18.8685	19.0921	19.4517	20.0362	20.2764	20.2079	19.9916	20.3085	22.3106	21.8643	21.6685	21.556	21.8548	19.9398	19.9088	19.528	19.2532	19.6032	20.0053	20.8466	19.9683	19.833	20.2547	24	24	65.6	47.517	P00505;P00505-2	Aspartate aminotransferase, mitochondrial	GOT2
18.0433	17.0159	17.2358	17.3127	18.0837	16.3702	16.2366	15.9308	16.0474	15.0425	17.9549	17.0454	16.7586	16.9893	17.528	17.0384	16.7782	16.9178	17.5271	16.5719	16.2853	15.793	16.4055	16.1265	16.1522	16.1684	15.6052	15.6399	15.3783	16.0995	7	6	22.7	67.026	P03915	NADH-ubiquinone oxidoreductase chain 5	MT-ND5
19.1993	18.977	19.4741	19.4104	18.7801	17.6681	17.0852	16.7132	12.8304	NaN	18.0786	18.4437	18.426	14.2856	17.868	18.4801	18.0319	18.3349	18.2354	18.3025	17.4383	16.7969	17.3006	17.67	16.7675	17.5738	18.8898	18.8395	18.8212	18.8401	2	2	35.3	7.9916	P03928	ATP synthase protein 8	MT-ATP8
20.4929	20.2734	20.2508	20.6127	20.8824	19.3928	19.2322	19.5964	19.1149	19.4503	19.5746	20.2208	19.9188	20.2232	19.8961	19.4501	22.026	21.4021	22.5987	21.2811	19.9893	18.722	19.6831	20.0403	20.0141	20.7346	20.5418	20.829	20.6153	20.8878	9	9	76.6	24.75	P04179;P04179-4;P04179-2;F5H4R2;F5GYZ5;P04179-3;F5H3C5	Superoxide dismutase [Mn], mitochondrial	SOD2
22.7977	23.0205	22.7158	22.9784	22.6888	21.5317	21.3957	21.7114	21.86	21.44	22.4105	22.5237	22.4853	22.5086	22.5203	23.0003	21.6917	22.5636	22.5444	22.8873	20.0179	19.851	20.0494	19.9535	19.2341	21.9252	21.6289	22.0234	22.0736	21.7514	10	10	69.2	14.858	P05413;S4R371;S4R3A2	Fatty acid-binding protein, heart	FABP3
20.5618	20.1116	20.1368	20.9173	20.5716	19.4651	19.6178	19.4103	19.3395	19.3378	19.7415	19.5921	19.9254	19.4861	19.5099	19.5725	20.4588	19.6264	19.8527	20.1079	17.7404	18.396	17.9981	18.5835	18.1834	19.0488	19.8533	19.5886	19.2987	18.9707	18	18	67.4	36.638	P07195;A0A3B3IS95;A8MW50	L-lactate dehydrogenase B chain;L-lactate dehydrogenase	LDHB
20.2025	20.0933	19.7834	20.1704	20.2004	19.2849	19.4357	18.9594	19.1219	19.5991	19.4705	19.8177	19.6854	19.6793	19.7296	21.01	20.6309	20.8745	21.0375	21.0202	17.7222	18.8642	18.5085	19.028	18.8097	20.2031	20.5476	20.3726	20.3331	20.3639	18	17	61.7	50.212	P07954-2;P07954	Fumarate hydratase, mitochondrial	FH
21.524	20.9169	21.006	20.9288	21.5426	20.5207	20.4217	20.389	20.5626	20.4567	20.9883	20.6216	20.6746	20.712	21.231	21.355	21.2952	20.8432	20.9746	21.2233	20.1335	19.5036	19.9707	19.7102	19.9738	20.8175	20.6252	20.7148	20.6927	20.7383	10	10	38.5	35.422	P08574	Cytochrome c1, heme protein, mitochondrial	CYC1
20.4246	20.5687	20.617	20.7619	20.3084	19.6081	19.5231	19.6723	19.8666	19.0617	19.9794	19.6039	20.1172	19.9586	20.2808	20.3591	19.6819	20.3909	19.6876	19.992	19.2705	18.4632	19.0938	19.06	18.9347	19.933	19.6955	20.0647	20.1357	19.4758	17	17	59.9	54.177	P09622;E9PEX6;P09622-2;P09622-3	Dihydrolipoyl dehydrogenase, mitochondrial;Dihydrolipoyl dehydrogenase	DLD
19.1588	19.3103	18.8018	18.5466	18.9773	18.4015	17.9781	18.15	18.1078	18.1914	19.2441	18.9015	18.77	18.9567	18.8394	19.5741	19.1417	19.0822	19.8116	18.9681	16.6665	17.5412	16.2846	17.0924	16.8394	18.262	17.9508	18.2622	18.3948	18.0173	10	10	61.3	31.462	P10768;X6RA14;H7BZT7;U3KQT1	S-formylglutathione hydrolase	ESD
16.9265	18.0219	18.7655	16.952	16.6261	16.0683	15.22	16.2636	15.3067	15.2953	18.2604	18.3634	18.7763	17.3634	16.6589	18.0564	17.7346	17.5479	18.1859	18.0119	15.5328	17.031	15.6763	16.0495	15.4953	17.8476	17.0714	17.7972	16.0639	17.6026	15	15	36.3	50.27	Q5T4U5;P11310;P11310-2;B7Z9I1	Medium-chain specific acyl-CoA dehydrogenase, mitochondrial	ACADM
19.9116	19.6787	19.4762	19.7993	19.8025	18.3544	18.3776	18.1477	18.5084	18.3161	18.8043	18.3622	18.5362	18.6072	18.6735	20.7596	20.7593	21.0957	20.8266	20.8496	17.1777	16.5821	16.4713	16.8557	16.7005	17.0034	17.2308	17.0951	17.095	17.1992	21	20	72.2	42.644	P12277;G3V4N7	Creatine kinase B-type	CKB
20.4911	20.2131	20.4079	20.5353	20.3242	19.5821	19.5706	19.5901	19.5306	19.356	19.8723	20.144	19.9822	20.0764	20.012	19.8324	19.1977	19.4245	19.7158	19.9049	18.9618	17.8416	18.7114	18.7797	18.9299	20.1188	19.4835	19.9162	19.9532	20.1112	14	14	64	35.079	P13804;P13804-2;H0YLU7;H0YK49;H0YL12;H0YNX6;H0YKF0	Electron transfer flavoprotein subunit alpha, mitochondrial	ETFA
18.3108	18.3381	18.8304	18.5496	18.399	17.1016	16.9815	17.5642	17.1796	15.9678	18.0519	17.8681	17.8557	17.832	17.8985	19.7226	19.4204	19.953	19.2194	19.3457	17.0915	18.1621	16.6777	17.1908	16.2724	18.9039	18.9062	18.3851	18.1753	18.5211	16	16	60.2	44.297	P16219;E9PE82	Short-chain specific acyl-CoA dehydrogenase, mitochondrial	ACADS
14.3692	15.5168	15.5086	15.7032	15.3806	13.2303	13.8632	12.2194	14.2753	14.2722	13.5914	15.3999	15.0528	15.5183	14.81	14.7306	14.1572	16.0078	15.5904	15.789	NaN	NaN	NaN	11.7698	11.2551	12.8386	13.1476	10.2065	13.7209	12.8005	12	12	40.6	46.374	P16930;P16930-2;H0YLC7	Fumarylacetoacetase	FAH
23.1026	22.923	23.1417	23.0466	23.1036	22.448	22.4936	22.3952	22.5969	22.1991	22.7633	22.6438	22.6953	22.5867	22.7309	23.552	23.4043	23.393	23.5523	23.6769	21.8455	21.8742	21.8846	22.0045	21.8694	22.694	22.6902	22.5942	22.7345	22.6666	32	26	69.7	47.504	P17540	Creatine kinase S-type, mitochondrial	CKMT2
20.3869	21.1843	20.7394	20.675	20.5469	19.4849	19.6877	19.6844	18.5084	20.1033	18.8296	20.2732	19.3958	19.5253	19.9837	20.9933	23.8548	21.9117	22.371	21.8351	18.3583	21.1995	19.0597	19.6124	18.4337	20.0759	21.1286	20.9687	20.0785	20.2733	9	9	47.3	16.762	P20674;H3BNX8	Cytochrome c oxidase subunit 5A, mitochondrial	COX5A
20.0414	19.674	19.9536	20.3111	19.6524	18.6396	18.4574	18.4022	18.4246	18.2186	19.4207	19.1163	19.2543	19.2545	19.1392	19.6214	19.2443	19.5587	19.5442	19.7748	17.9872	17.5519	18.3906	18.726	17.7133	19.3723	19.0014	19.5983	19.6138	19.1856	14	14	51.4	31.629	P21912;A0A087WWT1;A0A087WXX8	Succinate dehydrogenase [ubiquinone] iron-sulfur subunit, mitochondrial	SDHB
22.62	22.5605	22.1575	22.3658	22.4461	21.8105	21.8541	21.438	21.5831	22.0084	22.5044	22.4564	22.4494	22.1655	22.3371	22.2251	21.7416	22.0071	21.9709	22.0811	21.562	21.0075	21.4308	21.4724	21.4431	22.0227	21.7423	21.9432	22.005	22.2416	20	19	66	48.442	P22695;H3BRG4;H3BSJ9;H3BP04	Cytochrome b-c1 complex subunit 2, mitochondrial	UQCRC2
16.6626	17.1584	16.8827	16.9297	16.6857	14.9041	15.4384	15.4395	15.8613	15.4567	15.01	15.8143	15.0555	16.2351	15.9488	16.8956	17.0759	16.8122	16.867	17.8758	13.0538	12.4803	13.0379	12.9768	12.469	16.3276	16.0556	16.6527	16.9537	16.7608	24	24	47.7	73.776	P23786;A0A1B0GTB8;A0A1B0GWC0;A0A1B0GVF3;A0A1B0GV75	Carnitine O-palmitoyltransferase 2, mitochondrial	CPT2
21.4806	21.8634	21.6663	21.9337	21.9206	21.2643	21.0362	20.9974	21.1346	21.2663	21.431	21.726	21.6024	21.8134	21.5801	21.8686	21.1055	21.3061	21.2005	21.6545	20.5291	19.7905	20.3952	20.5337	20.0198	21.7767	21.2118	21.5209	21.7376	21.6479	13	13	58.2	28.908	P24539;Q5QNZ2	ATP synthase F(0) complex subunit B1, mitochondrial	ATP5F1
22.0317	21.6976	21.9566	22.1748	21.8179	21.5157	21.4539	21.5133	21.5026	21.5279	21.8066	21.9275	21.8231	21.7754	21.9304	22.8398	22.6286	22.7367	22.9144	22.8311	21.3825	21.5035	21.2148	21.2206	21.2629	21.6264	22.0341	21.6792	21.6095	21.5574	31	30	58.8	59.75	P25705;P25705-2;P25705-3;K7EK77	ATP synthase subunit alpha, mitochondrial	ATP5A1
20.5486	20.4152	20.6923	20.9832	20.5939	19.4929	19.6759	19.7249	19.6976	19.9523	20.1806	20.19	20.3259	20.3987	20.2463	20.265	21.2707	20.553	20.4848	20.9555	19.4768	19.5	19.8118	19.7976	19.3536	20.1044	19.9528	20.0539	20.081	20.0899	31	31	61	73.527	P28331-4;P28331;P28331-2;P28331-5;B4DJ81;P28331-3	NADH-ubiquinone oxidoreductase 75 kDa subunit, mitochondrial	NDUFS1
18.9722	19.5007	19.0413	18.8605	19.3927	17.7899	18.0161	18.3218	18.6514	18.3834	19.0375	18.7677	18.5859	19.0213	18.9634	18.8561	19.7483	18.6017	19.2441	19.0354	18.3075	16.6372	18.0259	17.9258	17.817	17.7489	16.5009	16.8849	17.6567	17.8678	16	16	74.1	25.035	P30041	Peroxiredoxin-6	PRDX6
20.6121	19.9362	20.3341	19.9971	20.4544	19.3127	18.9526	19.5553	19.29	19.4781	20.5609	20.1893	20.2382	20.2075	19.9638	20.5595	20.6058	20.6765	20.4998	20.5641	19.2221	17.7315	18.7731	19.1633	19.1569	19.8817	19.4615	19.8268	19.9503	20.0286	9	9	63.4	25.838	P30048-2;P30048	Thioredoxin-dependent peroxide reductase, mitochondrial	PRDX3
20.3564	20.3796	20.5248	20.6363	20.3488	19.4898	19.7432	19.4394	19.6368	19.6765	19.9106	20.1234	20.0007	19.9827	20.0812	20.5034	19.8998	20.3769	20.2606	20.3889	19.2345	19.1625	19.1558	19.1413	18.9069	19.9777	20.0722	19.9254	19.9642	19.8886	25	25	54.1	72.691	P31040;P31040-2;D6RFM5;A0A087X1I3;P31040-3	Succinate dehydrogenase [ubiquinone] flavoprotein subunit, mitochondrial	SDHA
16.4338	16.2696	16.3407	16.0116	16.5951	15.4995	15.7767	14.8256	15.7965	15.2805	17.1015	15.5908	16.0191	15.9505	16.8203	15.0777	16.0905	14.6811	15.3472	15.3148	13.816	14.6618	14.4992	13.91	14.0662	15.5321	15.1877	14.7714	14.9628	14.6796	12	4	43.5	43.66	P31153	S-adenosylmethionine synthase isoform type-2	MAT2A
21.0645	21.2656	21.2958	21.1418	21.0926	20.5439	20.563	20.5677	20.5595	20.4764	21.1258	20.9224	20.8951	20.8834	20.9433	20.9215	20.1615	20.7724	20.8883	20.8099	19.8893	19.8711	19.8788	19.9549	19.9395	20.7523	20.6432	20.6366	20.7268	20.6328	22	21	60.8	52.645	P31930	Cytochrome b-c1 complex subunit 1, mitochondrial	UQCRC1
18.7475	18.7708	18.8457	18.7427	18.776	17.7935	17.7421	18.0338	17.9521	17.862	18.5384	18.698	18.8212	18.5297	18.4535	20.3655	19.7922	19.8861	20.1225	20.1019	17.9738	17.792	17.5891	18.2557	17.7995	19.0918	19.8109	19.0173	18.9307	19.1639	9	9	38.1	35.329	P31937	3-hydroxyisobutyrate dehydrogenase, mitochondrial	HIBADH
19.498	19.88	19.7206	19.6045	19.8733	18.5297	18.6271	18.6671	18.8777	18.7464	19.0751	18.9454	19.0082	19.1462	18.9864	19.9373	19.588	19.7037	19.9976	19.7564	18.3349	18.5165	18.3721	17.6374	18.7014	19.2251	19.1607	19.021	19.1229	19.1695	31	31	57.7	77.942	P33121;P33121-2;E7EPM6;P33121-3;B7Z3Z9;D6RER0	Long-chain-fatty-acid--CoA ligase 1	ACSL1
19.2815	19.1624	19.3787	19.3014	19.1405	18.5698	18.7797	18.6266	18.7613	18.8789	19.249	19.2579	19.2529	19.3269	19.2659	20.0084	19.9836	19.7023	19.5121	19.9	18.9074	18.9512	19.0944	19.1005	18.9331	19.4633	19.3183	19.3555	19.3953	19.5035	32	32	51.7	73.68	P38646	Stress-70 protein, mitochondrial	HSPA9
17.5641	17.5443	17.5773	17.5099	17.6942	16.6966	17.0601	16.8279	16.7479	16.9925	17.4037	17.437	17.5716	17.4135	17.3706	17.8223	17.5164	17.4396	17.4787	17.6895	17.1	16.643	16.8094	17.2062	16.5446	17.5921	17.6344	17.5176	17.7029	17.5903	55	55	47.8	157.9	P42704	Leucine-rich PPR motif-containing protein, mitochondrial	LRPPRC
18.1901	17.3794	17.672	18.179	18.0268	16.8448	NaN	16.7694	16.2844	16.9181	18.4915	17.7496	17.6308	18.0544	18.1737	17.3312	16.9251	16.8494	16.9225	17.1995	16.2171	15.4311	15.9057	16.4636	16.1069	17.7755	16.8396	16.6719	17.1779	17.5416	16	16	50.5	46.637	P43034	Platelet-activating factor acetylhydrolase IB subunit alpha	PAFAH1B1
19.3973	19.5461	19.4925	19.7146	19.5423	18.9157	18.4971	18.6536	18.7099	18.7877	18.8908	18.7973	18.9174	18.8065	18.9022	20.2432	19.4476	20.0752	19.7868	20.2228	19.124	18.8046	19.0696	19.1431	19.2516	19.099	19.0198	19.0683	19.1157	19.1917	27	26	57.5	68.568	P43155-2;P43155;P43155-3	Carnitine O-acetyltransferase	CRAT
21.2353	20.9895	20.7779	21.0022	20.9578	20.2921	20.2967	19.7762	20.406	19.5805	20.7254	20.5635	20.4134	20.2073	20.4619	21.3849	21.3871	21.6406	21.581	21.4194	19.7267	19.72	19.7733	19.9845	19.0089	20.6287	20.4292	20.362	20.652	20.4111	13	3	43.8	29.668	P47985	Cytochrome b-c1 complex subunit Rieske, mitochondrial;Cytochrome b-c1 complex subunit 11	UQCRFS1
22.1389	22.2388	22.1983	22.2549	22.0131	21.6585	21.7043	21.6301	21.6639	21.9206	22.0249	21.7153	21.8436	21.8399	21.8436	23.4221	23.2347	23.442	23.6477	23.4904	21.4298	21.5158	21.3724	21.5413	21.3759	21.9721	22.2638	21.97	21.8509	21.8999	22	20	51.8	50.909	P48735;P48735-2	Isocitrate dehydrogenase [NADP], mitochondrial	IDH2
NaN	15.1226	15.0279	14.7836	NaN	NaN	13.3489	12.8035	11.6011	13.2286	11.9176	15.013	14.7714	NaN	NaN	17.0721	16.3309	16.6455	15.3874	15.6118	NaN	13.3688	11.2179	NaN	NaN	15.4171	14.6587	15.4306	13.8059	15.8802	20	20	50.7	55.366	P49419-2;P49419;A0A1B0GW77;A0A1B0GTG2;A0A1B0GW82;A0A1B0GUA1;A0A1B0GV49;A0A1B0GTJ4;A0A1B0GTY9;P49419-4	Alpha-aminoadipic semialdehyde dehydrogenase	ALDH7A1
20.9428	20.9453	21.1125	20.9513	20.757	20.2586	20.1785	20.2825	20.3625	19.9363	21.1578	21.1229	21.0502	20.9897	21.0389	21.1479	20.2874	21.0784	21.1911	21.1524	19.7994	19.4582	19.7048	19.6385	19.6689	20.8294	20.665	20.7547	20.7971	20.8711	34	33	68.2	70.389	P49748;P49748-3;P49748-2	Very long-chain specific acyl-CoA dehydrogenase, mitochondrial	ACADVL
19.8525	19.3422	18.8297	19.2372	20.01	18.7418	18.3666	17.6575	18.3734	18.6466	19.1407	18.7582	18.2629	18.9862	19.2994	19.7341	18.9059	19.1082	19.2388	19.5939	18.566	18.0829	18.4048	18.5426	18.6743	18.9667	19.5575	18.9692	19.4888	18.831	6	6	77.8	13.802	P49773;D6REP8;D6RE99;D6RD60	Histidine triad nucleotide-binding protein 1	HINT1
17.6778	18.0129	17.7886	17.7559	17.9102	17.0193	17.0742	17.3187	17.1036	17.3661	17.3156	17.3102	17.0374	16.8117	17.5025	17.2633	17.7818	17.1968	17.5165	17.2325	14.808	14.704	15.3802	16.383	15.7769	17.0825	15.7726	16.5569	16.0836	16.9733	9	8	41	42.794	P51553;P51553-2;G5E9Q7;E7EQB8;E9PF84	Isocitrate dehydrogenase [NAD] subunit gamma, mitochondrial;Isocitrate dehydrogenase [NAD] subunit, mitochondrial	IDH3G
17.1225	17.1565	17.0985	16.9194	17.3302	16.6726	16.8012	16.5819	16.6393	16.3197	16.3761	16.6789	16.7245	16.6547	16.478	18.2129	17.2043	17.3105	17.4305	18.0921	15.8784	16.2215	16.4755	16.4846	15.716	16.9688	17.4269	17.0978	16.8699	16.8127	4	4	40.9	14.494	P52758;H0YBX3;H0YB34	Ribonuclease UK114	HRSP12
16.3632	16.5445	15.841	15.5794	15.902	14.026	14.5557	14.7655	15.0737	15.3938	15.8266	15.98	15.6681	15.8168	16.457	18.0735	17.2608	17.4254	18.0515	17.3861	14.1089	14.0323	14.3185	14.8075	14.1439	17.3035	17.5911	17.3569	17.15	17.579	14	13	39.5	50.983	P56181-2	NADH dehydrogenase [ubiquinone] flavoprotein 3, mitochondrial	NDUFV3
16.3427	16.0069	16.2883	16.209	15.792	14.3481	12.9745	14.5292	15.8376	13.5153	17.3501	17.0057	16.9386	16.7103	16.7361	17.2257	17.0129	17.4789	17.0145	16.3663	15.637	15.216	16.5171	16.4751	16.0019	15.7894	16.4016	16.5643	16.5061	15.9125	18	5	63	37.512	P62136;P62136-2;E9PMD7;P62136-3	Serine/threonine-protein phosphatase PP1-alpha catalytic subunit;Serine/threonine-protein phosphatase	PPP1CA
17.1701	16.5629	16.7237	16.5526	16.7932	15.6003	15.1982	16.2897	16.0105	15.4789	16.5557	16.985	16.9976	16.9931	17.0898	16.0568	15.1449	15.8885	15.8721	15.9697	13.2469	14.5106	14.2727	13.9882	13.4027	14.5281	15.7342	16.0934	15.9133	14.6397	15	2	66	35.575	P62714	Serine/threonine-protein phosphatase 2A catalytic subunit beta isoform	PPP2CB
17.7895	17.387	17.6334	18.0433	17.6121	15.3991	14.9412	14.122	15.2693	15.6357	17.709	17.3746	17.1074	17.5962	18.0418	19.9298	19.0804	19.0941	19.6927	19.3353	16.4858	15.1266	16.2364	17.009	16.3285	17.3614	17.7173	17.7625	17.8618	16.8385	3	3	44.7	11.466	P82909	28S ribosomal protein S36, mitochondrial	MRPS36
17.3031	17.8484	18.1338	18.1803	17.6185	16.3133	16.9771	17.0115	16.8339	17.0732	17.4387	17.7778	17.7381	17.7433	17.2263	17.9151	17.6706	17.7863	17.2708	18.0129	14.5655	14.8896	14.5953	14.7405	14.7889	17.3203	17.007	17.148	17.2891	17.5903	9	9	25.1	50.791	Q00G26	Perilipin-5	PLIN5
18.3956	18.1313	18.3348	18.3441	18.331	17.7536	17.557	17.6431	17.5989	17.235	17.9446	17.8633	17.9939	17.9392	18.1777	20.0004	19.7014	19.8748	19.7936	20.0173	17.0643	16.2581	16.9135	16.9563	17.0293	18.5211	17.6214	18.6025	18.5172	18.5908	7	7	55.6	15.164	Q01469;I6L8B7	Fatty acid-binding protein, epidermal	FABP5
17.8677	17.1057	17.2808	16.94	17.2073	15.9249	15.5517	16.0017	15.6219	17.1483	16.2953	17.0958	16.7402	15.9518	16.0538	16.5269	17.2855	17.3164	16.8594	18.1919	16.2229	15.8545	15.5947	16.6947	13.6922	17.5538	15.7381	16.6256	17.3157	17.476	16	16	41.7	57.839	Q02252;Q02252-2;G3V4Z4	Methylmalonate-semialdehyde dehydrogenase [acylating], mitochondrial	ALDH6A1
13.9626	14.8791	NaN	NaN	14.7738	11.9222	12.6619	NaN	NaN	11.1859	16.8521	16.6929	16.9581	16.7404	16.1723	18.6577	17.9025	17.7031	18.0203	18.0427	13.3722	13.2052	14.3132	NaN	NaN	16.451	16.5134	14.6233	15.7299	16.9333	17	16	24.5	113.75	Q02413	Desmoglein-1	DSG1
19.9079	20.0956	20.5071	20.5846	19.6915	19.1733	19.4054	19.0639	19.565	19.2471	19.7863	19.8914	20.2022	19.7257	19.8572	21.1152	20.6252	20.9133	21.0147	21.0917	18.8984	18.6604	19.0542	18.7885	18.9326	20.2189	20.114	20.4581	20.228	20.3244	15	11	64	35.816	Q13011;M0R248	Delta(3,5)-Delta(2,4)-dienoyl-CoA isomerase, mitochondrial	ECH1
20.0203	20.1377	20.2501	20.5753	20.1472	19.5243	19.5177	19.416	19.8041	19.3433	19.9193	20.0111	20.1969	20.3931	19.8146	21.1103	21.5223	21.409	21.6144	20.9616	19.4874	20.1777	19.611	19.5387	19.6941	20.1981	20.7156	20.1942	20.1586	20.3401	38	7	43.6	113.89	Q13423	NAD(P) transhydrogenase, mitochondrial	NNT
18.5507	18.0447	18.0647	18.2609	18.3857	17.2014	16.668	17.1942	17.2869	17.0834	17.4663	17.1443	17.4014	17.1936	17.5071	17.1521	17.8451	17.4768	17.5814	16.7006	16.0178	14.095	15.0335	16.6081	15.792	16.5049	16.5762	16.526	16.6089	16.6997	17	17	44.2	68.495	Q16134;Q16134-3	Electron transfer flavoprotein-ubiquinone oxidoreductase, mitochondrial	ETFDH
18.4829	18.4425	18.2184	18.3048	18.3735	17.5499	16.5528	17.1899	17.4214	16.7753	18.3286	17.794	17.3948	17.782	18.3055	18.1203	17.616	17.6234	17.6947	17.9324	16.8244	15.6051	16.2762	16.3546	16.6932	17.2353	16.4812	16.9977	17.202	17.0526	10	10	49.2	33.429	Q16762	Thiosulfate sulfurtransferase	TST
14.7246	14.9461	14.513	14.7147	15.0655	13.3892	13.1134	NaN	12.8134	NaN	15.8894	15.7345	15.6444	15.6749	15.7357	15.6916	14.914	15.416	15.5079	15.4563	12.5883	NaN	NaN	11.6016	13.1676	15.1675	14.6346	14.5239	14.7185	15.0253	12	12	33.3	49.432	Q4G0N4;Q4G0N4-2;B7Z8V7;Q4G0N4-3;A0A0C4DGV3	NAD kinase 2, mitochondrial	NADK2
17.8122	17.6426	17.8519	18.0281	18.1259	16.5963	16.6041	16.87	16.8801	16.9097	17.6856	17.7468	17.7048	17.6649	17.5743	17.3396	16.3101	16.4192	16.2417	17.2463	15.095	16.0681	15.6744	15.9554	14.9115	17.4372	17.1016	17.5336	17.5787	17.2708	16	16	56.3	37.14	Q5HYK3;B4DP72	2-methoxy-6-polyprenyl-1,4-benzoquinol methylase, mitochondrial	COQ5
18.7596	18.1203	18.4665	18.9187	18.5004	17.9701	17.1606	17.6767	17.1442	18.0823	18.5597	17.9742	18.1019	17.9426	18.1536	19.6166	19.5725	19.7018	19.2793	19.5159	18.3588	18.0282	18.1712	18.2499	17.9589	18.5609	18.4814	18.6007	18.4372	18.5647	19	7	40.8	71.949	Q8NI60;Q8NI60-3	Atypical kinase ADCK3, mitochondrial	ADCK3
16.8466	17.3209	17.2574	17.2869	17.1042	15.5084	15.5	15.3189	15.1095	15.6049	16.4745	17.0136	16.0029	16.9572	16.9123	17.3997	16.278	16.2765	16.5318	17.1742	15.7837	15.0592	15.7515	15.3479	15.5558	16.9788	16.1681	16.7606	17.1037	17.1824	15	15	40.5	66.798	Q96CM8-3;Q96CM8;Q96CM8-2;E9PF16;Q96CM8-4	Acyl-CoA synthetase family member 2, mitochondrial	ACSF2
15.861	14.6084	15.1309	15.4581	15.3938	13.5358	13.7892	13.0621	13.2951	NaN	15.8858	14.8995	15.0469	15.2122	15.5287	16.1273	15.6951	15.0308	15.0793	15.9384	14.3762	15.0182	14.72	14.7021	14.1141	15.5594	15.5044	15.7329	16.2412	15.4848	4	4	19.5	32.633	Q96DC8;Q5W0J6;Q5W0J8;Q96DC8-2	Enoyl-CoA hydratase domain-containing protein 3, mitochondrial	ECHDC3
18.4358	18.382	18.0467	18.0637	18.2748	16.0178	16.0751	15.4553	15.7578	16.521	17.6158	17.1344	17.2423	17.3748	17.3046	16.9847	16.5431	16.5394	16.3169	16.8402	12.6804	14.217	13.6359	13.7625	13.7622	16.6388	16.4589	16.0435	16.2913	16.5109	14	14	46.2	48.075	Q99541	Perilipin-2	PLIN2
20.8984	21.1655	21.1591	21.1301	20.9388	20.2266	20.3057	20.3714	20.4972	20.439	20.9552	20.9449	20.9906	20.9446	21.108	21.1526	20.9104	21.2286	21.1287	21.3342	20.4128	20.4975	20.5924	20.6526	20.2765	20.9411	21.1673	21.0595	20.9631	20.8021	41	41	68.3	85.424	Q99798;A2A274	Aconitate hydratase, mitochondrial	ACO2
18.1704	18.2265	18.0613	17.9878	17.9273	17.2372	17.0065	17.3097	17.1322	17.3042	16.9067	16.8532	16.2544	16.5037	16.3112	18.7076	18.8874	18.1939	19.2178	18.6279	16.8992	17.2441	16.644	17.0735	16.7052	16.896	17.6495	17.1828	17.1641	16.7475	9	9	45.2	35.505	Q9BQ69	O-acetyl-ADP-ribose deacetylase MACROD1	MACROD1
18.2902	17.4592	17.3199	17.7423	18.0065	16.3533	15.1644	16.9168	NaN	16.1014	17.7889	17.1804	17.0153	17.2226	17.905	16.9632	15.998	16.3368	16.4204	16.4865	15.6565	14.6408	15.4359	15.5484	15.8167	17.0082	16.5045	16.5305	16.8768	16.9109	6	6	18	40.461	Q9BV79;Q9BV79-2;H3BM30	Trans-2-enoyl-CoA reductase, mitochondrial	MECR
20.4246	20.304	20.2185	20.2091	20.3467	19.0768	19.0474	18.7903	18.8608	18.7056	19.6541	19.2783	19.0491	18.9074	19.7443	20.0451	18.7222	19.9802	19.869	19.6639	18.3989	18.1125	18.8333	18.8161	18.8183	18.7253	15.18	18.6312	18.4719	18.3857	12	11	69.2	26.752	Q9BXS1	Isopentenyl-diphosphate delta-isomerase 2	IDI2
16.6231	16.8899	16.887	16.372	16.0012	15.6511	15.6949	15.4081	15.1645	15.7815	16.1511	16.5769	15.6639	16.4954	16.0206	18.1025	17.3441	17.536	17.5735	17.4418	NaN	14.5021	NaN	NaN	15.8124	15.749	16.2827	16.1217	13.6536	15.6573	11	10	49.7	37.92	Q9H2U2;Q9H2U2-2;Q9H2U2-3;Q9H2U2-6;D6R967;H0Y9D8	Inorganic pyrophosphatase 2, mitochondrial	PPA2
17.4714	18.2526	NaN	NaN	NaN	16.3411	NaN	15.4028	16.4388	15.8427	17.3264	17.2766	NaN	NaN	17.2463	21.1021	20.9931	21.0238	21.0501	21.0064	17.5797	15.3331	17.6251	18.0413	17.5077	15.8842	18.1969	NaN	17.2734	NaN	18	18	26.4	81.627	Q9H307	Pinin	PNN
18.7612	19.422	19.1035	19.2984	19.0565	17.5489	16.5189	17.7445	17.6195	17.7909	18.2107	18.2743	18.3182	18.1471	18.3483	19.2298	18.0863	19.3935	18.3781	19.4984	17.8327	17.3853	17.5535	17.316	17.939	19.0735	18.8267	19.4526	19.1329	19.1944	4	4	51.2	13.832	Q9NRX4;Q9NRX4-2	14 kDa phosphohistidine phosphatase	PHPT1
18.351	17.4223	18.1564	17.353	19.0815	16.9711	15.7543	15.9272	15.9817	14.9798	17.8703	18.2276	18.1205	18.0169	18.353	17.6724	NaN	18.5115	18.1873	18.5904	15.9691	NaN	15.6929	16.1377	16.8474	17.1977	16.3363	17.3471	17.7809	17.306	4	4	38.6	17.316	Q9NX14;Q9NX14-2	NADH dehydrogenase [ubiquinone] 1 beta subcomplex subunit 11, mitochondrial	NDUFB11
18.2989	18.1078	17.9646	18.5797	18.3722	17.2412	16.997	16.9825	17.1583	16.8764	18.1047	18.0586	17.9756	18.0167	18.2001	17.379	17.2902	17.7837	17.5087	17.9572	14.7747	14.3576	14.4194	14.8403	16.5024	18.339	18.2571	17.6519	17.9064	18.0432	10	3	46.5	27.626	Q9NX40;D6RG39;D6RIT9;Q9NX40-3;Q9NX40-2;Q9NX40-4	OCIA domain-containing protein 1	OCIAD1
17.8476	17.7678	18.6017	18.8338	18.6829	17.7362	16.3091	16.5785	16.9102	17.5967	18.0619	17.7477	17.6571	17.997	17.6015	19.2978	19.1096	18.7196	18.4544	19.1046	15.6067	15.4485	17.7177	16.3072	15.5386	17.7584	18.0862	17.8446	18.1975	18.238	8	8	28.7	41.054	Q9NZJ6	Ubiquinone biosynthesis O-methyltransferase, mitochondrial	COQ3
20.0778	20.3062	19.7049	19.9233	20.4425	19.7275	19.3803	19.2234	19.259	19.2759	19.4083	19.3532	19.3268	19.2768	19.6172	19.9755	20.0304	19.9982	20.0301	19.4492	19.5287	19.2381	18.8819	18.8545	18.2927	19.7651	19.3807	19.549	19.6248	19.7261	17	17	75.1	34.094	Q9UHQ9;H7C0R7	NADH-cytochrome b5 reductase 1	CYB5R1
17.5015	18.161	18.2224	18.6624	18.0187	16.5662	16.038	16.925	16.9245	16.4378	17.3577	17.4618	17.4691	17.5528	17.7467	17.1864	19.7185	18.064	18.8514	18.2904	15.9429	16.6673	16.7637	16.8511	15.9515	17.2914	17.0238	17.5157	17.38	17.3792	7	7	62.8	17.114	Q9UI09	NADH dehydrogenase [ubiquinone] 1 alpha subcomplex subunit 12	NDUFA12
20.5375	20.4238	20.7444	20.5359	20.4946	19.7858	19.8771	19.6316	19.5467	19.8917	20.2086	20.406	20.2399	20.6864	20.296	20.0281	20.3739	20.232	20.4506	19.6159	19.6839	19.6503	19.5026	19.4565	19.6415	20.3875	20.3245	20.0577	20.0386	19.9604	25	25	42.9	75.563	Q9Y2J8;Q9Y2J8-2	Protein-arginine deiminase type-2	PADI2
