# Supplementary material for: Spaceflight on the ISS changed the skeletal muscle proteome of two astronauts
Source: NPJ Microgravity. 2024 Jun 5;10:60. doi: 10.1038/s41526-024-00406-3 (PMC11153545; doi:10.1038/s41526-024-00406-3)
Supplement: Supplementary file 7 — Supplementary Data 5 [file 41526_2024_406_MOESM7_ESM.xlsx]

## Sheet: AK MIM
Table S5. Astronaut A, Mitochondrial inner membrane proteins, significant La+0 vs Pre
LFQ intensity AstroAPre_02_D4_1_4391	LFQ intensity AstroAPre_03_D4_1_4397	LFQ intensity AstroAPre_04_F4_1_4404	LFQ intensity AstroAPre_05_F4_1_4410	LFQ intensity AstroAPre_D4_1_4385	LFQ intensity AstroARp0_02_D5_1_4392	LFQ intensity AstroARp0_03_D5_1_4398	LFQ intensity AstroARp0_04_F5_1_4405	LFQ intensity AstroARp0_05_F5_1_4411	LFQ intensity AstroARp0_D5_1_4386	LFQ intensity AstroARp14_02_D6_1_4393	LFQ intensity AstroARp14_03_D6_1_4399	LFQ intensity AstroARp14_04_F6_1_4406	LFQ intensity AstroARp14_05_F6_1_4412	LFQ intensity AstroARp14_D6_1_4387	Razor + unique peptides	Unique peptides	Sequence coverage [%]	Mol. weight [kDa]	P value	Majority protein IDs	Protein names	Gene names
16.6399	16.6505	16.8485	16.6799	16.885	15.5219	15.0679	15.7556	14.7317	15.6651	17.1613	15.5906	16.3523	15.3213	17.4915	8	8	40.8	22.024	0.000122029	A0A087X2I2;A0A087WT12;P36969-2;P36969;K7ERP4;K7EKX7;K7ENB4;K7EJ20;R4GNE4	Glutathione peroxidase;Phospholipid hydroperoxide glutathione peroxidase, mitochondrial	GPX4
19.1569	18.3738	18.8725	19.375	19.2418	18.2922	18.3311	18.2909	18.4882	18.6718	18.6459	18.6631	18.766	18.6087	18.741	15	15	47.9	40.836	0.015557	A0A087WXC5;E7ESZ7;O95299;O95299-2	NADH dehydrogenase [ubiquinone] 1 alpha subcomplex subunit 10, mitochondrial	NDUFA10
18.6245	17.434	17.9098	17.9236	17.9211	16.0128	12.8614	15.7299	17.2009	15.5733	17.3644	17.2359	16.5689	17.0588	16.9224	10	10	50.4	29.159	0.00979783	Q6UXV4;A0A087WYF7;A0A087WUX8	MICOS complex subunit MIC27	APOOL
16.3605	15.9626	16.0987	16.1585	14.985	NaN	16.9189	NaN	NaN	18.406	19.1196	16.9354	16.9495	16.9561	19.0208	3	3	8.6	45.165	0.0266398	E7EVY0;A0A087X0L7;J3KNA0;Q15070-2;Q15070	Mitochondrial inner membrane protein OXA1L	OXA1L
19.4013	19.908	20.3817	20.5472	20.2633	18.246	17.4291	16.921	17.4211	17.1961	18.3397	18.9366	18.3313	17.9319	17.3232	4	4	32.8	13.954	2.12367e-05	A8MUH2;P18859;P18859-2	ATP synthase-coupling factor 6, mitochondrial	ATP5J
16.3013	15.7061	14.9897	15.8527	16.2374	NaN	15.5542	15.0701	14.2377	13.5854	15.532	15.6266	15.2594	15.0359	14.988	8	6	25.6	48.099	0.0365612	B4DLN1;P52815;Q9UBX3;Q9UBX3-2	39S ribosomal protein L12, mitochondrial;Mitochondrial dicarboxylate carrier	MRPL12;SLC25A10
15.6246	15.0748	15.5601	15.5203	15.2926	NaN	14.0125	11.8546	12.1807	NaN	14.3606	14.9592	13.8841	13.2929	15.0036	3	3	32.2	16.694	0.00171399	Q9GZY4;C9JA07;C9J6J1	Cytochrome c oxidase assembly factor 1 homolog	COA1
17.7255	16.4507	18.2729	19.1689	19.044	15.9716	16.8343	16.7846	15.5843	16.5103	16.2963	16.5183	14.1054	16.2634	15.2139	2	2	44.4	5.9149	0.0116677	C9JJT5;C9JU26;G3V325;P56134-4;P56134-3;P56134-2;P56134	ATP synthase subunit f, mitochondrial	ATP5J2-PTCD1;ATP5J2
18.3383	19.6162	19.753	19.9224	19.6734	17.6934	17.4188	17.415	17.6797	17.471	17.6473	17.3829	17.5412	17.3778	17.8408	14	14	49.1	26.753	0.000170907	C9JRZ6;Q9NX63;F8WAR4	MICOS complex subunit MIC19	CHCHD3
18.985	19.6889	19.5238	19.857	19.3226	17.0212	16.3282	16.3011	17.2357	16.3576	16.4038	16.8562	16.684	16.6216	16.2539	7	7	37.3	27.907	3.35742e-06	E7EPT4;P19404	NADH dehydrogenase [ubiquinone] flavoprotein 2, mitochondrial	NDUFV2
18.8509	19.6579	19.5675	19.5	19.5078	16.099	16.4722	17.2564	17.9732	16.0901	18.0462	18.0762	17.7011	18.4746	18.0271	4	4	22.6	20.038	0.000152597	E7EWP0;H0Y886;O43674-2;O43674	NADH dehydrogenase [ubiquinone] 1 beta subcomplex subunit 5, mitochondrial	NDUFB5
21.7323	21.4616	20.8858	21.6427	21.0199	18.8771	19.283	19.434	19.7589	19.6545	19.6901	19.6344	19.9266	19.5224	18.6041	8	8	56.5	20.383	2.82646e-05	E9PH64;Q9Y6M9;A0A3B3IT57;E7EWZ0;E9PF49	NADH dehydrogenase [ubiquinone] 1 beta subcomplex subunit 9	NDUFB9
18.8175	18.2533	18.3196	18.3959	18.535	16.3892	16.6301	16.3351	16.3314	16.7917	17.7492	18.0604	17.4789	17.4008	17.7744	3	3	17.6	19.77	5.06339e-07	F5H5N1;F5GXJ1;O75251-2;O75251;A0A087WXF6;A0A087WTI3	NADH dehydrogenase [ubiquinone] iron-sulfur protein 7, mitochondrial	NDUFS7
17.7845	18.4496	17.8271	17.6089	18.2647	19.6004	19.0856	19.2591	18.916	19.45	18.0213	17.4138	17.8829	17.5139	18.5941	13	13	56.9	29.723	0.00021573	F5GY37;J3KPX7;Q99623;Q99623-2;F5GWA7;F5H3X6	Prohibitin-2	PHB2
16.3539	16.2993	13.6321	15.3637	15.1777	NaN	NaN	13.2768	13.2454	NaN	13.4685	13.7621	13.9801	13.2223	11.9925	13	13	37.8	54.202	0.0516843	F5H5P2;P12694;P12694-2;F5GXU9	2-oxoisovalerate dehydrogenase subunit alpha, mitochondrial	BCKDHA
19.5889	19.9617	19.8021	19.8402	20.2315	16.7027	17.0143	17.2874	17.6219	16.7357	19.3497	18.7806	18.5957	19.4124	19.4099	5	5	27.9	17.342	7.11989e-07	Q96A26;F8W7Q4;E9PH05	Protein FAM162A	FAM162A
16.6297	19.0035	18.0695	18.8198	16.2417	16.6432	16.2943	16.3751	16.1486	17.0512	16.1454	16.0302	16.1591	16.2048	16.1939	19	19	63.9	50.054	0.0651845	G3V0I5;P49821-2;P49821;B4DE93	NADH dehydrogenase [ubiquinone] flavoprotein 1, mitochondrial	NDUFV1
20.4455	20.5229	20.6509	20.8908	20.2755	19.3813	19.6705	19.2826	19.5029	19.3465	19.9386	20.0718	19.9974	20.055	20.0327	36	36	58.5	86.371	1.79195e-05	H0YFD6;P40939;A0A2R8Y4F5;A0A2R8YG21	Trifunctional enzyme subunit alpha, mitochondrial;Long-chain enoyl-CoA hydratase;Long chain 3-hydroxyacyl-CoA dehydrogenase	HADHA
18.1091	17.2118	17.49	17.2765	17.7928	15.6264	15.9411	15.4408	15.9858	14.9543	16.9105	17.4423	16.6712	16.5326	17.2407	9	9	60.8	21.871	4.83703e-05	H3BP28;Q99807;Q99807-2;H3BTN8	5-demethoxyubiquinone hydroxylase, mitochondrial	COQ7
19.6252	19.0209	19.6016	19.5872	19.5103	15.1919	18.0578	17.0677	15.4362	16.9028	15.8333	17.1939	15.9278	16.5909	14.8609	5	5	39.3	20.08	0.000677495	H7C1U8;Q9BUR5;Q9BUR5-2	Apolipoprotein O	APOO
15.8504	14.737	14.8684	14.8721	15.1866	12.367	15.6533	12.2609	11.6965	12.6982	14.0769	14.5649	14.9519	14.9255	14.9252	4	4	16.3	30.178	0.017528	J3QL56;O75880	Protein SCO1 homolog, mitochondrial	SCO1
16.098	NaN	15.5278	15.7482	NaN	14.5534	14.2938	14.9473	14.2026	14.271	15.3809	16.2861	16.4076	16.0343	16.0853	3	3	16.2	30.776	0.000884095	Q96ND0;K7EK00	Protein FAM210A	FAM210A
19.3705	18.8439	20.2796	18.9762	19.2152	17.1035	18.1812	16.7333	17.2102	17.0293	19.072	19.3975	19.145	19.3033	18.948	7	7	40.5	23.705	0.000354328	O00217;E9PPW7;E9PN51;F8W9K7;E9PKH6	NADH dehydrogenase [ubiquinone] iron-sulfur protein 8, mitochondrial	NDUFS8
20.3834	22.5622	20.8697	20.9906	22.211	17.0994	19.0827	17.9589	18.8407	17.3084	18.3507	18.2287	18.2989	18.4011	18.0734	6	6	77.8	9.3697	0.000403225	O00483	Cytochrome c oxidase subunit NDUFA4	NDUFA4
19.2116	20.0182	20.495	20.4388	19.6655	18.1192	17.4738	17.9728	18.1242	17.8953	18.636	17.9975	18.6914	18.6981	18.6351	1	1	14.7	17.417	6.24321e-05	O14561;H3BNK3	Acyl carrier protein, mitochondrial;Acyl carrier protein	NDUFAB1
20.2496	19.6177	19.9075	19.9603	19.8258	18.8468	19.0209	19.1342	19.1151	18.6658	19.3642	19.5187	19.2318	19.903	19.2812	5	5	31.4	20.108	0.00010751	O43181	NADH dehydrogenase [ubiquinone] iron-sulfur protein 4, mitochondrial	NDUFS4
17.0907	16.5661	16.7728	16.3236	17.1292	15.2034	13.5984	15.3393	15.4654	14.674	16.7161	17.1195	15.7119	15.9221	16.3249	11	11	28.1	51.355	0.000906484	O43615;M0QXU7	Mitochondrial import inner membrane translocase subunit TIM44	TIMM44
18.6581	19.4078	15.1766	19.6646	18.6856	13.4727	13.3541	15.2905	15.2851	14.8604	14.5725	12.7321	16.2068	14.9899	15.0994	6	6	65.3	11.402	0.00294768	O43676;C9JKQ2	NADH dehydrogenase [ubiquinone] 1 beta subcomplex subunit 3	NDUFB3
18.4323	16.2373	18.0071	18.0094	17.5921	16.8219	16.4113	16.793	16.796	16.1923	17.5775	16.5486	17.582	17.0339	17.8363	4	4	44.3	12.517	0.0299859	O43920	NADH dehydrogenase [ubiquinone] iron-sulfur protein 5	NDUFS5
17.8947	17.3554	17.9272	17.6885	17.554	15.2238	14.4477	15.7557	15.9274	14.7846	13.9862	15.2669	14.1088	13.8208	13.7633	2	2	26.8	10.998	3.70775e-05	O60220	Mitochondrial import inner membrane translocase subunit Tim8 A	TIMM8A
20.3144	19.9528	19.4849	19.552	20.2724	18.1764	17.8284	18.0394	18.2079	17.5747	19.8238	19.738	20.0246	20.0507	20.0181	12	10	61	35.509	1.49454e-05	O75208;H3BNT2;H3BSJ5;H3BRC0;H3BPC6	Ubiquinone biosynthesis protein COQ9, mitochondrial	COQ9
19.0401	19.4399	19.096	19.7031	18.8805	16.7304	17.4663	16.6489	16.5451	16.598	17.5032	17.9735	17.6057	17.5556	18.0908	18	18	50.5	52.545	4.86258e-06	O75306;O75306-2	NADH dehydrogenase [ubiquinone] iron-sulfur protein 2, mitochondrial	NDUFS2
19.5867	19.1448	19.5966	19.4422	19.7005	17.9471	17.6561	18.1345	18.2274	18.463	18.8224	18.5516	18.4491	18.3115	18.3693	14	14	51.1	30.241	2.92312e-05	O75489	NADH dehydrogenase [ubiquinone] iron-sulfur protein 3, mitochondrial	NDUFS3
18.6139	18.8655	18.716	18.7109	18.2607	17.1721	17.0422	17.0653	17.2868	16.4771	16.8527	17.5494	17.1693	17.3504	17.0024	27	22	53.5	74.761	1.34041e-05	O75746;O75746-2	Calcium-binding mitochondrial carrier protein Aralar1	SLC25A12
20.173	18.2057	20.6988	20.5775	20.9935	18.5227	17.8613	18.0322	18.5598	18.4708	19.2982	19.2943	19.3787	19.3367	19.5762	12	12	72	18.491	0.00754303	O75947;O75947-2	ATP synthase subunit d, mitochondrial	ATP5H
20.7749	20.9618	20.1886	20.3896	20.5854	17.2722	18.46	19.0418	18.95	18.0981	18.9641	19.4887	19.9251	19.7112	19.6336	8	8	84.5	11.428	0.000224702	O75964;E9PN17;A0A3B3ITX4	ATP synthase subunit g, mitochondrial	ATP5L
18.1364	18.3544	17.5925	18.4331	18.6201	14.9755	15.8496	15.0672	12.5453	14.2389	15.7366	17.2188	15.4696	16.1484	15.7685	3	3	35.9	15.489	0.000233632	O95139;A0A087WZX2;O95139-2	NADH dehydrogenase [ubiquinone] 1 beta subcomplex subunit 6	NDUFB6
19.4978	19.002	19.2596	19.0736	19.0829	NaN	15.5849	15.63	16.2145	NaN	14.8279	16.9378	16.4254	NaN	15.3061	4	4	50	14.026	2.05479e-06	O95168-2;O95168;F2Z3P9;C9JXQ9	NADH dehydrogenase [ubiquinone] 1 beta subcomplex subunit 4	NDUFB4
16.1367	19.8143	19.068	19.1309	18.9389	15.8267	16.9988	15.1484	17.8559	17.9673	19.1628	18.3245	18.8281	18.7321	18.4527	6	6	54.9	12.551	0.059487	O95182	NADH dehydrogenase [ubiquinone] 1 alpha subcomplex subunit 7	NDUFA7
18.9285	17.985	17.8923	17.9824	18.4222	15.6423	16.8148	16.8157	17.042	16.6979	18.4002	17.775	18.1537	18.0322	18.4302	5	5	39.5	14.187	0.000804056	O95298;E9PM14;A0A087WUM3;O95298-2;E9PQ53	NADH dehydrogenase [ubiquinone] 1 subunit C2;NADH dehydrogenase [ubiquinone] 1 subunit C2, isoform 2	NDUFC2;KCTD14;NDUFC2-KCTD14
18.9835	18.5806	18.5194	18.5302	18.4588	17.8341	17.7187	17.5873	17.7592	17.2549	18.5016	18.4735	18.737	18.7202	18.5796	21	21	46.2	66.9	0.000104406	O95831;O95831-3;O95831-2;E9PMA0	Apoptosis-inducing factor 1, mitochondrial	AIFM1
19.722	18.7655	19.1002	19.0289	19.41	18.2714	18.1178	18.3168	18.6114	18.1113	18.8609	19.1641	19.2457	19.3467	18.7454	4	4	14.7	42.717	0.00122547	P00156	Cytochrome b	MT-CYB
16.175	14.5597	15.1253	15.3662	15.4018	18.5422	17.2786	18.3842	18.7912	18.0208	17.9436	17.4167	17.5322	17.7602	17.7384	3	3	10	29.95	5.33914e-05	P00414	Cytochrome c oxidase subunit 3	MT-CO3
22.3106	21.8643	21.6685	21.556	21.8548	19.9398	19.9088	19.528	19.2532	19.6032	20.0053	20.8466	19.9683	19.833	20.2547	24	24	65.6	47.517	1.93755e-06	P00505;P00505-2	Aspartate aminotransferase, mitochondrial	GOT2
NaN	16.9715	16.4732	16.3505	15.5069	NaN	NaN	14.62	15.2378	15.2875	NaN	NaN	16.0129	16.0275	16.7707	3	3	11.6	35.66	0.0246654	P03886	NADH-ubiquinone oxidoreductase chain 1	MT-ND1
17.0384	16.7782	16.9178	17.5271	16.5719	16.2853	15.793	16.4055	16.1265	16.1522	16.1684	15.6052	15.6399	15.3783	16.0995	7	6	22.7	67.026	0.00269646	P03915	NADH-ubiquinone oxidoreductase chain 5	MT-ND5
18.4801	18.0319	18.3349	18.2354	18.3025	17.4383	16.7969	17.3006	17.67	16.7675	17.5738	18.8898	18.8395	18.8212	18.8401	2	2	35.3	7.9916	0.000504094	P03928	ATP synthase protein 8	MT-ATP8
23.5751	24.1551	23.5037	23.5886	23.8178	22.2495	22.1836	22.4429	22.4373	22.0698	23.2275	23.2687	23.1108	23.2623	23.1311	32	25	80.3	56.559	6.30722e-06	P06576;H0YH81;F8W079	ATP synthase subunit beta, mitochondrial;ATP synthase subunit beta	ATP5B
19.347	19.5434	19.6575	19.4245	19.9436	15.5582	14.9162	16.653	16.0057	15.9312	17.8453	17.7729	18.6864	18.6351	18.2867	5	5	71.4	10.739	1.65145e-06	P07919	Cytochrome b-c1 complex subunit 6, mitochondrial	UQCRH
21.355	21.2952	20.8432	20.9746	21.2233	20.1335	19.5036	19.9707	19.7102	19.9738	20.8175	20.6252	20.7148	20.6927	20.7383	10	10	38.5	35.422	2.56714e-05	P08574	Cytochrome c1, heme protein, mitochondrial	CYC1
15.5977	13.7364	13.8993	13.3343	16.3986	NaN	NaN	12.512	12.6812	11.6771	10.6941	NaN	NaN	NaN	NaN	3	3	63.8	7.579	0.0314308	P10176	Cytochrome c oxidase subunit 8A, mitochondrial	COX8A
20.6913	20.7553	20.981	20.8091	21.3667	17.0921	18.0534	18.177	18.535	17.3379	18.0915	18.7458	17.4717	18.1778	18.0917	8	8	61.2	13.696	6.23097e-06	P10606	Cytochrome c oxidase subunit 5B, mitochondrial	COX5B
14.0161	NaN	NaN	NaN	14.6475	16.3068	16.6593	17.1	17.0688	16.7445	14.7951	16.1102	16.6594	16.5602	15.2386	4	2	44	32.866	0.000423182	P12236	ADP/ATP translocase 3;ADP/ATP translocase 3, N-terminally processed	SLC25A6
21.8084	20.9332	21.5887	22.0017	21.7782	18.994	19.1832	19.4518	19.6334	18.7303	20.6136	20.5011	20.8806	20.9587	20.8072	11	11	54.4	19.576	9.00729e-06	P13073;H3BN72;H3BNV9;H3BPG0;Q86WV2	Cytochrome c oxidase subunit 4 isoform 1, mitochondrial	COX4I1
21.5916	20.6737	21.4365	21.4409	22.4013	17.8254	16.2065	17.2991	16.8999	17.609	19.5022	19.3469	19.2901	19.4696	18.9623	7	7	51.4	13.53	4.33365e-06	P14927;B7Z2R2;P14927-2;E5RHG9	Cytochrome b-c1 complex subunit 7	UQCRB
14.6122	15.7901	15.404	12.621	14.4066	16.5245	16.1064	16.2451	16.244	16.4309	16.0896	14.4042	15.6244	15.9639	15.7729	3	3	17.7	21.541	0.0135741	P17152	Transmembrane protein 11, mitochondrial	TMEM11
23.552	23.4043	23.393	23.5523	23.6769	21.8455	21.8742	21.8846	22.0045	21.8694	22.694	22.6902	22.5942	22.7345	22.6666	32	26	69.7	47.504	3.75826e-09	P17540	Creatine kinase S-type, mitochondrial	CKMT2
18.9384	18.7181	18.7453	19.0147	18.6194	15.8579	14.309	13.442	14.1639	15.0185	17.6702	19.024	18.869	18.9387	17.5241	6	6	46	16.402	7.32956e-06	P17568	NADH dehydrogenase [ubiquinone] 1 beta subcomplex subunit 7	NDUFB7
20.9933	23.8548	21.9117	22.371	21.8351	18.3583	21.1995	19.0597	19.6124	18.4337	20.0759	21.1286	20.9687	20.0785	20.2733	9	9	47.3	16.762	0.003539	P20674;H3BNX8	Cytochrome c oxidase subunit 5A, mitochondrial	COX5A
19.6214	19.2443	19.5587	19.5442	19.7748	17.9872	17.5519	18.3906	18.726	17.7133	19.3723	19.0014	19.5983	19.6138	19.1856	14	14	51.4	31.629	0.000224695	P21912;A0A087WWT1;A0A087WXX8	Succinate dehydrogenase [ubiquinone] iron-sulfur subunit, mitochondrial	SDHB
22.2251	21.7416	22.0071	21.9709	22.0811	21.562	21.0075	21.4308	21.4724	21.4431	22.0227	21.7423	21.9432	22.005	22.2416	20	19	66	48.442	0.001076	P22695;H3BRG4;H3BSJ9;H3BP04	Cytochrome b-c1 complex subunit 2, mitochondrial	UQCRC2
16.0533	15.2668	14.8484	15.0295	16.1014	13.8895	14.2943	13.6085	14.1635	13.0531	16.1043	16.6167	16.4207	16.3535	16.2239	12	12	40.7	47.862	0.00127443	P22830;P22830-2;A0A499FJN5;K7ELX4	Ferrochelatase, mitochondrial	FECH
16.8956	17.0759	16.8122	16.867	17.8758	13.0538	12.4803	13.0379	12.9768	12.469	16.3276	16.0556	16.6527	16.9537	16.7608	24	24	47.7	73.776	9.40353e-08	P23786;A0A1B0GTB8;A0A1B0GWC0;A0A1B0GVF3;A0A1B0GV75	Carnitine O-palmitoyltransferase 2, mitochondrial	CPT2
20.8378	21.7812	22.2114	22.4075	21.5587	21.2552	20.4187	20.5932	20.9042	21.2187	20.2605	19.935	20.1615	19.9431	21.1335	2	2	29.1	9.1174	0.0253535	P24310;K7ER11	Cytochrome c oxidase subunit 7A1, mitochondrial	COX7A1
21.8686	21.1055	21.3061	21.2005	21.6545	20.5291	19.7905	20.3952	20.5337	20.0198	21.7767	21.2118	21.5209	21.7376	21.6479	13	13	58.2	28.908	0.000475886	P24539;Q5QNZ2	ATP synthase F(0) complex subunit B1, mitochondrial	ATP5F1
22.8398	22.6286	22.7367	22.9144	22.8311	21.3825	21.5035	21.2148	21.2206	21.2629	21.6264	22.0341	21.6792	21.6095	21.5574	31	30	58.8	59.75	4.3386e-08	P25705;P25705-2;P25705-3;K7EK77	ATP synthase subunit alpha, mitochondrial	ATP5A1
20.265	21.2707	20.553	20.4848	20.9555	19.4768	19.5	19.8118	19.7976	19.3536	20.1044	19.9528	20.0539	20.081	20.0899	31	31	61	73.527	0.000553286	P28331-4;P28331;P28331-2;P28331-5;B4DJ81;P28331-3	NADH-ubiquinone oxidoreductase 75 kDa subunit, mitochondrial	NDUFS1
21.7156	21.045	21.0023	21.0632	21.4881	15.7617	18.0561	13.3903	14.2796	17.7644	19.9323	20.2182	19.9662	19.8206	19.7732	6	6	58.3	17.49	0.000409042	P30049	ATP synthase subunit delta, mitochondrial	ATP5D
20.5034	19.8998	20.3769	20.2606	20.3889	19.2345	19.1625	19.1558	19.1413	18.9069	19.9777	20.0722	19.9254	19.9642	19.8886	25	25	54.1	72.691	9.23166e-06	P31040;P31040-2;D6RFM5;A0A087X1I3;P31040-3	Succinate dehydrogenase [ubiquinone] flavoprotein subunit, mitochondrial	SDHA
20.9215	20.1615	20.7724	20.8883	20.8099	19.8893	19.8711	19.8788	19.9549	19.9395	20.7523	20.6432	20.6366	20.7268	20.6328	22	21	60.8	52.645	0.000450771	P31930	Cytochrome b-c1 complex subunit 1, mitochondrial	UQCRC1
18.3093	18.045	18.0734	18.1191	18.0721	17.0217	17.1175	16.8002	17.2006	17.1123	17.6449	17.2242	17.0829	17.0243	18.2217	15	15	65.8	29.804	1.29253e-06	P35232;C9JW96;C9JZ20;E7ESE2;E9PCW0	Prohibitin	PHB
20.2432	19.4476	20.0752	19.7868	20.2228	19.124	18.8046	19.0696	19.1431	19.2516	19.099	19.0198	19.0683	19.1157	19.1917	27	26	57.5	68.568	0.000813079	P43155-2;P43155;P43155-3	Carnitine O-acetyltransferase	CRAT
16.4258	16.0328	16.3826	16.4302	16.4651	14.7113	16.2713	14.6129	14.5715	14.4338	15.7978	17.3155	16.491	16.386	15.9794	27	25	55.6	80.852	0.00354122	P43304;P43304-2	Glycerol-3-phosphate dehydrogenase, mitochondrial	GPD2
21.3849	21.3871	21.6406	21.581	21.4194	19.7267	19.72	19.7733	19.9845	19.0089	20.6287	20.4292	20.362	20.652	20.4111	13	3	43.8	29.668	5.60348e-06	P47985	Cytochrome b-c1 complex subunit Rieske, mitochondrial;Cytochrome b-c1 complex subunit 11	UQCRFS1
19.8048	20.6262	20.4487	20.4118	20.1466	16.508	17.456	16.8224	16.5802	16.4088	15.7847	17.334	16.1918	16.4189	15.7151	9	9	54	23.277	3.95086e-07	P48047;A0A494C0K9;H7C0C1	ATP synthase subunit O, mitochondrial	ATP5O
21.1479	20.2874	21.0784	21.1911	21.1524	19.7994	19.4582	19.7048	19.6385	19.6689	20.8294	20.665	20.7547	20.7971	20.8711	34	33	68.2	70.389	8.50584e-05	P49748;P49748-3;P49748-2	Very long-chain specific acyl-CoA dehydrogenase, mitochondrial	ACADVL
20.7473	20.3462	20.4712	20.585	21.2572	19.0057	18.9809	19.1739	19.0457	18.5792	19.5915	19.6968	19.2896	19.4505	19.5723	19	19	58.6	48.879	1.57429e-05	P55084-2;P55084;F5GZQ3;B5MD38	Trifunctional enzyme subunit beta, mitochondrial;3-ketoacyl-CoA thiolase	HADHB
21.3769	21.8974	19.6903	22.0859	21.6606	15.3191	16.0135	16.813	16.5917	15.1113	16.8893	17.1825	18.0007	16.2008	16.8439	4	4	52.2	7.9331	9.51702e-06	P56385	ATP synthase subunit e, mitochondrial	ATP5I
18.8774	19.9552	20.0305	19.6644	19.078	17.5244	17.6657	18.1433	17.3031	17.115	17.0729	17.0919	18.0766	17.5482	17.6369	13	13	57.7	40.094	0.000142235	Q00325;Q00325-2;F8VVM2	Phosphate carrier protein, mitochondrial	SLC25A3
20.8278	20.5706	19.6502	19.7252	20.6967	15.8507	14.1447	18.7162	19.9586	16.8405	18.6283	20.1752	19.5983	17.9728	19.622	11	11	38.2	42.867	0.0166685	Q02127;I3NI32;J3QRQ3;I3L449	Dihydroorotate dehydrogenase (quinone), mitochondrial	DHODH
16.5269	17.2855	17.3164	16.8594	18.1919	16.2229	15.8545	15.5947	16.6947	13.6922	17.5538	15.7381	16.6256	17.3157	17.476	16	16	41.7	57.839	0.0241533	Q02252;Q02252-2;G3V4Z4	Methylmalonate-semialdehyde dehydrogenase [acylating], mitochondrial	ALDH6A1
21.1103	21.5223	21.409	21.6144	20.9616	19.4874	20.1777	19.611	19.5387	19.6941	20.1981	20.7156	20.1942	20.1586	20.3401	38	7	43.6	113.89	1.51823e-05	Q13423	NAD(P) transhydrogenase, mitochondrial	NNT
17.1521	17.8451	17.4768	17.5814	16.7006	16.0178	14.095	15.0335	16.6081	15.792	16.5049	16.5762	16.526	16.6089	16.6997	17	17	44.2	68.495	0.00479152	Q16134;Q16134-3	Electron transfer flavoprotein-ubiquinone oxidoreductase, mitochondrial	ETFDH
18.373	17.6212	18.7221	19.2269	18.6978	17.551	17.8716	18.167	17.848	18.018	19.4844	17.7205	19.1221	19.1546	18.9745	7	7	66.4	13.459	0.0550468	Q16718;A0A087X1G1;H7BYD0;Q16718-2;F8WAS3	NADH dehydrogenase [ubiquinone] 1 alpha subcomplex subunit 5	NDUFA5
16.449	15.3975	14.7926	15.423	16.1627	16.6675	16.8969	16.2121	16.134	16.3312	16.216	16.6945	16.4298	16.2242	16.3136	8	8	28	39.646	0.0405987	Q3ZCQ8;Q3ZCQ8-2;Q3ZCQ8-3;M0R0C3;M0R2F8	Mitochondrial import inner membrane translocase subunit TIM50	TIMM50
17.3396	16.3101	16.4192	16.2417	17.2463	15.095	16.0681	15.6744	15.9554	14.9115	17.4372	17.1016	17.5336	17.5787	17.2708	16	16	56.3	37.14	0.00783394	Q5HYK3;B4DP72	2-methoxy-6-polyprenyl-1,4-benzoquinol methylase, mitochondrial	COQ5
16.7525	16.2233	16.3864	16.468	16.7098	NaN	15.6775	11.1338	NaN	NaN	15.7726	15.0382	15.433	15.765	15.8648	3	3	35.6	11.909	0.050875	Q5TAQ0;V5IRT4;Q9BRT2	Ubiquinol-cytochrome-c reductase complex assembly factor 2	UQCC2
20.3979	19.5211	20.3595	20.2738	20.5009	17.4343	18.0232	17.1388	16.3041	17.1254	18.0071	19.4392	19.0219	18.3213	18.1727	5	5	58.2	14.852	1.66197e-05	Q86Y39;K7EQ77;K7EK78;K7EP35;Q86Y39-2;K7EMT4	NADH dehydrogenase [ubiquinone] 1 alpha subcomplex subunit 11	NDUFA11
17.513	17.9612	16.903	17.5713	18.2402	NaN	NaN	15.6284	15.4958	14.9256	16.4089	16.6464	16.5627	16.4685	16.0736	10	10	45	36.576	0.00053064	Q8IW45;Q8IW45-2;Q8IW45-4	ATP-dependent (S)-NAD(P)H-hydrate dehydratase	CARKD
19.6166	19.5725	19.7018	19.2793	19.5159	18.3588	18.0282	18.1712	18.2499	17.9589	18.5609	18.4814	18.6007	18.4372	18.5647	19	7	40.8	71.949	8.20264e-07	Q8NI60;Q8NI60-3	Atypical kinase ADCK3, mitochondrial	ADCK3
14.4606	14.0152	13.7926	14.0314	14.4854	13.5395	13.4625	13.5923	12.8715	13.2514	13.6653	13.7608	13.816	13.5713	14.1509	10	9	28.2	45.811	0.00259999	Q96ER9;Q96ER9-2	Coiled-coil domain-containing protein 51	CCDC51
15.7297	15.3797	15.2181	16.1905	15.1046	18.5237	18.2403	18.2722	18.4106	18.5732	16.5247	16.5939	16.5264	17.7237	17.2967	12	12	23.5	82.665	7.12745e-07	Q96I63;Q96TA2-3;Q96TA2-2;Q96TA2	ATP-dependent zinc metalloprotease YME1L1	YME1L1
21.3403	21.0306	21.1025	21.3331	21.3199	16.9739	17.0293	17.0873	17.6444	16.7239	17.6299	18.4824	18.7023	18.4348	17.5239	3	3	75.9	6.4575	6.94342e-09	Q96IX5	Up-regulated during skeletal muscle growth protein 5	USMG5
17.6207	18.4171	17.0018	16.9069	17.5348	16.3628	NaN	16.7939	17.3126	16.2272	16.7798	NaN	16.9531	17.2333	18.0356	7	6	37.7	24.46	0.0638655	Q96MF6-3;Q96MF6-2;Q96MF6;H0YHF1	Coenzyme Q-binding protein COQ10 homolog A, mitochondrial	COQ10A
16.8809	16.0722	16.9657	16.0539	15.8303	15.6571	13.5042	15.3867	15.5778	15.2684	16.6203	16.903	16.475	16.6568	16.2787	8	6	33.5	28.969	0.0243755	Q9BUB7;Q9BUB7-2	Transmembrane protein 70, mitochondrial	TMEM70
13.0724	16.6088	16.0052	16.3198	16.1872	14.0637	NaN	14.374	14.2393	13.227	14.2478	NaN	NaN	NaN	NaN	6	6	25.4	28.202	0.0676701	Q9BVV7	Mitochondrial import inner membrane translocase subunit Tim21	TIMM21
13.3768	NaN	13.0968	13.5476	13.2232	15.1219	12.7371	16.2344	16.2864	15.1997	15.8357	13.5888	16.6277	16.7387	16.1005	2	2	43.4	11.528	0.0437242	Q9BW72	HIG1 domain family member 2A, mitochondrial	HIGD2A
17.9572	18.6598	17.1142	18.906	17.6658	14.8096	14.4061	13.7244	NaN	14.7668	12.7322	15.7173	17.7839	15.4038	16.1356	4	4	9.6	37.205	6.52503e-05	Q9H3K2	Growth hormone-inducible transmembrane protein	GHITM
16.7649	17.0823	17.4666	17.5025	17.7161	16.6563	16.4609	16.764	16.734	16.4845	16.7406	16.759	17.0882	16.8981	16.3476	12	12	35	41.943	0.00526458	Q9H7Z7;A6NHH0	Prostaglandin E synthase 2;Prostaglandin E synthase 2 truncated form	PTGES2
16.6852	17.0352	17.2586	16.2432	14.8923	NaN	17.6891	17.5011	NaN	17.8416	18.7106	17.4715	17.3705	17.3126	17.5448	9	9	33.2	35.619	0.0677288	Q9H9B4;D6RFI0	Sideroflexin-1	SFXN1
16.1788	15.3844	16.7834	16.3913	15.921	13.1815	14.7612	15.1562	13.6514	16.7203	16.8229	15.9336	16.7499	16.8178	16.2906	18	18	54.6	50.315	0.0620208	Q9H9P8;C9JVN9;Q9H9P8-2	L-2-hydroxyglutarate dehydrogenase, mitochondrial	L2HGDH
14.6606	13.4398	14.3195	13.8226	14.2017	NaN	11.7497	NaN	12.1091	NaN	14.8881	14.9693	14.2871	14.3471	14.4479	7	7	29.5	32.177	0.00195642	Q9NPL8;C9JU35	Complex I assembly factor TIMMDC1, mitochondrial	TIMMDC1
18.3329	17.2915	17.6872	18.0814	18.0586	16.8658	16.9336	16.5293	16.7157	16.9131	16.389	13.9422	16.1205	16.0928	16.5245	12	12	24.7	74.626	0.000522462	Q9NUB1-2;Q9NUB1;Q9NUB1-3;Q9NUB1-4	Acetyl-coenzyme A synthetase 2-like, mitochondrial	ACSS1
14.0337	12.4224	12.4208	12.8625	12.4934	15.4729	15.4139	15.9022	16.1896	16.1427	15.8335	14.4802	15.1217	15.7434	15.568	20	5	43.5	66.217	2.70711e-05	Q9NVI7-2;Q9NVI7;H0Y2W2;Q9NVI7-3	ATPase family AAA domain-containing protein 3A	ATAD3A
17.6724	NaN	18.5115	18.1873	18.5904	15.9691	NaN	15.6929	16.1377	16.8474	17.1977	16.3363	17.3471	17.7809	17.306	4	4	38.6	17.316	0.000661927	Q9NX14;Q9NX14-2	NADH dehydrogenase [ubiquinone] 1 beta subcomplex subunit 11, mitochondrial	NDUFB11
19.2978	19.1096	18.7196	18.4544	19.1046	15.6067	15.4485	17.7177	16.3072	15.5386	17.7584	18.0862	17.8446	18.1975	18.238	8	8	28.7	41.054	0.000257323	Q9NZJ6	Ubiquinone biosynthesis O-methyltransferase, mitochondrial	COQ3
17.5553	NaN	16.7628	16.9095	17.2056	14.5157	NaN	16.3956	16.5879	16.4266	17.1488	17.4863	16.8919	16.9686	17.1188	6	6	35.4	20.266	0.0736715	Q9P032	NADH dehydrogenase [ubiquinone] 1 alpha subcomplex assembly factor 4	NDUFAF4
17.5713	17.8034	18.1662	17.9342	18.6334	19.0079	18.2855	18.9303	19.0914	18.0949	18.8422	18.5146	18.9524	18.941	19.0355	9	9	61.8	16.698	0.0419406	Q9P0J0;Q9P0J0-2;B4DEZ3;K7EJE1;E7ENQ6	NADH dehydrogenase [ubiquinone] 1 alpha subcomplex subunit 13	NDUFA13
NaN	16.2059	15.8651	16.117	16.5238	15.0508	14.7248	14.8094	NaN	NaN	17.0208	16.7419	17.0884	16.9333	17.0726	13	11	40.2	61.053	0.000758867	Q9P0J1;Q9P0J1-2	[Pyruvate dehydrogenase [acetyl-transferring]]-phosphatase 1, mitochondrial	PDP1
13.6328	NaN	12.7936	NaN	12.7884	12.3177	12.6565	NaN	12.1699	11.9172	13.0241	14.3576	12.4758	13.2616	12.0217	2	2	41.1	11.564	0.0422557	Q9P0S9	Transmembrane protein 14C	TMEM14C
20.1358	19.2216	18.7027	19.6644	20.0312	16.9995	17.5477	18.2999	18.2453	17.487	17.8802	18.7248	18.7179	18.5599	18.0307	3	3	54	7.3084	0.00097461	Q9UDW1	Cytochrome b-c1 complex subunit 9	UQCR10
17.5081	NaN	17.1268	17.2642	17.3022	17.407	17.7197	17.8361	17.8403	17.5172	18.4364	18.1401	18.3254	18.3215	18.2948	3	3	7.2	43.046	0.0194504	Q9UG56-2;Q9UG56;H0Y7P7	Phosphatidylserine decarboxylase proenzyme;Phosphatidylserine decarboxylase alpha chain;Phosphatidylserine decarboxylase beta chain	PISD
17.1864	19.7185	18.064	18.8514	18.2904	15.9429	16.6673	16.7637	16.8511	15.9515	17.2914	17.0238	17.5157	17.38	17.3792	7	7	62.8	17.114	0.0027582	Q9UI09	NADH dehydrogenase [ubiquinone] 1 alpha subcomplex subunit 12	NDUFA12
17.8109	16.5801	16.878	17.0871	17.068	15.5992	16.163	15.5186	15.8381	15.6688	17.1578	17.5336	17.4189	18.1417	17.6112	10	6	36	38.534	0.000456532	Q9UJZ1;A0A087WYB4;Q9UJZ1-2	Stomatin-like protein 2, mitochondrial	STOML2
13.8495	12.325	12.3991	NaN	13.0302	14.0741	NaN	14.1079	13.614	14.0509	13.3733	15.9667	NaN	10.9389	13.0099	8	8	23.4	47.534	0.0291971	Q9Y276;C9J8G3;C9J1S9	Mitochondrial chaperone BCS1	BCS1L
15.9437	17.0228	17.4223	17.291	14.6955	15.4426	15.528	15.5614	15.0662	14.7759	17.368	17.1196	17.1883	15.6535	15.4175	4	4	52.8	11.731	0.0560475	Q9Y2R0;K7EPV0	Cytochrome c oxidase assembly factor 3 homolog, mitochondrial	COA3
18.8331	18.1939	18.5992	18.5914	18.5603	17.4902	16.4461	17.1994	17.1448	17.3362	18.1448	18.4868	18.3465	18.13	18.2989	5	5	52.6	10.5	0.000121592	Q9Y5L4;K7EIT2	Mitochondrial import inner membrane translocase subunit Tim13	TIMM13
