# Supplementary material for: Spaceflight on the ISS changed the skeletal muscle proteome of two astronauts
Source: NPJ Microgravity. 2024 Jun 5;10:60. doi: 10.1038/s41526-024-00406-3 (PMC11153545; doi:10.1038/s41526-024-00406-3)
Supplement: Supplementary file 8 — Supplementary Data 6 [file 41526_2024_406_MOESM8_ESM.xlsx]

## Sheet: 02 MIM
Table S6. Astronaut B, Mitochondrial inner membrane proteins, significant La+0 vs Pre
LFQ intensity AstroB_Pre_02_D1_1_4388	LFQ intensity AstroB_Pre_03_D1_1_4394	LFQ intensity AstroB_Pre_04_F1_1_4401	LFQ intensity AstroB_Pre_05_F1_1_4407	LFQ intensity AstroB_Pre_D1_1_4382	LFQ intensity AstroB_Rp0_02_D2_1_4389	LFQ intensity AstroB_Rp0_03_D2_1_4395	LFQ intensity AstroB_Rp0_04_F2_1_4402	LFQ intensity AstroB_Rp0_05_F2_1_4408	LFQ intensity AstroB_Rp0_D2_1_4383	LFQ intensity AstroB_Rp14_02_D3_1_4390	LFQ intensity AstroB_Rp14_03_D7_1_4400	LFQ intensity AstroB_Rp14_04_F3_1_4403	LFQ intensity AstroB_Rp14_05_F3_1_4409	LFQ intensity AstroB_Rp14_D3_1_4384	Razor + unique peptides	Unique peptides	Sequence coverage [%]	Mol. weight [kDa]	MS/MS count	P value	Majority protein IDs	Protein names	Gene names
13.5904	13.5999	13.5575	12.9146	14.1034	11.4877	11.7016	11.8255	NaN	NaN	13.0756	12.147	12.0512	NaN	12.4645	3	3	17	28.495	11	0.000368824	A0A075B6P0;Q330K2-2;Q330K2	NADH dehydrogenase (ubiquinone) complex I, assembly factor 6	NDUFAF6
16.8173	17.2806	16.8197	17.4098	17.1595	16.3891	16.3913	16.8396	16.4024	16.741	17.1989	17.3831	17.1119	17.3593	16.607	8	8	40.8	22.024	75	0.00805323	A0A087X2I2;A0A087WT12;P36969-2;P36969;K7ERP4;K7EKX7;K7ENB4;K7EJ20;R4GNE4	Glutathione peroxidase;Phospholipid hydroperoxide glutathione peroxidase, mitochondrial	GPX4
19.8427	19.7403	19.711	19.735	19.7774	18.581	18.5528	18.464	18.9283	18.495	19.1815	19.0208	18.7593	19.164	18.8737	15	15	47.9	40.836	256	9.50928e-07	A0A087WXC5;E7ESZ7;O95299;O95299-2	NADH dehydrogenase [ubiquinone] 1 alpha subcomplex subunit 10, mitochondrial	NDUFA10
17.2553	17.3209	17.2919	16.3192	17.4251	15.907	13.2994	14.7453	15.2681	16.709	16.3539	17.1243	16.5618	16.8668	16.5998	10	10	50.4	29.159	100	0.0130134	Q6UXV4;A0A087WYF7;A0A087WUX8	MICOS complex subunit MIC27	APOOL
18.5787	18.5087	18.3149	18.0376	18.6756	17.7358	17.9227	17.7577	17.996	17.2798	18.2869	18.1024	18.1868	18.1508	18.1224	4	4	35.9	15.136	62	0.00359437	A0A0C4DGS0;A0A2Y9D025;P56556;R4GN43	NADH dehydrogenase [ubiquinone] 1 alpha subcomplex subunit 6	NDUFA6
14.2998	14.7937	14.5816	14.476	NaN	12.2458	14.1624	12.7763	13.9751	NaN	13.5983	14.0056	14.1981	14.0335	NaN	6	6	15.7	54.578	35	0.0393431	F6XEV2;A0A0U1RRK1;A0A286YF11;Q9BPX6-2;Q9BPX6;Q9BPX6-3;S4R3D7;S4R3V1	Calcium uptake protein 1, mitochondrial	MICU1
18.6043	18.5897	18.8282	18.6495	18.7041	15.7888	18.0546	17.7305	17.8268	17.5198	18.5121	18.3578	18.3442	18.2402	18.7666	4	4	32.8	13.954	127	0.0136581	A8MUH2;P18859;P18859-2	ATP synthase-coupling factor 6, mitochondrial	ATP5J
17.7774	18.4925	18.4406	18.3516	18.1889	16.6915	17.2347	17.7356	17.2529	17.8989	17.706	17.9484	17.4294	17.9837	17.894	14	14	49.1	26.753	169	0.00732564	C9JRZ6;Q9NX63;F8WAR4	MICOS complex subunit MIC19	CHCHD3
13.4504	13.7276	13.0941	11.5563	13.5221	NaN	10.6431	11.5742	11.0398	NaN	12.1851	11.8639	12.958	13.3444	12.6946	1	1	31.3	10.195	25	0.0120352	D6R9H7;E7EQ97;E7EPU7;P05496;Q06055;P48201;Q06055-3;Q06055-2	ATP synthase F(0) complex subunit C1, mitochondrial;ATP synthase F(0) complex subunit C2, mitochondrial;ATP synthase F(0) complex subunit C3, mitochondrial	ATP5G1;ATP5G2;ATP5G3
18.2602	18.2505	18.5788	18.2474	18.2143	17.0306	16.8011	17.0821	17.1742	17.1391	17.1161	18.5978	18.4076	18.3678	16.4263	4	4	22.6	20.038	81	9.16355e-07	E7EWP0;H0Y886;O43674-2;O43674	NADH dehydrogenase [ubiquinone] 1 beta subcomplex subunit 5, mitochondrial	NDUFB5
20.936	20.9243	20.7345	20.905	21.0132	19.9133	19.1664	19.8888	19.7188	19.7292	19.8688	20.1489	19.839	19.4886	20.5007	8	8	56.5	20.383	120	2.72327e-05	E9PH64;Q9Y6M9;A0A3B3IT57;E7EWZ0;E9PF49	NADH dehydrogenase [ubiquinone] 1 beta subcomplex subunit 9	NDUFB9
16.8479	16.8762	16.9584	17.312	17.1104	16.1411	15.024	15.7771	15.3982	16.7032	16.912	17.2287	17.5265	17.1554	17.1247	1	1	18.2	5.8197	15	0.00398858	H0YD96;H0YD41;G3V173;E9PK73;H3BRW5;O14521-2;O14521-4;O14521	Succinate dehydrogenase [ubiquinone] cytochrome b small subunit, mitochondrial	SDHD
18.7243	19.2015	18.5528	19.356	18.9364	18.7494	18.7472	17.7546	17.4656	18.0922	18.8119	18.5093	19.1755	19.0344	18.8524	13	13	56.9	29.723	207	0.0289868	F5GY37;J3KPX7;Q99623;Q99623-2;F5GWA7;F5H3X6	Prohibitin-2	PHB2
16.2229	16.2559	16.361	17.1976	16.2031	11.9677	13.6629	13.7222	12.9608	12.8681	14.0832	14.2136	13.1182	14.1795	13.8815	13	13	37.8	54.202	42	1.58783e-05	F5H5P2;P12694;P12694-2;F5GXU9	2-oxoisovalerate dehydrogenase subunit alpha, mitochondrial	BCKDHA
19.1362	19.5866	18.927	19.2041	18.8418	18.7164	19.036	18.4236	18.0029	18.4365	19.1795	19.022	18.29	18.6725	18.9516	3	3	40.9	12.844	63	0.0210621	H0UI06;P14406;D6R9C3;D6RIE3;D6RGV5	Cytochrome c oxidase subunit 7A2, mitochondrial	COX7A2
20.1296	20.4839	20.5027	20.5919	20.0921	19.1839	19.4333	19.3031	19.6977	19.4174	19.8891	20.115	19.9069	20.0144	19.918	36	36	58.5	86.371	840	0.000101965	H0YFD6;P40939;A0A2R8Y4F5;A0A2R8YG21	Trifunctional enzyme subunit alpha, mitochondrial;Long-chain enoyl-CoA hydratase;Long chain 3-hydroxyacyl-CoA dehydrogenase	HADHA
20.3281	20.7089	20.2269	19.643	20.3831	19.4842	19.3623	19.1693	19.3495	19.4902	20.0613	19.1528	19.6568	19.6944	19.7045	8	8	55.3	19.258	121	0.00128607	H3BPJ9;O96000;O96000-2;H3BV16	NADH dehydrogenase [ubiquinone] 1 beta subcomplex subunit 10	NDUFB10
20.4617	19.8754	20.3261	20.2827	20.1657	19.0233	18.5318	18.4937	19.0502	18.2204	20.0782	19.8857	20.1238	19.9816	19.8335	7	7	40.5	23.705	103	3.55216e-05	O00217;E9PPW7;E9PN51;F8W9K7;E9PKH6	NADH dehydrogenase [ubiquinone] iron-sulfur protein 8, mitochondrial	NDUFS8
19.4554	20.09	19.5405	19.3515	19.6313	18.3054	18.2351	18.8485	18.8513	19.0915	18.7364	18.8932	19.0784	18.8025	19.3223	6	6	77.8	9.3697	84	0.00203137	O00483	Cytochrome c oxidase subunit NDUFA4	NDUFA4
19.4692	19.2779	19.8763	19.7757	19.0768	18.9264	19.0367	18.9765	18.9126	19.0092	19.1547	19.0117	19.0469	18.9342	18.8274	1	1	14.7	17.417	42	0.00863158	O14561;H3BNK3	Acyl carrier protein, mitochondrial;Acyl carrier protein	NDUFAB1
18.9146	19.2271	19.3156	19.3128	18.9479	18.1415	19.2699	18.2028	18.186	18.4679	19.1276	19.7154	18.7035	19.5676	18.9487	5	5	31.4	20.108	56	0.0169436	O43181	NADH dehydrogenase [ubiquinone] iron-sulfur protein 4, mitochondrial	NDUFS4
16.1248	16.1066	16.2544	16.6769	15.7669	14.9978	14.3712	15.1116	12.4716	14.0352	14.8331	16.0954	15.9718	15.8975	15.8165	11	11	28.1	51.355	94	0.00395045	O43615;M0QXU7	Mitochondrial import inner membrane translocase subunit TIM44	TIMM44
17.3839	17.1307	17.9239	17.2504	16.7858	17.0402	16.5114	16.7267	16.8032	15.8063	15.5598	16.6348	15.8742	15.9089	15.5633	4	4	44.3	12.517	47	0.0339681	O43920	NADH dehydrogenase [ubiquinone] iron-sulfur protein 5	NDUFS5
17.7314	17.5534	17.2062	17.5641	17.5338	16.946	16.8776	16.5635	16.9294	16.4843	17.4592	16.892	16.8354	17.0048	17.2066	32	32	37.4	115.88	237	0.000393085	O60313-2;O60313-10;O60313-9;O60313;E5KLJ9;O60313-11;O60313-13;C9JMB8;A0A2R8YDM2;A0A2R8YE78;A0A2R8Y3X5;A0A2R8YFD1;A0A2R8YGE5	Dynamin-like 120 kDa protein, mitochondrial;Dynamin-like 120 kDa protein, form S1	OPA1
19.9081	19.7182	19.9174	19.9266	19.867	19.1813	19.1404	19.3234	19.4593	19.2869	19.8386	19.8218	20.0158	19.5903	19.9161	12	10	61	35.509	273	2.51591e-05	O75208;H3BNT2;H3BSJ5;H3BRC0;H3BPC6	Ubiquinone biosynthesis protein COQ9, mitochondrial	COQ9
18.6625	18.5956	17.6598	18.319	18.3641	17.4238	17.2148	17.2925	17.5046	17.1013	17.939	17.8589	17.7925	18.0731	17.8847	18	18	50.5	52.545	288	0.000742649	O75306;O75306-2	NADH dehydrogenase [ubiquinone] iron-sulfur protein 2, mitochondrial	NDUFS2
19.8862	20.583	19.5635	20.1039	19.9151	18.7479	18.6292	19.2573	18.9753	18.4395	19.5507	18.9764	18.8018	18.8492	19.3841	4	4	48.4	13.711	87	0.000591893	O75380;D6RBT3	NADH dehydrogenase [ubiquinone] iron-sulfur protein 6, mitochondrial	NDUFS6
18.6676	18.2898	18.7913	19.0844	18.355	18.337	17.7986	17.8729	18.408	18.2525	18.4767	18.229	18.5563	18.5724	18.932	14	14	51.1	30.241	239	0.0303522	O75489	NADH dehydrogenase [ubiquinone] iron-sulfur protein 3, mitochondrial	NDUFS3
19.5584	19.5418	19.8779	19.4753	19.6238	18.3855	18.1937	18.727	18.764	18.8813	19.7069	19.6339	19.593	19.4217	19.7028	12	12	72	18.491	222	0.000113712	O75947;O75947-2	ATP synthase subunit d, mitochondrial	ATP5H
16.4582	16.1246	14.8288	16.0775	16.5756	12.9592	15.543	13.676	15.6902	15.1288	16.6679	14.872	13.8229	16.047	16.2835	3	3	35.9	15.489	53	0.053889	O95139;A0A087WZX2;O95139-2	NADH dehydrogenase [ubiquinone] 1 beta subcomplex subunit 6	NDUFB6
18.9043	18.9263	18.9981	18.793	19.0234	18.5339	18.3554	17.153	17.9639	18.412	18.2558	18.6227	18.574	18.4013	15.8727	6	6	54.9	12.551	88	0.0105592	O95182	NADH dehydrogenase [ubiquinone] 1 alpha subcomplex subunit 7	NDUFA7
19.3618	19.2861	19.5083	19.5689	19.5016	18.2463	18.319	18.8823	18.6904	18.4441	19.3485	19.788	20.1942	19.6768	19.32	4	4	14.7	42.717	46	9.55009e-05	P00156	Cytochrome b	MT-CYB
17.5708	16.3745	16.5975	15.4898	17.9058	16.1028	15.2911	15.9379	13.7914	15.499	16.3637	16.1556	16.644	16.3518	16.7782	5	5	18.5	57.041	75	0.0397727	P00395	Cytochrome c oxidase subunit 1	MT-CO1
19.8537	19.143	18.8184	19.2369	19.4509	18.0191	18.0681	17.411	18.197	17.0513	19.3406	18.5213	18.3522	18.4047	18.9608	3	3	10	29.95	120	0.000545316	P00414	Cytochrome c oxidase subunit 3	MT-CO3
20.4439	20.5871	20.2994	20.3672	20.4841	19.2393	19.0136	18.8685	19.0921	19.4517	20.0362	20.2764	20.2079	19.9916	20.3085	24	24	65.6	47.517	465	2.56824e-06	P00505;P00505-2	Aspartate aminotransferase, mitochondrial	GOT2
18.4266	18.602	18.3016	18.3728	18.4453	17.6047	17.3682	17.4424	17.5221	16.8827	18.4777	18.7582	18.4855	18.4361	18.5922	5	5	14.4	51.58	88	5.0878e-05	P03905	NADH-ubiquinone oxidoreductase chain 4	MT-ND4
18.0433	17.0159	17.2358	17.3127	18.0837	16.3702	16.2366	15.9308	16.0474	15.0425	17.9549	17.0454	16.7586	16.9893	17.528	7	6	22.7	67.026	96	0.00101548	P03915	NADH-ubiquinone oxidoreductase chain 5	MT-ND5
19.1993	18.977	19.4741	19.4104	18.7801	17.6681	17.0852	16.7132	12.8304	NaN	18.0786	18.4437	18.426	14.2856	17.868	2	2	35.3	7.9916	52	0.0157443	P03928	ATP synthase protein 8	MT-ATP8
23.313	23.1894	23.3076	23.4068	23.2303	22.928	22.8037	22.8219	22.9743	22.7101	23.1989	23.0696	23.2831	23.1623	23.098	32	25	80.3	56.559	1424	7.97072e-05	P06576;H0YH81;F8W079	ATP synthase subunit beta, mitochondrial;ATP synthase subunit beta	ATP5B
21.524	20.9169	21.006	20.9288	21.5426	20.5207	20.4217	20.389	20.5626	20.4567	20.9883	20.6216	20.6746	20.712	21.231	10	10	38.5	35.422	239	0.00126954	P08574	Cytochrome c1, heme protein, mitochondrial	CYC1
16.6043	17.5417	15.7545	NaN	18.6515	11.9109	14.2617	16.6374	14.7042	14.7612	NaN	10.9204	14.8513	13.0861	NaN	3	3	63.8	7.579	25	0.0334846	P10176	Cytochrome c oxidase subunit 8A, mitochondrial	COX8A
18.7653	19.6099	18.0224	18.3623	20.5207	16.5911	16.9245	18.2024	17.6932	18.2576	19.4929	18.8318	18.4259	18.6049	19.0006	8	8	61.2	13.696	111	0.026933	P10606	Cytochrome c oxidase subunit 5B, mitochondrial	COX5B
22.1481	22.2409	22.3045	21.6826	22.4251	21.1024	21.3011	21.6521	21.1871	21.5844	21.7407	21.4407	21.6098	21.3179	21.676	19	11	71.5	33.064	454	0.00145304	P12235;V9GYG0	ADP/ATP translocase 1	SLC25A4
20.1708	20.354	20.6197	20.6408	20.1438	19.4382	19.492	20.1816	19.9529	19.9816	20.1559	20.6723	21.0276	20.7214	20.3689	11	11	54.4	19.576	259	0.0127746	P13073;H3BN72;H3BNV9;H3BPG0;Q86WV2	Cytochrome c oxidase subunit 4 isoform 1, mitochondrial	COX4I1
19.3486	19.1179	19.0964	18.781	18.6837	18.9542	17.8398	18.3527	18.5686	18.301	19.9742	19.3385	19.4666	19.3693	19.2759	7	7	51.4	13.53	106	0.0247661	P14927;B7Z2R2;P14927-2;E5RHG9	Cytochrome b-c1 complex subunit 7	UQCRB
17.1762	17.1609	16.5616	17.469	18.8279	16.2342	16.3938	15.1862	15.7133	16.2077	16.8177	15.1964	15.7357	15.5695	17.4255	3	3	55.6	7.2454	36	0.00922634	P15954;D6R9Z7	Cytochrome c oxidase subunit 7C, mitochondrial	COX7C
16.838	16.223	16.1348	16.3524	16.7789	15.4116	15.049	15.0752	15.3871	15.0975	16.6183	15.9227	15.6252	15.9142	16.6112	3	3	17.7	21.541	44	6.12987e-05	P17152	Transmembrane protein 11, mitochondrial	TMEM11
23.1026	22.923	23.1417	23.0466	23.1036	22.448	22.4936	22.3952	22.5969	22.1991	22.7633	22.6438	22.6953	22.5867	22.7309	32	26	69.7	47.504	1036	3.16263e-05	P17540	Creatine kinase S-type, mitochondrial	CKMT2
18.0061	18.1751	18.4231	17.9051	18.0888	17.85	17.7636	17.717	17.6481	17.528	17.9278	17.9771	17.7548	18.1685	18.0065	6	6	46	16.402	84	0.00372168	P17568	NADH dehydrogenase [ubiquinone] 1 beta subcomplex subunit 7	NDUFB7
20.3869	21.1843	20.7394	20.675	20.5469	19.4849	19.6877	19.6844	18.5084	20.1033	18.8296	20.2732	19.3958	19.5253	19.9837	9	9	47.3	16.762	135	0.00357624	P20674;H3BNX8	Cytochrome c oxidase subunit 5A, mitochondrial	COX5A
20.0414	19.674	19.9536	20.3111	19.6524	18.6396	18.4574	18.4022	18.4246	18.2186	19.4207	19.1163	19.2543	19.2545	19.1392	14	14	51.4	31.629	189	5.0543e-06	P21912;A0A087WWT1;A0A087WXX8	Succinate dehydrogenase [ubiquinone] iron-sulfur subunit, mitochondrial	SDHB
16.1081	15.8956	16.4486	16.2924	15.8845	16.0713	14.4733	14.6852	14.3589	14.1435	14.154	NaN	NaN	NaN	13.5657	7	7	28.6	43.122	23	0.00499988	P21953	2-oxoisovalerate dehydrogenase subunit beta, mitochondrial	BCKDHB
17.7713	18.6396	18.3578	18.7286	17.8417	16.7533	16.7954	16.7824	16.7625	16.782	18.7774	19.0238	19.0533	18.953	19.137	13	13	31	54.415	80	6.79707e-05	P22307-7;P22307-8;P22307;P22307-4;P22307-6;P22307-2	Non-specific lipid-transfer protein	SCP2
22.62	22.5605	22.1575	22.3658	22.4461	21.8105	21.8541	21.438	21.5831	22.0084	22.5044	22.4564	22.4494	22.1655	22.3371	20	19	66	48.442	664	0.000711176	P22695;H3BRG4;H3BSJ9;H3BP04	Cytochrome b-c1 complex subunit 2, mitochondrial	UQCRC2
16.5998	17.0073	16.8864	16.745	17.5602	16.2988	16.4516	16.4811	16.4898	16.4334	16.9447	16.6586	16.6598	16.6101	16.7256	12	12	40.7	47.862	122	0.0138269	P22830;P22830-2;A0A499FJN5;K7ELX4	Ferrochelatase, mitochondrial	FECH
16.6626	17.1584	16.8827	16.9297	16.6857	14.9041	15.4384	15.4395	15.8613	15.4567	15.01	15.8143	15.0555	16.2351	15.9488	24	24	47.7	73.776	148	3.79565e-05	P23786;A0A1B0GTB8;A0A1B0GWC0;A0A1B0GVF3;A0A1B0GV75	Carnitine O-palmitoyltransferase 2, mitochondrial	CPT2
21.4806	21.8634	21.6663	21.9337	21.9206	21.2643	21.0362	20.9974	21.1346	21.2663	21.431	21.726	21.6024	21.8134	21.5801	13	13	58.2	28.908	354	0.000288035	P24539;Q5QNZ2	ATP synthase F(0) complex subunit B1, mitochondrial	ATP5F1
22.0317	21.6976	21.9566	22.1748	21.8179	21.5157	21.4539	21.5133	21.5026	21.5279	21.8066	21.9275	21.8231	21.7754	21.9304	31	30	58.8	59.75	912	0.000860305	P25705;P25705-2;P25705-3;K7EK77	ATP synthase subunit alpha, mitochondrial	ATP5A1
20.5486	20.4152	20.6923	20.9832	20.5939	19.4929	19.6759	19.7249	19.6976	19.9523	20.1806	20.19	20.3259	20.3987	20.2463	31	31	61	73.527	606	5.20747e-05	P28331-4;P28331;P28331-2;P28331-5;B4DJ81;P28331-3	NADH-ubiquinone oxidoreductase 75 kDa subunit, mitochondrial	NDUFS1
20.3564	20.3796	20.5248	20.6363	20.3488	19.4898	19.7432	19.4394	19.6368	19.6765	19.9106	20.1234	20.0007	19.9827	20.0812	25	25	54.1	72.691	582	5.58566e-06	P31040;P31040-2;D6RFM5;A0A087X1I3;P31040-3	Succinate dehydrogenase [ubiquinone] flavoprotein subunit, mitochondrial	SDHA
21.0645	21.2656	21.2958	21.1418	21.0926	20.5439	20.563	20.5677	20.5595	20.4764	21.1258	20.9224	20.8951	20.8834	20.9433	22	21	60.8	52.645	728	1.32093e-06	P31930	Cytochrome b-c1 complex subunit 1, mitochondrial	UQCRC1
20.01	20.6799	20.5844	20.9998	19.7795	19.3038	19.8679	19.8532	20.0817	19.9911	20.2402	20.3459	20.5631	20.6614	19.8251	10	9	39.1	32.881	210	0.0542509	P36542-2;P36542	ATP synthase subunit gamma, mitochondrial	ATP5C1
16.1651	16.6352	16.2785	16.6191	16.3571	15.2874	12.2265	14.6286	15.0286	14.0577	16.9778	16.9525	16.8248	17.0187	16.857	14	14	43.8	50.151	53	0.00447783	P36551	Oxygen-dependent coproporphyrinogen-III oxidase, mitochondrial	CPOX
19.3973	19.5461	19.4925	19.7146	19.5423	18.9157	18.4971	18.6536	18.7099	18.7877	18.8908	18.7973	18.9174	18.8065	18.9022	27	26	57.5	68.568	439	1.20867e-05	P43155-2;P43155;P43155-3	Carnitine O-acetyltransferase	CRAT
21.2353	20.9895	20.7779	21.0022	20.9578	20.2921	20.2967	19.7762	20.406	19.5805	20.7254	20.5635	20.4134	20.2073	20.4619	13	3	43.8	29.668	274	0.000893867	P47985	Cytochrome b-c1 complex subunit Rieske, mitochondrial;Cytochrome b-c1 complex subunit 11	UQCRFS1
20.9428	20.9453	21.1125	20.9513	20.757	20.2586	20.1785	20.2825	20.3625	19.9363	21.1578	21.1229	21.0502	20.9897	21.0389	34	33	68.2	70.389	792	4.33867e-05	P49748;P49748-3;P49748-2	Very long-chain specific acyl-CoA dehydrogenase, mitochondrial	ACADVL
18.9184	18.1706	18.3633	18.4856	19.2427	17.6839	18.0092	17.2137	17.4322	17.109	18.2335	17.6435	17.527	17.6594	18.0233	8	8	63.4	20.105	151	0.00197966	P51970	NADH dehydrogenase [ubiquinone] 1 alpha subcomplex subunit 8	NDUFA8
19.9635	19.7019	19.9895	20.068	19.5851	19.5071	19.3646	19.2066	19.4789	19.0637	19.3051	19.5965	19.6965	19.8681	19.4797	19	19	58.6	48.879	360	0.00260736	P55084-2;P55084;F5GZQ3;B5MD38	Trifunctional enzyme subunit beta, mitochondrial;3-ketoacyl-CoA thiolase	HADHB
16.5188	16.2346	15.8073	14.7956	16.5746	NaN	14.9238	15.1264	14.0456	15.2809	16.0318	14.9491	15.0052	15.4491	15.9349	2	2	34.3	11.94	17	0.0366487	P56181	NADH dehydrogenase [ubiquinone] flavoprotein 3, mitochondrial	NDUFV3
18.8542	17.2982	17.5886	16.5976	18.8178	17.807	15.524	16.78	16.2419	15.2999	18.2204	18.2325	17.1304	17.8206	16.8303	4	4	52.2	7.9331	66	0.0449115	P56385	ATP synthase subunit e, mitochondrial	ATP5I
20.3848	19.5115	20.6096	19.8779	20.4264	19.3163	19.3208	19.7725	19.5156	20.0126	19.3319	19.7747	19.5792	19.5408	19.3422	2	2	29.9	10.815	52	0.0462088	Q02221	Cytochrome c oxidase subunit 6A2, mitochondrial	COX6A2
17.8677	17.1057	17.2808	16.94	17.2073	15.9249	15.5517	16.0017	15.6219	17.1483	16.2953	17.0958	16.7402	15.9518	16.0538	16	16	41.7	57.839	83	0.00561465	Q02252;Q02252-2;G3V4Z4	Methylmalonate-semialdehyde dehydrogenase [acylating], mitochondrial	ALDH6A1
17.2629	17.0117	16.535	16.7171	17.5343	15.5876	15.6793	14.203	12.9666	NaN	16.247	14.1339	14.5025	NaN	16.5913	8	7	29.4	38.157	32	0.00519309	Q02338;E9PCG9	D-beta-hydroxybutyrate dehydrogenase, mitochondrial	BDH1
19.3053	19.565	19.5155	19.7546	19.4358	19.0479	18.9268	18.6345	18.8478	18.757	19.6651	19.798	19.7646	20.0352	19.5601	12	12	53.5	34.061	287	0.000176104	Q02978;I3L1P8;Q02978-2	Mitochondrial 2-oxoglutarate/malate carrier protein	SLC25A11
20.0203	20.1377	20.2501	20.5753	20.1472	19.5243	19.5177	19.416	19.8041	19.3433	19.9193	20.0111	20.1969	20.3931	19.8146	38	7	43.6	113.89	739	0.000433756	Q13423	NAD(P) transhydrogenase, mitochondrial	NNT
18.5507	18.0447	18.0647	18.2609	18.3857	17.2014	16.668	17.1942	17.2869	17.0834	17.4663	17.1443	17.4014	17.1936	17.5071	17	17	44.2	68.495	182	4.14396e-05	Q16134;Q16134-3	Electron transfer flavoprotein-ubiquinone oxidoreductase, mitochondrial	ETFDH
19.8379	19.6159	20.2847	19.8534	20.0455	19.4439	19.0416	19.2554	19.329	18.9561	19.7945	19.5045	19.5472	19.4503	19.5857	7	7	66.4	13.459	176	0.00104039	Q16718;A0A087X1G1;H7BYD0;Q16718-2;F8WAS3	NADH dehydrogenase [ubiquinone] 1 alpha subcomplex subunit 5	NDUFA5
18.7132	18.6501	18.3817	18.1229	18.8053	17.562	16.996	17.3222	17.4708	17.5644	18.5191	18.3846	18.2922	18.3194	18.5724	21	21	59.4	42.509	269	0.000109945	Q16795;A0A3B3ISG8	NADH dehydrogenase [ubiquinone] 1 alpha subcomplex subunit 9, mitochondrial	NDUFA9
21.1245	20.9123	20.8212	20.8517	21.014	20.7762	20.3701	20.5759	20.6067	20.4871	20.8566	20.7777	20.7161	20.8395	20.8899	46	2	65.5	82.624	785	0.00238509	Q16891-2;Q16891;B9A067	MICOS complex subunit MIC60	IMMT
17.8122	17.6426	17.8519	18.0281	18.1259	16.5963	16.6041	16.87	16.8801	16.9097	17.6856	17.7468	17.7048	17.6649	17.5743	16	16	56.3	37.14	251	7.49832e-06	Q5HYK3;B4DP72	2-methoxy-6-polyprenyl-1,4-benzoquinol methylase, mitochondrial	COQ5
16.2627	15.8329	15.7368	16.3081	15.9269	15.2592	15.4439	14.9361	14.3091	NaN	15.691	NaN	15.1273	15.9234	15.9595	2	2	22	13.291	25	0.00501382	Q5RI15;Q5RI15-2	Cytochrome c oxidase protein 20 homolog	COX20
17.0612	16.8241	17.0509	16.149	17.3859	15.2502	14.1731	15.8661	14.2125	16.0511	15.9305	13.9873	16.747	13.8659	15.9917	3	3	80.3	8.0743	36	0.00405643	R4GNA1;Q5TGZ0;A0A087WU07	MICOS complex subunit MIC10	MINOS1-NBL1;MINOS1
17.4486	NaN	16.6263	17.4603	17.4244	17.9575	17.6846	17.8654	17.7726	NaN	17.9732	16.8874	17.9251	17.9719	17.978	7	7	20.3	42.456	11	0.0344552	Q6DKK2	Tetratricopeptide repeat protein 19, mitochondrial	TTC19
NaN	17.0725	17.2262	NaN	16.9284	15.9788	NaN	NaN	NaN	16.4765	NaN	NaN	NaN	NaN	15.7373	6	6	12.7	63.514	9	0.0294547	Q6PML9	Zinc transporter 9	SLC30A9
17.3843	16.8792	16.0904	17.018	17.1983	16.6389	14.7286	16.1592	16.0926	15.5843	16.5244	15.2223	15.7532	15.0798	16.7606	5	5	22.6	35.409	20	0.0259434	Q86VD7	Mitochondrial coenzyme A transporter SLC25A42	SLC25A42
17.5767	17.3339	17.4972	17.6085	17.3993	15.0323	14.9788	14.8992	15.2315	14.437	16.5585	16.0789	16.0084	16.025	16.2511	10	10	32.2	52.144	66	8.77332e-08	Q86WU2-2;Q86WU2	Probable D-lactate dehydrogenase, mitochondrial	LDHD
14.1786	13.4693	14.5203	14.1128	13.528	12.2486	12.5593	11.8119	12.6718	12.4886	14.4939	14.452	14.4944	14.6113	13.9981	8	8	29	49.666	26	0.000220466	Q8IYU8;A0A0A0MTD5	Calcium uptake protein 2, mitochondrial	MICU2
16.6545	16.473	15.3485	15.0887	16.8216	15.6683	14.2822	13.5902	13.9929	13.4931	13.8826	15.0177	14.9658	14.7911	16.2342	13	13	44	35.158	79	0.00775035	Q8NE86-3;Q8NE86;Q8NE86-2;S4R468	Calcium uniporter protein, mitochondrial	MCU
18.7596	18.1203	18.4665	18.9187	18.5004	17.9701	17.1606	17.6767	17.1442	18.0823	18.5597	17.9742	18.1019	17.9426	18.1536	19	7	40.8	71.949	291	0.0042565	Q8NI60;Q8NI60-3	Atypical kinase ADCK3, mitochondrial	ADCK3
16.9947	16.8921	16.9786	16.9987	16.901	14.8647	14.7653	15.1828	14.9061	15.8885	16.7773	16.8419	16.2674	16.1318	16.8336	9	9	31.2	51.714	126	1.96946e-05	Q96AN5;B4DMT0;Q96AN5-2	Transmembrane protein 143	TMEM143
14.7446	NaN	14.5856	NaN	14.8631	14.1473	13.9313	NaN	NaN	13.8329	14.2466	14.0731	14.2621	13.3961	13.892	4	4	8.6	60.12	17	0.00345595	Q96E52;H7BZX2;Q96E52-2	Metalloendopeptidase OMA1, mitochondrial	OMA1
18.4662	17.9285	18.2688	18.1299	17.7371	19.1274	18.8149	18.058	18.429	18.7247	18.5336	18.0084	18.4919	17.9297	18.6871	3	3	75.9	6.4575	64	0.0454469	Q96IX5	Up-regulated during skeletal muscle growth protein 5	USMG5
NaN	16.4645	NaN	16.1605	16.5173	NaN	NaN	17.7027	18.274	18.0702	NaN	18.2203	18.6758	18.2146	17.3909	7	7	40.5	24.866	27	0.00123763	Q99766;A0A2R8YDJ1;Q8WXQ4	ATP synthase subunit s, mitochondrial	ATP5S
16.4357	16.8633	16.726	17.1065	16.3307	16.0143	16.3475	16.0957	16.0086	15.0744	16.2335	16.6057	17.3029	17.0617	16.445	12	12	35	41.943	105	0.0163974	Q9H7Z7;A6NHH0	Prostaglandin E synthase 2;Prostaglandin E synthase 2 truncated form	PTGES2
16.3294	16.0807	15.884	15.9761	16.1146	14.1843	14.2526	15.1363	15.0481	13.0255	15.5997	15.0789	14.8176	14.8069	15.4768	20	20	35.6	68.76	60	0.00198432	Q9H845;H0Y8Z9	Acyl-CoA dehydrogenase family member 9, mitochondrial	ACAD9
16.8007	16.489	17.187	16.2796	16.7448	15.5549	15.5816	15.0176	15.2922	14.9092	16.7525	16.3588	16.8333	16.4315	16.6591	18	18	54.6	50.315	83	0.000117232	Q9H9P8;C9JVN9;Q9H9P8-2	L-2-hydroxyglutarate dehydrogenase, mitochondrial	L2HGDH
NaN	13.0204	NaN	13.2821	NaN	13.9455	13.6255	13.3892	13.6227	13.5976	NaN	13.3478	NaN	13.325	NaN	11	10	15.3	79.147	17	0.031817	Q9NRK6	ATP-binding cassette sub-family B member 10, mitochondrial	ABCB10
16.3057	16.2688	17.2591	16.5747	16.279	15.9475	15.8515	14.3021	15.5438	14.9851	16.4426	17.1163	16.7634	17.1363	16.5936	12	12	24.7	74.626	52	0.0098303	Q9NUB1-2;Q9NUB1;Q9NUB1-3;Q9NUB1-4	Acetyl-coenzyme A synthetase 2-like, mitochondrial	ACSS1
18.351	17.4223	18.1564	17.353	19.0815	16.9711	15.7543	15.9272	15.9817	14.9798	17.8703	18.2276	18.1205	18.0169	18.353	4	4	38.6	17.316	56	0.00140823	Q9NX14;Q9NX14-2	NADH dehydrogenase [ubiquinone] 1 beta subcomplex subunit 11, mitochondrial	NDUFB11
17.8476	17.7678	18.6017	18.8338	18.6829	17.7362	16.3091	16.5785	16.9102	17.5967	18.0619	17.7477	17.6571	17.997	17.6015	8	8	28.7	41.054	77	0.00610126	Q9NZJ6	Ubiquinone biosynthesis O-methyltransferase, mitochondrial	COQ3
19.8382	18.328	19.669	19.4409	19.2885	18.2779	18.1852	18.5477	17.5582	17.5975	19.3072	19.2062	19.1627	18.8787	19.9114	9	9	61.8	16.698	145	0.00454433	Q9P0J0;Q9P0J0-2;B4DEZ3;K7EJE1;E7ENQ6	NADH dehydrogenase [ubiquinone] 1 alpha subcomplex subunit 13	NDUFA13
17.5025	16.7014	17.2255	16.6847	17.78	16.0372	14.1162	16.3135	16.5864	16.7641	17.2859	17.2327	17.006	16.8616	17.2288	13	11	40.2	61.053	67	0.0492652	Q9P0J1;Q9P0J1-2	[Pyruvate dehydrogenase [acetyl-transferring]]-phosphatase 1, mitochondrial	PDP1
17.8411	18.1128	17.7942	17.6659	17.5111	18.0811	18.2706	18.1089	18.3731	17.9816	18.0709	18.365	18.8004	18.3198	18.2353	3	3	54	7.3084	77	0.0147504	Q9UDW1	Cytochrome b-c1 complex subunit 9	UQCR10
17.5015	18.161	18.2224	18.6624	18.0187	16.5662	16.038	16.925	16.9245	16.4378	17.3577	17.4618	17.4691	17.5528	17.7467	7	7	62.8	17.114	97	0.000277714	Q9UI09	NADH dehydrogenase [ubiquinone] 1 alpha subcomplex subunit 12	NDUFA12
14.819	14.6472	14.1118	13.4823	15.2562	13.4643	13.6415	NaN	13.4189	13.6972	16.6836	15.5614	13.6674	14.4771	15.857	8	8	23.4	47.534	30	0.0365927	Q9Y276;C9J8G3;C9J1S9	Mitochondrial chaperone BCS1	BCS1L
18.6288	18.6554	18.8943	18.6838	18.6405	17.6046	17.3272	17.7006	17.5848	17.7778	18.4906	18.4068	18.3318	18.1866	18.5392	11	10	38.4	48.593	142	1.97858e-06	Q9Y2Z9-3;Q9Y2Z9;A0A0D9SFJ1;Q9Y2Z9-2	Ubiquinone biosynthesis monooxygenase COQ6, mitochondrial	COQ6
18.4592	18.4268	18.2229	17.7507	18.573	18.1071	17.815	17.6124	17.6325	17.4942	18.1333	17.8582	17.9639	17.8688	18.1892	23	23	32.4	88.583	186	0.0152984	Q9Y4W6	AFG3-like protein 2	AFG3L2
17.8266	17.6816	17.6537	17.9369	17.7539	17.4188	17.6734	17.5247	17.2466	17.5673	17.7558	17.7341	17.7702	17.8906	17.8342	5	5	52.6	10.5	91	0.0125579	Q9Y5L4;K7EIT2	Mitochondrial import inner membrane translocase subunit Tim13	TIMM13
