# Supplementary material for: Spaceflight on the ISS changed the skeletal muscle proteome of two astronauts
Source: NPJ Microgravity. 2024 Jun 5;10:60. doi: 10.1038/s41526-024-00406-3 (PMC11153545; doi:10.1038/s41526-024-00406-3)
Supplement: Supplementary file 9 — Supplementary Data 7 [file 41526_2024_406_MOESM9_ESM.xlsx]

## Sheet: AK matrix
Table S7. Astronaut A Mitochondrial matrix proteins significant La+0 vs Pre
LFQ intensity AstroA_Pre_02_D4_1_4391	LFQ intensity AstroA_Pre_03_D4_1_4397	LFQ intensity AstroA_Pre_04_F4_1_4404	LFQ intensity AstroA_Pre_05_F4_1_4410	LFQ intensity AstroA_Pre_D4_1_4385	LFQ intensity AstroA_Rp0_02_D5_1_4392	LFQ intensity AstroA_Rp0_03_D5_1_4398	LFQ intensity AstroA_Rp0_04_F5_1_4405	LFQ intensity AstroA_Rp0_05_F5_1_4411	LFQ intensity AstroA_Rp0_D5_1_4386	LFQ intensity AstroA_Rp14_02_D6_1_4393	LFQ intensity AstroA_Rp14_03_D6_1_4399	LFQ intensity AstroA_Rp14_04_F6_1_4406	LFQ intensity AstroA_Rp14_05_F6_1_4412	LFQ intensity AstroA_Rp14_D6_1_4387	Razor + unique peptides	Unique peptides	Sequence coverage [%]	Mol. weight [kDa]	P value	Majority protein IDs	Protein names	Gene names
17.8997	16.3102	15.985	16.6106	16.75	15.3381	15.1261	15.231	15.3207	15.1946	15.6126	16.0249	16.1138	16.041	15.9789	11	11	65.3	21.938	0.00203658	A0A087WUQ6;P07203;A0A2R8Y6B6	Glutathione peroxidase;Glutathione peroxidase 1	GPX1
14.6621	13.6264	13.0819	NaN	14.7972	15.8475	15.8345	15.6954	15.8134	15.7314	15.3431	15.5898	15.4029	NaN	15.2714	17	16	23	99.31	0.00201274	A0A087WVM4;B7ZM99;Q6UB35	Monofunctional C1-tetrahydrofolate synthase, mitochondrial	MTHFD1L
16.7013	16.0231	16.2556	16.5823	16.4845	15.646	15.6603	15.3527	16.4206	15.9599	16.6738	16.4582	16.8184	16.9787	16.7289	14	2	43.2	42.41	0.0245344	A0A087WZN1;O43837;A0A087X2E5	Isocitrate dehydrogenase [NAD] subunit, mitochondrial;Isocitrate dehydrogenase [NAD] subunit beta, mitochondrial	IDH3B
16.7124	16.628	16.7945	16.9804	15.3941	15.6176	15.1136	15.7469	15.9	16.0563	16.5001	16.1182	16.4744	16.7555	15.9836	13	12	42.3	46.319	0.0367891	A0A0A0MT83;P26440;A0A0S2Z4K7;P26440-2;H7C4G6	Isovaleryl-CoA dehydrogenase, mitochondrial	IVD
20.27	19.8208	19.1827	19.0612	20.1014	17.0973	18.1106	17.9829	17.8061	17.8552	19.2306	19.72	19.3289	19.2682	19.0943	20	20	63.2	41.601	0.000210649	A0A0B4J2A4;P42765;K7EME0	3-ketoacyl-CoA thiolase, mitochondrial	ACAA2
17.1299	17.4456	16.9257	16.3425	17.3128	NaN	14.4547	13.0122	NaN	NaN	15.5036	16.2348	14.6019	14.5114	15.8519	5	5	34.7	22.61	0.00120548	G3V5T0;A0A0C4DFM0;G3V4T6;A0A0A0MR33;G3V267;O43708;O43708-2;O43708-3	Maleylacetoacetate isomerase	GSTZ1
17.7515	17.7406	17.5901	17.4961	17.2124	15.9286	15.3531	15.6203	16.0729	15.506	17.5769	17.46	17.7332	17.6191	17.7263	15	15	62.4	40.183	3.57067e-06	A0A0C4DGA2;O75521-2;O75521	Enoyl-CoA delta isomerase 2, mitochondrial	ECI2
15.8208	15.8428	15.1949	15.798	14.7793	NaN	12.2804	NaN	12.8477	12.7379	14.9073	15.9165	15.7437	15.3298	15.2016	10	10	30.4	53.567	9.56103e-05	A0A182DWF2;D3YTF8;A0A182DWF3;Q9NNW7-2;Q9NNW7;A0A096LPK7;Q9NNW7-3;A0A096LPD9;E7EWK1	Thioredoxin reductase 2, mitochondrial	TXNRD2
16.9165	17.1009	17.2861	17.0986	17.6906	14.6405	15.1021	15.6634	15.3445	15.4139	17.6711	18.4466	17.5148	17.5705	17.8381	16	15	34.5	59.787	1.66448e-05	A0A1W2PQT3;A0A1W2PPH1;A0A1W2PQY8;P23368;A0A1W2PQF8;A0A1W2PR68;A0A1W2PQH3;P23368-2;A0A1W2PQ37	NAD-dependent malic enzyme, mitochondrial	ME2
20.1084	20.6415	20.5771	20.8942	20.443	18.8427	18.5421	18.6224	18.8658	18.9678	18.8507	19.0881	19.1045	19.1616	19.0337	17	17	50.9	43.841	2.70659e-06	A0A2R8YDQ9;A0A2R8Y6Y7;Q9P2R7-2;Q9P2R7;Q5T9Q5	Succinyl-CoA ligase [ADP-forming] subunit beta, mitochondrial	SUCLA2
20.4777	21.9643	20.6324	20.8761	20.6038	19.1518	19.7227	19.2207	19.2842	18.2599	19.3084	19.9985	19.6186	19.5832	19.5969	17	15	53.9	51.712	0.00114313	O75390;B4DJV2;A0A0C4DGI3	Citrate synthase, mitochondrial;Citrate synthase	CS
16.3013	15.7061	14.9897	15.8527	16.2374	NaN	15.5542	15.0701	14.2377	13.5854	15.532	15.6266	15.2594	15.0359	14.988	8	6	25.6	48.099	0.0365612	B4DLN1;P52815;Q9UBX3;Q9UBX3-2	39S ribosomal protein L12, mitochondrial;Mitochondrial dicarboxylate carrier	MRPL12;SLC25A10
15.5602	15.6092	14.219	15.6704	16.0918	NaN	11.6337	NaN	12.7828	13.0401	14.02	14.3981	14.115	NaN	14.6036	6	6	68.1	14.91	0.00140661	C9JAX1;Q16595;H7C585;A0A2R8Y5A1;Q16595-2;Q16595-3	Frataxin, mitochondrial;Frataxin intermediate form;Frataxin(56-210);Frataxin(78-210);Frataxin mature form	FXN
19.8495	20.0162	19.5013	19.5256	19.83	18.5423	18.5085	18.4049	18.403	18.5541	19.3351	19.1983	19.189	19.1919	19.2934	39	1	53.1	117.66	2.13284e-06	E9PCR7;E9PDF2;Q02218-2;E9PFG7	2-oxoglutarate dehydrogenase, mitochondrial	OGDH
15.2246	16.0723	16.2861	16.3607	16.5872	13.8481	16.3201	13.5644	13.8622	14.2636	12.7496	16.633	17.6448	18.5539	18.4392	14	13	36.4	59.403	0.0137922	E9PDR0;P05166;C9JQS9;E7EX59;P05166-2;E7ETT4;E7EUY3;E7ETT1;F8WBI9;E9PEC3	Propionyl-CoA carboxylase beta chain, mitochondrial	PCCB
16.7117	14.3519	16.85	15.3178	15.1905	13.965	14.0094	14.1784	12.6273	14.1239	14.2998	16.4116	15.6176	16.4077	15.7797	13	12	34.9	54.719	0.00932665	F6TLX2;Q9HC38-2;Q9HC38;I3L3Q4;Q9HC38-3	Glyoxalase domain-containing protein 4	GLOD4
18.1497	18.0372	17.7507	17.858	18.137	17.5848	17.3756	17.2012	17.3567	17.8473	18.4821	17.7018	18.3062	18.4612	18.2963	10	10	66.5	26.305	0.00556976	H3BPK3;Q16775-2;Q16775;H3BPQ4;H3BQW8	Hydroxyacylglutathione hydrolase, mitochondrial	HAGH
12.5667	NaN	NaN	NaN	13.4791	14.235	14.903	14.4698	14.7188	14.6557	12.7152	13.8256	13.2193	12.884	14.3095	7	7	35.4	23.63	0.00371563	Q14197;J3KS15	Peptidyl-tRNA hydrolase ICT1, mitochondrial	ICT1
15.3832	NaN	NaN	13.5473	14.8392	16.6264	15.7941	17.5103	16.7641	16.6173	18.9148	18.0128	18.1176	18.1338	18.2581	8	8	35.4	31.704	0.00848719	J3QLS3;Q9Y2R9;J3QQS1;J3KSI8;J3QKW2	28S ribosomal protein S7, mitochondrial	MRPS7
15.2664	15.7992	16.4411	16.2539	15.3495	14.4547	14.309	16.0181	13.9812	14.727	15.7786	15.6394	15.1166	15.7964	15.7487	12	12	43.7	27.312	0.0287857	J3QQZ9;Q9NVS9-3;Q9NVS9;J3QQV6;Q9NVS9-4	Pyridoxine-5-phosphate oxidase	PNPO
17.48	17.6686	18.0274	18.0635	18.0394	17.3108	15.0116	15.8328	15.4027	15.3733	16.6062	16.614	16.5988	16.7703	16.3745	13	12	40	49.967	0.00115168	M0QXF9;O15382;B3KSI3;M0QZ10;O15382-2;M0QZP4	Branched-chain-amino-acid aminotransferase;Branched-chain-amino-acid aminotransferase, mitochondrial	BCAT2
20.1942	19.2703	18.8978	19.0629	18.5664	15.4994	15.8832	16.1229	16.3696	16.1623	18.2606	18.6449	18.3514	18.6702	18.6151	13	13	39.1	51.459	7.1793e-06	O00330-3;O00330	Pyruvate dehydrogenase protein X component, mitochondrial	PDHX
19.1833	19.8859	19.1286	19.973	20.1658	18.7224	17.1204	16.0995	18.6241	17.0552	18.4655	18.342	18.8308	18.8876	18.1717	12	7	53.5	33.742	0.00440843	O75323;O75323-2	Protein NipSnap homolog 2	GBAS
NaN	15.7431	NaN	15.5192	15.7174	16.4261	NaN	15.9619	NaN	16.3928	18.013	NaN	19.1452	19.2673	NaN	5	5	15.1	48.349	0.022151	O75616	GTPase Era, mitochondrial	ERAL1
18.3996	17.4895	18.6604	17.9226	18.0654	20.3087	19.0863	19.3258	20.4064	19.9678	19.2779	19.1176	18.2991	19.1638	18.9339	9	4	34.9	30.344	0.000858326	O94903;E5RG77	Proline synthase co-transcribed bacterial homolog protein	PROSC
17.4497	16.5805	16.4892	16.6443	16.7068	14.8597	15.6108	15.1607	15.2207	15.1496	16.3679	16.8501	16.4721	16.694	16.4883	23	23	50.2	61.397	7.06489e-05	P00367;P00367-3;P00367-2;P49448	Glutamate dehydrogenase 1, mitochondrial;Glutamate dehydrogenase 2, mitochondrial	GLUD1;GLUD2
19.4501	22.026	21.4021	22.5987	21.2811	19.9893	18.722	19.6831	20.0403	20.0141	20.7346	20.5418	20.829	20.6153	20.8878	9	9	76.6	24.75	0.0220888	P04179;P04179-4;P04179-2;F5H4R2;F5GYZ5;P04179-3;F5H3C5	Superoxide dismutase [Mn], mitochondrial	SOD2
18.9466	18.2444	18.498	18.563	18.8283	17.0828	17.4095	17.1226	17.114	16.9847	18.1252	18.3645	18.1949	18.0814	18.1745	22	3	55.5	56.381	6.8641e-06	P05091	Aldehyde dehydrogenase, mitochondrial	ALDH2
15.8463	15.2886	15.822	15.2909	16.4885	15.2786	15.1384	15.1949	14.5702	15.212	17.3617	16.3082	16.074	16.0851	16.0971	20	19	38.6	77.047	0.0313668	P05165-2;P05165;P05165-3;A0A1B0GU58;A0A1B0GWI4;A0A1B0GUX9;A0A1B0GWA1	Propionyl-CoA carboxylase alpha chain, mitochondrial	PCCA
21.01	20.6309	20.8745	21.0375	21.0202	17.7222	18.8642	18.5085	19.028	18.8097	20.2031	20.5476	20.3726	20.3331	20.3639	18	17	61.7	50.212	1.21013e-05	P07954-2;P07954	Fumarate hydratase, mitochondrial	FH
20.7152	20.7037	20.9256	20.9007	20.6835	19.3515	19.3184	19.4845	19.2188	19.0983	20.1387	20.3727	20.2205	20.2691	20.2544	18	18	58.5	43.295	9.7827e-08	P08559;P08559-4;P08559-3;P08559-2	Pyruvate dehydrogenase E1 component subunit alpha, somatic form, mitochondrial	PDHA1
19.4466	18.7733	18.9042	17.9934	19.7663	12.3109	14.4137	NaN	NaN	NaN	15.4722	16.324	15.9359	16.2574	15.2182	9	8	58.2	25.789	0.000692034	P09417;P09417-2	Dihydropteridine reductase	QDPR
20.3591	19.6819	20.3909	19.6876	19.992	19.2705	18.4632	19.0938	19.06	18.9347	19.933	19.6955	20.0647	20.1357	19.4758	17	17	59.9	54.177	0.00089384	P09622;E9PEX6;P09622-2;P09622-3	Dihydrolipoyl dehydrogenase, mitochondrial;Dihydrolipoyl dehydrogenase	DLD
20.9491	20.7596	20.5678	21.1443	21.0678	19.0491	18.6011	19.2449	19.1846	18.9362	19.901	19.1859	20.0789	19.9614	19.8808	30	30	69.8	61.054	1.85366e-06	P10809	60 kDa heat shock protein, mitochondrial	HSPD1
21.2496	20.9362	20.8465	21.1344	21.3634	19.5108	19.6773	19.3409	19.3919	19.2477	19.6077	20.3888	19.9683	19.9909	20.0916	15	15	67.2	37.2	7.37848e-07	P11177-2;P11177;P11177-3;C9J634	Pyruvate dehydrogenase E1 component subunit beta, mitochondrial	PDHB
18.0564	17.7346	17.5479	18.1859	18.0119	15.5328	17.031	15.6763	16.0495	15.4953	17.8476	17.0714	17.7972	16.0639	17.6026	15	15	36.3	50.27	0.000227458	Q5T4U5;P11310;P11310-2;B7Z9I1	Medium-chain specific acyl-CoA dehydrogenase, mitochondrial	ACADM
17.8823	17.6882	17.7339	17.035	17.8398	16.0157	16.4853	16.5226	16.5236	16.9063	16.7308	16.483	16.3021	16.4788	16.762	32	32	38.8	129.63	0.000593634	P11498;A0A494C016	Pyruvate carboxylase, mitochondrial	PC
19.8324	19.1977	19.4245	19.7158	19.9049	18.9618	17.8416	18.7114	18.7797	18.9299	20.1188	19.4835	19.9162	19.9532	20.1112	14	14	64	35.079	0.00418665	P13804;P13804-2;H0YLU7;H0YK49;H0YL12;H0YNX6;H0YKF0	Electron transfer flavoprotein subunit alpha, mitochondrial	ETFA
19.7226	19.4204	19.953	19.2194	19.3457	17.0915	18.1621	16.6777	17.1908	16.2724	18.9039	18.9062	18.3851	18.1753	18.5211	16	16	60.2	44.297	9.72701e-05	P16219;E9PE82	Short-chain specific acyl-CoA dehydrogenase, mitochondrial	ACADS
17.4367	17.6288	15.7153	16.7764	17.1349	14.9187	16.5773	15.6058	15.6563	16.2695	16.7192	16.7637	16.2658	16.659	15.9165	18	18	33.6	83.134	0.0341368	P22033	Methylmalonyl-CoA mutase, mitochondrial	MUT
21.0125	20.9778	20.5456	20.4898	20.5226	19.9845	20.6165	19.686	20.2246	19.9631	19.9974	20.5514	20.401	20.2511	20.1837	18	17	64.4	45.199	0.0135062	P24752	Acetyl-CoA acetyltransferase, mitochondrial	ACAT1
19.4609	18.0283	17.9583	18.0903	18.147	17.1649	17.49	17.4833	17.6903	17.2331	18.74	18.4779	18.3931	18.1053	18.4252	13	13	51.9	35.554	0.0146888	P27695;G3V3M6;G3V5Q1;G3V3C7;A0A0C4DGK8	DNA-(apurinic or apyrimidinic site) lyase;DNA-(apurinic or apyrimidinic site) lyase, mitochondrial	APEX1
17.5158	17.7051	17.495	17.5851	17.3729	15.8105	15.3375	15.5778	15.35	15.774	17.1761	17.0881	17.5858	17.2957	17.4651	24	24	58.8	52.771	1.34186e-07	P28838-2;P28838	Cytosol aminopeptidase	LAP3
18.2108	18.9959	18.3819	16.9125	17.7612	16.4952	15.7518	16.0902	16.4402	16.591	16.8517	17.4047	17.8476	17.3511	17.0878	17	17	42.5	61.719	0.00158586	P30038;P30038-2;P30038-3	Delta-1-pyrroline-5-carboxylate dehydrogenase, mitochondrial	ALDH4A1
19.0781	18.7098	18.7604	18.4818	19.3011	15.0263	17.4207	17.0307	17.202	15.1023	17.7083	18.1993	18.2298	18.127	17.6778	8	8	59.3	17.031	0.00185268	P30044-2;P30044;P30044-3;P30044-4	Peroxiredoxin-5, mitochondrial	PRDX5
20.5595	20.6058	20.6765	20.4998	20.5641	19.2221	17.7315	18.7731	19.1633	19.1569	19.8817	19.4615	19.8268	19.9503	20.0286	9	9	63.4	25.838	0.000240309	P30048-2;P30048	Thioredoxin-dependent peroxide reductase, mitochondrial	PRDX3
20.154	19.5774	19.343	19.7616	20.2329	19.3812	18.8731	18.9057	19.5977	18.9492	18.8205	19.2809	18.3739	18.7191	18.6586	12	12	50.3	31.387	0.0169622	P30084	Enoyl-CoA hydratase, mitochondrial	ECHS1
18.4319	17.606	17.8719	17.879	18.3266	17.3165	17.5545	17.2277	17.4606	16.6261	18.1955	18.832	18.1989	17.9775	18.479	13	12	32.1	57.206	0.00804964	P30837	Aldehyde dehydrogenase X, mitochondrial	ALDH1B1
20.3655	19.7922	19.8861	20.1225	20.1019	17.9738	17.792	17.5891	18.2557	17.7995	19.0918	19.8109	19.0173	18.9307	19.1639	9	9	38.1	35.329	5.05135e-07	P31937	3-hydroxyisobutyrate dehydrogenase, mitochondrial	HIBADH
19.2968	20.3065	20.0714	20.2667	19.1565	16.8628	17.6479	17.2539	17.2146	17.0293	18.2687	18.0794	18.28	18.1165	18.3203	13	13	35.8	48.755	1.37327e-05	P36957;P36957-2;Q86SW4	Dihydrolipoyllysine-residue succinyltransferase component of 2-oxoglutarate dehydrogenase complex, mitochondrial	DLST
18.8562	19.613	20.4235	20.6882	20.2666	17.2569	16.4407	17.6075	17.4632	15.57	15.7566	18.3664	15.2561	14.9208	15.7122	11	11	47.5	27.843	0.000275724	P38117;P38117-2;M0QY67	Electron transfer flavoprotein subunit beta	ETFB
20.0084	19.9836	19.7023	19.5121	19.9	18.9074	18.9512	19.0944	19.1005	18.9331	19.4633	19.3183	19.3555	19.3953	19.5035	32	32	51.7	73.68	4.33467e-05	P38646	Stress-70 protein, mitochondrial	HSPA9
23.924	23.5981	23.7318	23.6867	23.7442	22.0579	22.091	22.1833	22.2695	22.0552	22.8882	23.3498	23.195	23.1369	22.8387	22	22	69.2	35.503	1.05413e-08	P40926;P40926-2;G3XAL0	Malate dehydrogenase, mitochondrial;Malate dehydrogenase	MDH2
14.4729	14.8283	13.5778	13.5929	14.466	14.8838	15.0764	15.5108	15.2048	15.3872	14.9852	15.245	15.8829	15.6737	15.1909	22	20	39	83.165	0.00610661	P41250	Glycine--tRNA ligase	GARS
19.1043	19.4069	18.971	18.613	19.5438	16.3579	18.9808	17.1864	17.5636	15.8975	18.2914	19.137	18.6987	18.6949	18.3539	8	8	38.2	30.895	0.00865083	P42126-2;P42126;Q96DC0;H3BS70	Enoyl-CoA delta isomerase 1, mitochondrial	ECI1;DCI
17.8223	17.5164	17.4396	17.4787	17.6895	17.1	16.643	16.8094	17.2062	16.5446	17.5921	17.6344	17.5176	17.7029	17.5903	55	55	47.8	157.9	0.00110086	P42704	Leucine-rich PPR motif-containing protein, mitochondrial	LRPPRC
14.0076	14.7277	14.026	14.5468	14.0782	10.8957	12.0867	NaN	NaN	NaN	NaN	NaN	NaN	NaN	12.1601	11	11	52.6	35.39	0.000971229	P43897;P43897-2;C9JT21;C9JG32;F8VPA7;F8VS27;P43897-4	Elongation factor Ts, mitochondrial;Elongation factor Ts	TSFM
16.6286	16.0129	16.7885	16.9724	16.4792	16.3674	15.7389	15.9738	15.9374	16.3138	16.1926	16.0265	15.9529	16.1609	16.3608	13	13	41.7	47.485	0.0354999	P45954;P45954-2	Short/branched chain specific acyl-CoA dehydrogenase, mitochondrial	ACADSB
23.4221	23.2347	23.442	23.6477	23.4904	21.4298	21.5158	21.3724	21.5413	21.3759	21.9721	22.2638	21.97	21.8509	21.8999	22	20	51.8	50.909	4.18768e-09	P48735;P48735-2	Isocitrate dehydrogenase [NADP], mitochondrial	IDH2
18.7698	18.96	18.5544	19.1148	18.7195	15.9976	16.0366	16.0735	15.9232	15.163	15.8242	17.7569	17.6385	17.242	16.6277	16	15	33	53.801	3.50402e-07	P49189;P49189-3;P49189-2	4-trimethylaminobutyraldehyde dehydrogenase	ALDH9A1
NaN	13.2251	NaN	12.7677	12.7346	NaN	NaN	14.711	14.8981	14.6969	15.2145	NaN	NaN	14.8746	NaN	8	7	26.4	33.535	0.000406261	P49406;S4R3W9;S4R455	39S ribosomal protein L19, mitochondrial	MRPL19
18.1553	17.9869	17.816	17.543	18.1168	18.9013	18.6118	18.8107	18.9503	18.9604	19.2861	19.039	19.1309	19.1369	19.0344	23	22	59.7	49.541	9.81864e-05	P49411	Elongation factor Tu, mitochondrial	TUFM
17.0721	16.3309	16.6455	15.3874	15.6118	NaN	13.3688	11.2179	NaN	NaN	15.4171	14.6587	15.4306	13.8059	15.8802	20	20	50.7	55.366	0.00393255	P49419-2;P49419;A0A1B0GW77;A0A1B0GTG2;A0A1B0GW82;A0A1B0GUA1;A0A1B0GV49;A0A1B0GTJ4;A0A1B0GTY9;P49419-4	Alpha-aminoadipic semialdehyde dehydrogenase	ALDH7A1
NaN	16.1609	16.1593	NaN	15.9495	NaN	16.4359	NaN	NaN	16.5978	14.1025	14.9292	NaN	17.024	14.419	15	14	20.6	95.801	0.0295115	P49916-4;P49916-3;P49916-2;P49916;K7ERZ5	DNA ligase 3	LIG3
18.2886	18.2252	18.4498	18.1919	18.5343	16.7817	17.1111	17.5092	17.549	17.2597	18.6158	18.3456	18.1842	18.1932	18.6604	13	9	44	39.591	0.000106603	P50213;H0YL72;P50213-2;H0YLI6;H0YMU3	Isocitrate dehydrogenase [NAD] subunit alpha, mitochondrial	IDH3A
NaN	15.3853	15.1706	15.7596	15.5261	12.9972	14.3278	14.8158	14.9463	NaN	15.5833	14.9082	15.1451	15.6807	15.3823	9	8	31.1	41.044	0.0421987	P51398-2;P51398-3;P51398;V9GZ03;V9GYL9;V9GYJ9	28S ribosomal protein S29, mitochondrial	DAP3
17.2633	17.7818	17.1968	17.5165	17.2325	14.808	14.704	15.3802	16.383	15.7769	17.0825	15.7726	16.5569	16.0836	16.9733	9	8	41	42.794	0.000321166	P51553;P51553-2;G5E9Q7;E7EQB8;E9PF84	Isocitrate dehydrogenase [NAD] subunit gamma, mitochondrial;Isocitrate dehydrogenase [NAD] subunit, mitochondrial	IDH3G
18.2129	17.2043	17.3105	17.4305	18.0921	15.8784	16.2215	16.4755	16.4846	15.716	16.9688	17.4269	17.0978	16.8699	16.8127	4	4	40.9	14.494	0.000437142	P52758;H0YBX3;H0YB34	Ribonuclease UK114	HRSP12
19.7048	19.3173	19.2639	19.1504	19.8732	11.9711	NaN	9.89008	10.9034	12.9916	NaN	14.0008	NaN	10.1971	NaN	6	4	58.8	10.932	3.38319e-06	P61604;B8ZZ54;B8ZZL8	10 kDa heat shock protein, mitochondrial	HSPE1
NaN	NaN	13.2718	12.9707	13.2469	14.4669	NaN	14.7229	14.906	14.3973	14.6039	NaN	14.5638	15.0996	14.7726	5	4	29.4	22.999	0.000269812	P82664	28S ribosomal protein S10, mitochondrial	MRPS10
19.9298	19.0804	19.0941	19.6927	19.3353	16.4858	15.1266	16.2364	17.009	16.3285	17.3614	17.7173	17.7625	17.8618	16.8385	3	3	44.7	11.466	1.72249e-05	P82909	28S ribosomal protein S36, mitochondrial	MRPS36
18.5008	18.8122	19.1983	19.2138	19.0201	17.1827	16.5449	16.5503	16.5469	17.0908	17.3504	17.8035	17.664	17.462	17.5001	1	1	53.5	115.93	4.20225e-06	Q02218;A0A0D9SFS3	2-oxoglutarate dehydrogenase, mitochondrial	OGDH
17.9019	18.3146	19.0695	18.6831	18.1107	17.4127	16.6619	16.3062	17.1445	16.8295	17.7274	18.0882	17.7837	17.7791	17.9341	7	7	50.4	31.362	0.000598455	Q07021;I3L3Q7;I3L3B0	Complement component 1 Q subcomponent-binding protein, mitochondrial	C1QBP
17.8172	18.4624	18.405	17.5112	18.6528	16.8376	16.3463	16.8849	17.1434	16.4578	17.4642	17.016	17.3685	17.0925	17.1899	14	14	65.7	35.206	0.000569901	Q08257;Q08257-3;A6NP24;C9JH92;Q08257-2	Quinone oxidoreductase	CRYZ
17.746	17.2769	17.8001	17.7851	17.5186	16.749	16.2869	15.4513	14.8552	16.3345	17.1005	17.429	16.9491	16.3713	17.5094	22	22	36.2	80.109	0.00147636	Q12931;Q12931-2;I3L0K7	Heat shock protein 75 kDa, mitochondrial	TRAP1
21.1152	20.6252	20.9133	21.0147	21.0917	18.8984	18.6604	19.0542	18.7885	18.9326	20.2189	20.114	20.4581	20.228	20.3244	15	11	64	35.816	6.77811e-08	Q13011;M0R248	Delta(3,5)-Delta(2,4)-dienoyl-CoA isomerase, mitochondrial	ECH1
13.3422	14.6443	13.8747	13.8469	14.3498	12.8881	NaN	12.3108	12.2892	12.8821	13.8757	13.9154	13.4404	14.3982	14.4179	4	4	13.3	35.608	0.00193305	Q13825;Q13825-2	Methylglutaconyl-CoA hydratase, mitochondrial	AUH
15.7301	14.8102	14.9357	16.5511	14.9972	NaN	NaN	11.6653	NaN	11.7978	15.1941	14.4423	13.9605	14.5975	15.3692	6	6	38.8	26.319	0.00114618	Q13907;Q13907-2	Isopentenyl-diphosphate Delta-isomerase 1	IDI1
15.1586	14.4301	14.6771	14.3066	15.8047	15.859	15.3024	15.9551	16.2495	15.7544	16.0842	15.9254	16.6412	16.3901	15.9706	5	5	21.6	38.864	0.0167107	Q15119-2;Q15119;D6RDN9;D6RJH7;D6R983	[Pyruvate dehydrogenase (acetyl-transferring)] kinase isozyme 2, mitochondrial	PDK2
20.261	20.2516	20.0865	20.2455	20.4058	18.1351	18.0855	18.348	17.7245	17.9585	18.9298	18.9994	19.0172	18.8893	18.9407	15	15	54.3	34.994	5.63037e-08	Q16698-2;Q16698;E5RJG7;E5RFV2	2,4-dienoyl-CoA reductase, mitochondrial	DECR1
18.1203	17.616	17.6234	17.6947	17.9324	16.8244	15.6051	16.2762	16.3546	16.6932	17.2353	16.4812	16.9977	17.202	17.0526	10	10	49.2	33.429	0.000267966	Q16762	Thiosulfate sulfurtransferase	TST
15.6916	14.914	15.416	15.5079	15.4563	12.5883	NaN	NaN	11.6016	13.1676	15.1675	14.6346	14.5239	14.7185	15.0253	12	12	33.3	49.432	0.000228804	Q4G0N4;Q4G0N4-2;B7Z8V7;Q4G0N4-3;A0A0C4DGV3	NAD kinase 2, mitochondrial	NADK2
14.6129	12.5146	NaN	NaN	13.9394	12.6718	10.5786	12.4425	12.2352	12.2105	13.8912	13.8457	13.3703	13.2336	13.5833	32	32	38.7	117.41	0.0479793	Q5JRX3;Q5JRX3-2;Q5JRX3-3;A0A0A0MRX9	Presequence protease, mitochondrial	PITRM1
15.6437	15.0406	15.3672	15.2634	15.6495	13.8888	NaN	NaN	13.7559	12.8759	12.704	14.4086	12.8002	12.4688	13.4863	6	6	20.8	38.155	0.000512551	Q5T440	Putative transferase CAF17, mitochondrial	IBA57
15.4309	17.5952	17.6575	17.6185	14.6842	14.3897	12.5222	14.0638	14.4106	13.6708	15.276	14.5616	13.8344	14.497	14.6428	3	3	39.4	11.955	0.00507012	Q5U5X0	Complex III assembly factor LYRM7	LYRM7
17.9775	17.1724	17.0917	16.9565	17.6511	16.7487	16.0613	16.5781	16.5371	16.6284	17.8004	17.4588	17.6388	17.6966	17.6545	16	16	53.6	43.482	0.00511218	Q6NVY1;Q6NVY1-2;B8ZZZ0	3-hydroxyisobutyryl-CoA hydrolase, mitochondrial	HIBCH
17.8474	17.054	17.5933	17.1013	18.0595	16.8462	16.8188	15.8093	16.8474	16.47	17.5152	17.3862	17.3688	16.8281	17.6718	21	19	44.3	66.926	0.0088149	Q7Z3D6-2;Q7Z3D6-3;Q7Z3D6-4;H0YB09;Q7Z3D6;Q7Z3D6-5;H0YB62;A0A0C4DGD4	UPF0317 protein C14orf159, mitochondrial	C14orf159
17.3409	16.6426	17.1393	16.9838	17.2559	14.996	14.3036	14.8843	15.007	15.4601	16.267	16.4991	16.4269	16.953	16.3803	4	4	40.8	16.628	1.11888e-05	Q86SX6	Glutaredoxin-related protein 5, mitochondrial	GLRX5
12.0749	NaN	12.9328	14.1661	12.8588	14.8991	14.8739	15.1569	15.8078	14.9774	16.1592	15.9835	16.1559	16.4889	16.1879	15	15	25.1	87.99	0.0015734	Q8IYB8	ATP-dependent RNA helicase SUPV3L1, mitochondrial	SUPV3L1
14.0215	15.2271	15.5592	15.2831	15.3235	13.8606	13.3782	14.0099	14.2039	13.5501	16.0273	16.244	16.1927	16.5109	15.8796	4	4	27.8	25.301	0.00327583	Q8N4T8;Q8N4T8-2;H0Y962	Carbonyl reductase family member 4	CBR4
15.4186	13.7343	13.8795	13.8784	15.5582	NaN	11.5889	11.3498	NaN	12.8352	12.6636	NaN	13.4905	13.5122	13.4029	5	5	38	18.325	0.00695406	Q8N5N7;Q8N5N7-2	39S ribosomal protein L50, mitochondrial	MRPL50
15.3234	14.5053	14.7238	14.9642	15.3902	14.1407	13.7676	NaN	14.7768	14.2299	12.0421	15.1946	12.6158	13.9983	14.3199	10	10	30.9	47.611	0.0253149	Q92552;Q92552-2;G5EA06;D6RH20	28S ribosomal protein S27, mitochondrial	MRPS27
13.7504	NaN	12.2833	13.1477	13.4116	14.7311	NaN	14.8675	14.619	14.578	14.2028	14.3525	13.8455	14.4331	13.9996	6	6	20.8	45.318	0.00287408	Q92665	28S ribosomal protein S31, mitochondrial	MRPS31
14.682	13.6763	13.5172	13.8101	13.9967	14.619	15.2888	14.5472	NaN	14.9454	15.4008	15.9275	15.5916	15.4707	15.546	6	6	23.3	48.127	0.0124599	Q92947;Q92947-2	Glutaryl-CoA dehydrogenase, mitochondrial	GCDH
17.3997	16.278	16.2765	16.5318	17.1742	15.7837	15.0592	15.7515	15.3479	15.5558	16.9788	16.1681	16.7606	17.1037	17.1824	15	15	40.5	66.798	0.0018442	Q96CM8-3;Q96CM8;Q96CM8-2;E9PF16;Q96CM8-4	Acyl-CoA synthetase family member 2, mitochondrial	ACSF2
16.1273	15.6951	15.0308	15.0793	15.9384	14.3762	15.0182	14.72	14.7021	14.1141	15.5594	15.5044	15.7329	16.2412	15.4848	4	4	19.5	32.633	0.00664457	Q96DC8;Q5W0J6;Q5W0J8;Q96DC8-2	Enoyl-CoA hydratase domain-containing protein 3, mitochondrial	ECHDC3
14.6427	14.5814	14.5644	14.2611	14.4355	NaN	14.0889	13.9924	14.2388	13.6833	15.6058	14.8998	15.1259	15.0981	15.81	4	4	24.8	23.51	0.00624639	Q96E11-8;Q96E11-3;Q96E11;Q96E11-2	Ribosome-recycling factor, mitochondrial	MRRF
NaN	13.0829	12.9151	NaN	13.6081	16.5106	NaN	15.8261	16.1462	16.29	19.2236	15.3845	16.4119	15.6551	17.5915	10	10	30.4	52.488	6.3379e-05	Q96EY1;Q96EY1-2;Q96EY1-3	DnaJ homolog subfamily A member 3, mitochondrial	DNAJA3
14.6706	15.4916	15.6442	16.619	15.6904	13.6784	15.1417	14.1256	14.9364	13.5798	15.596	14.9589	15.424	15.188	15.3906	15	15	26.5	83.471	0.0174133	Q96RP9;Q96RP9-2;C9IZ01	Elongation factor G, mitochondrial	GFM1
15.838	14.8751	14.2487	14.4736	15.8412	16.5109	15.8921	16.3251	16.6934	16.4413	16.4231	15.5878	16.0218	15.0478	16.4873	14	14	30.6	80.472	0.00653816	Q96RQ3;E9PHF7;F5GYT8;E9PG35;G5E9X5	Methylcrotonoyl-CoA carboxylase subunit alpha, mitochondrial	MCCC1
18.1509	17.6926	16.7377	17.4396	17.5253	16.5035	16.2525	16.1144	16.3685	16.6241	17.2769	17.3766	17.9882	17.7981	17.1291	13	13	85.4	26.923	0.00169667	Q99714;Q99714-2;Q5H928	3-hydroxyacyl-CoA dehydrogenase type-2	HSD17B10
21.1526	20.9104	21.2286	21.1287	21.3342	20.4128	20.4975	20.5924	20.6526	20.2765	20.9411	21.1673	21.0595	20.9631	20.8021	41	41	68.3	85.424	0.000126779	Q99798;A2A274	Aconitate hydratase, mitochondrial	ACO2
18.7076	18.8874	18.1939	19.2178	18.6279	16.8992	17.2441	16.644	17.0735	16.7052	16.896	17.6495	17.1828	17.1641	16.7475	9	9	45.2	35.505	1.85215e-05	Q9BQ69	O-acetyl-ADP-ribose deacetylase MACROD1	MACROD1
19.9904	19.06	19.2291	19.2136	19.5798	17.0825	16.4857	17.0255	17.0225	17.2715	18.0201	19.2596	18.4377	18.1958	18.3805	7	7	40.1	28.313	3.02385e-06	Q9BS92	Protein NipSnap homolog 3B	NIPSNAP3B
16.9632	15.998	16.3368	16.4204	16.4865	15.6565	14.6408	15.4359	15.5484	15.8167	17.0082	16.5045	16.5305	16.8768	16.9109	6	6	18	40.461	0.0040821	Q9BV79;Q9BV79-2;H3BM30	Trans-2-enoyl-CoA reductase, mitochondrial	MECR
16.2708	17.04	16.6338	NaN	16.3463	17.2944	16.6083	17.2016	17.4559	17.0011	17.0662	16.229	16.8368	17.1068	16.7446	5	5	47.2	17.162	0.047897	Q9BX68	Histidine triad nucleotide-binding protein 2, mitochondrial	HINT2
18.1025	17.3441	17.536	17.5735	17.4418	NaN	14.5021	NaN	NaN	15.8124	15.749	16.2827	16.1217	13.6536	15.6573	11	10	49.7	37.92	0.0019263	Q9H2U2;Q9H2U2-2;Q9H2U2-3;Q9H2U2-6;D6R967;H0Y9D8	Inorganic pyrophosphatase 2, mitochondrial	PPA2
11.6756	14.2321	15.1484	15.1195	13.7874	11.2123	NaN	10.4859	10.4653	10.4338	14.5049	14.1798	14.3566	14.7265	14.4862	7	7	36.4	24.279	0.00272076	Q9HAV7	GrpE protein homolog 1, mitochondrial	GRPEL1
16.3152	NaN	NaN	16.327	16.7481	15.3858	NaN	15.3093	NaN	15.2666	14.6735	15.9115	NaN	NaN	18.8262	5	5	27.2	27.013	0.00145901	Q9HBH1	Peptide deformylase, mitochondrial	PDF
18.0384	18.1361	17.795	17.798	18.0855	18.4116	17.8457	18.896	18.292	18.7308	18.79	18.665	18.9977	19.2786	18.4769	27	26	33.5	113.79	0.0458402	Q9NSE4	Isoleucine--tRNA ligase, mitochondrial	IARS2
15.4819	14.2057	14.6575	15.2135	15.1649	13.7163	12.9506	13.8172	13.9825	NaN	14.9818	14.6453	14.6705	15.0282	14.9156	10	10	48.4	33.932	0.00481675	Q9NUJ1;Q9NUJ1-2	Mycophenolic acid acyl-glucuronide esterase, mitochondrial	ABHD10
17.2577	16.0464	16.7373	16.6705	16.9478	14.7867	15.5697	15.4811	15.7887	14.3698	16.4373	16.4543	16.469	16.5486	16.4218	11	11	48.4	33.881	0.00175252	Q9NXA8;Q9NXA8-3;Q9NXA8-2;Q9NXA8-4	NAD-dependent protein deacylase sirtuin-5, mitochondrial	SIRT5
19.7343	19.601	19.1624	19.7228	19.4142	17.4268	18.3178	16.7713	17.6211	17.3601	18.7283	19.3471	18.7403	18.5802	18.5451	12	12	50.3	35.668	7.10217e-05	Q9UBQ7;U3KQ56	Glyoxylate reductase/hydroxypyruvate reductase	GRHPR
16.7979	16.0015	15.7935	14.9697	15.6385	17.3535	17.0267	18.6363	18.9966	17.8274	18.7487	17.5274	18.1709	18.208	18.5883	2	2	17	12.249	0.00208295	Q9UII2;A0A0B4J230;Q9UII2-3;Q9UII2-2	ATPase inhibitor, mitochondrial	ATPIF1
18.7783	19.1665	19.4778	19.03	18.9903	17.717	17.3153	17.8397	17.46	17.3861	18.612	18.0517	18.0898	18.5549	18.8272	15	15	67.8	25.565	7.91682e-06	Q9UIJ7;Q9UIJ7-3;Q9UIJ7-2	GTP:AMP phosphotransferase AK3, mitochondrial	AK3
15.5527	15.6366	14.5909	14.9659	15.1433	13.5366	15.0596	12.9772	13.9096	14.1404	15.6932	15.7292	16.3409	16.0522	16.0957	6	6	20.2	45.069	0.0131843	Q9UKU7;Q9UKU7-2;Q9UKU7-3	Isobutyryl-CoA dehydrogenase, mitochondrial	ACAD8
13.7864	13.7694	NaN	13.8045	NaN	13.5528	NaN	13.1334	13.3498	13.2932	13.8844	13.3498	NaN	NaN	NaN	4	4	24.3	25.923	0.00689576	Q9UMS0-3;Q9UMS0;C9J8Q1;F8W9P7;H7C537;Q9UMS0-2	NFU1 iron-sulfur cluster scaffold homolog, mitochondrial	NFU1
20.2355	20.0181	19.8046	19.8896	20.0366	18.2621	19.0659	18.2728	18.4309	18.4228	19.426	19.3828	18.9841	18.8843	19.564	8	8	49.1	25.497	1.69155e-05	Q9Y2Q3;Q9Y2Q3-3;Q9Y2Q3-2;Q9Y2Q3-4;E9PFN5	Glutathione S-transferase kappa 1	GSTK1
