# Supplementary material for: Spaceflight on the ISS changed the skeletal muscle proteome of two astronauts
Source: NPJ Microgravity. 2024 Jun 5;10:60. doi: 10.1038/s41526-024-00406-3 (PMC11153545; doi:10.1038/s41526-024-00406-3)
Supplement: Supplementary file 10 — Supplementary Data 8 [file 41526_2024_406_MOESM10_ESM.xlsx]

## Sheet: 02 matrix
Table S8. Astronaut B Mitochondrial matrix proteins significant La+0 vs Pre
LFQ intensity AstroB_Pre_02_D1_1_4388	LFQ intensity AstroB_Pre_03_D1_1_4394	LFQ intensity AstroB_Pre_04_F1_1_4401	LFQ intensity AstroB_Pre_05_F1_1_4407	LFQ intensity AstroB_Pre_D1_1_4382	LFQ intensity AstroB_Rp0_02_D2_1_4389	LFQ intensity AstroB_Rp0_03_D2_1_4395	LFQ intensity AstroB_Rp0_04_F2_1_4402	LFQ intensity AstroB_Rp0_05_F2_1_4408	LFQ intensity AstroB_Rp0_D2_1_4383	LFQ intensity AstroB_Rp14_02_D3_1_4390	LFQ intensity AstroB_Rp14_03_D7_1_4400	LFQ intensity AstroB_Rp14_04_F3_1_4403	LFQ intensity AstroB_Rp14_05_F3_1_4409	LFQ intensity AstroB_Rp14_D3_1_4384	Razor + unique peptides	Unique peptides	Sequence coverage [%]	Mol. weight [kDa]	P value	Majority protein IDs	Protein names	Gene names
18.0364	17.9246	17.4265	17.6805	18.2435	17.3339	17.3336	17.1342	16.9341	16.9443	17.7458	17.4186	17.4355	17.6617	17.4969	14	2	43.2	42.41	0.0113575	A0A087WZN1;O43837;A0A087X2E5	Isocitrate dehydrogenase [NAD] subunit, mitochondrial;Isocitrate dehydrogenase [NAD] subunit beta, mitochondrial	IDH3B
18.2621	19.4095	19.0572	19.0901	18.4111	17.6449	17.8562	18.2527	17.7388	17.9419	18.4353	19.0306	18.9811	19.1238	18.8312	9	5	57.7	34.594	0.0103958	A0A0A0MSE2;E9PF18;Q16836;Q16836-3;Q16836-2;A0A1W2PNM1;A0A0D9SFP2;A0A1W2PQV5;A0A1W2PQ78	Hydroxyacyl-coenzyme A dehydrogenase, mitochondrial	HADH
17.4492	17.217	16.8567	17.2328	17.4335	15.7648	15.75	16.0031	16.2556	15.6629	16.712	16.2657	16.7592	17.0422	16.7796	13	12	42.3	46.319	0.00188925	A0A0A0MT83;P26440;A0A0S2Z4K7;P26440-2;H7C4G6	Isovaleryl-CoA dehydrogenase, mitochondrial	IVD
19.1977	19.8394	19.6379	19.1723	19.6266	17.823	17.6598	17.9764	17.6903	18.0018	18.4548	19.3275	19.544	19.7285	19.2452	20	20	63.2	41.601	0.000275552	A0A0B4J2A4;P42765;K7EME0	3-ketoacyl-CoA thiolase, mitochondrial	ACAA2
18.2087	18.2303	18.1809	17.9051	18.1604	17.6384	17.2458	17.474	17.558	16.9675	17.8461	17.3852	17.7126	17.587	17.8006	15	15	62.4	40.183	0.00705484	A0A0C4DGA2;O75521-2;O75521	Enoyl-CoA delta isomerase 2, mitochondrial	ECI2
19.3351	19.1205	19.5899	19.5558	19.487	18.8251	18.5676	18.9904	18.9041	18.9249	19.2135	19.3284	19.3635	19.1862	19.2776	17	17	50.9	43.841	1.74564e-05	A0A2R8YDQ9;A0A2R8Y6Y7;Q9P2R7-2;Q9P2R7;Q5T9Q5	Succinyl-CoA ligase [ADP-forming] subunit beta, mitochondrial	SUCLA2
16.6423	16.6121	16.314	15.6297	16.3073	15.94	14.7176	14.9239	15.1776	15.2296	15.8193	16.0496	16.0136	15.659	16.0305	23	23	15	214.82	0.0122707	A3KMH1;A3KMH1-3;A3KMH1-2	von Willebrand factor A domain-containing protein 8	VWA8
NaN	12.8666	13.4543	13.0784	13.564	NaN	14.581	14.8291	NaN	14.9807	NaN	13.6854	13.4925	NaN	NaN	5	5	20.9	36.965	0.00502847	B1ALH6;O14832-2;O14832;C9IYS5	Phytanoyl-CoA dioxygenase, peroxisomal	PHYH
19.6742	19.8325	20.0053	20.0063	19.549	18.8422	18.5692	19.1351	19.3026	19.4628	19.5514	19.9988	20.1871	20.0653	19.9451	17	15	53.9	51.712	0.0169797	O75390;B4DJV2;A0A0C4DGI3	Citrate synthase, mitochondrial;Citrate synthase	CS
19.3667	19.3946	19.5624	19.3701	19.4783	18.9347	18.6722	18.6675	18.7588	18.9389	19.3533	19.4209	19.3446	19.5096	19.3226	39	1	53.1	117.66	0.00128465	E9PCR7;E9PDF2;Q02218-2;E9PFG7	2-oxoglutarate dehydrogenase, mitochondrial	OGDH
18.9966	18.9979	18.7482	18.7121	19.0208	18.7827	18.4941	18.436	18.3626	18.465	18.8705	18.427	18.4139	18.4694	18.8945	10	10	66.5	26.305	0.00353438	H3BPK3;Q16775-2;Q16775;H3BPQ4;H3BQW8	Hydroxyacylglutathione hydrolase, mitochondrial	HAGH
16.3232	16.4555	16.2539	16.5266	16.472	15.1161	15.5566	15.5909	15.5897	15.9257	16.4749	16.1396	16.4129	16.5719	16.1101	12	12	43.7	27.312	0.00178514	J3QQZ9;Q9NVS9-3;Q9NVS9;J3QQV6;Q9NVS9-4	Pyridoxine-5-phosphate oxidase	PNPO
13.8256	NaN	NaN	14.2075	NaN	13.0818	14.7948	14.8763	13.4202	NaN	NaN	NaN	NaN	NaN	NaN	5	5	12.2	56.897	0.0181112	O43824	Putative GTP-binding protein 6	GTPBP6
14.9929	14.408	14.379	14.8261	14.983	12.8605	NaN	11.9363	12.8992	12.6876	15.1764	14.4746	13.8085	14.5278	14.7621	11	11	59.8	27.873	0.000278852	O95571;M0QXB5	Persulfide dioxygenase ETHE1, mitochondrial	ETHE1
15.5957	16.8746	17.3074	17.249	16.2424	13.9272	15.4021	15.5894	15.2746	14.9792	15.895	16.3134	16.7593	16.2498	15.3692	9	9	27.1	50.945	0.000172863	O95822-2;O95822	Malonyl-CoA decarboxylase, mitochondrial	MLYCD
20.4929	20.2734	20.2508	20.6127	20.8824	19.3928	19.2322	19.5964	19.1149	19.4503	19.5746	20.2208	19.9188	20.2232	19.8961	9	9	76.6	24.75	0.00165027	P04179;P04179-4;P04179-2;F5H4R2;F5GYZ5;P04179-3;F5H3C5	Superoxide dismutase [Mn], mitochondrial	SOD2
20.2025	20.0933	19.7834	20.1704	20.2004	19.2849	19.4357	18.9594	19.1219	19.5991	19.4705	19.8177	19.6854	19.6793	19.7296	18	17	61.7	50.212	0.000597908	P07954-2;P07954	Fumarate hydratase, mitochondrial	FH
16.5757	15.3247	17.247	17.0763	16.311	14.8158	13.9645	16.2161	16.6967	14.6698	17.1335	17.0972	16.7923	16.9674	16.9321	9	8	58.2	25.789	0.00760659	P09417;P09417-2	Dihydropteridine reductase	QDPR
20.4246	20.5687	20.617	20.7619	20.3084	19.6081	19.5231	19.6723	19.8666	19.0617	19.9794	19.6039	20.1172	19.9586	20.2808	17	17	59.9	54.177	0.000182619	P09622;E9PEX6;P09622-2;P09622-3	Dihydrolipoyl dehydrogenase, mitochondrial;Dihydrolipoyl dehydrogenase	DLD
19.9701	19.9996	20.319	20.8496	20.2538	19.6239	19.5384	19.8268	19.9749	19.6264	20.1382	19.9861	19.8453	19.9823	20.0435	30	30	69.8	61.054	0.00345374	P10809	60 kDa heat shock protein, mitochondrial	HSPD1
19.9577	20.2448	20.3458	20.3787	20.0465	19.7252	20.0983	19.9378	20.0696	19.7476	20.324	20.0177	20.0842	19.9183	20.3497	15	15	67.2	37.2	0.00300873	P11177-2;P11177;P11177-3;C9J634	Pyruvate dehydrogenase E1 component subunit beta, mitochondrial	PDHB
16.9265	18.0219	18.7655	16.952	16.6261	16.0683	15.22	16.2636	15.3067	15.2953	18.2604	18.3634	18.7763	17.3634	16.6589	15	15	36.3	50.27	0.00725228	Q5T4U5;P11310;P11310-2;B7Z9I1	Medium-chain specific acyl-CoA dehydrogenase, mitochondrial	ACADM
20.4911	20.2131	20.4079	20.5353	20.3242	19.5821	19.5706	19.5901	19.5306	19.356	19.8723	20.144	19.9822	20.0764	20.012	14	14	64	35.079	0.000178515	P13804;P13804-2;H0YLU7;H0YK49;H0YL12;H0YNX6;H0YKF0	Electron transfer flavoprotein subunit alpha, mitochondrial	ETFA
18.3108	18.3381	18.8304	18.5496	18.399	17.1016	16.9815	17.5642	17.1796	15.9678	18.0519	17.8681	17.8557	17.832	17.8985	16	16	60.2	44.297	0.00259066	P16219;E9PE82	Short-chain specific acyl-CoA dehydrogenase, mitochondrial	ACADS
20.4759	20.2855	20.7833	20.589	20.3954	19.712	19.6968	19.5669	19.5821	19.6949	20.5063	19.8609	20.025	20.0269	20.2776	18	17	64.4	45.199	0.00165129	P24752	Acetyl-CoA acetyltransferase, mitochondrial	ACAT1
20.6121	19.9362	20.3341	19.9971	20.4544	19.3127	18.9526	19.5553	19.29	19.4781	20.5609	20.1893	20.2382	20.2075	19.9638	9	9	63.4	25.838	0.000770934	P30048-2;P30048	Thioredoxin-dependent peroxide reductase, mitochondrial	PRDX3
20.5359	19.3504	18.9666	19.6503	19.6195	18.85	18.0426	18.0527	19.403	18.4271	19.5993	18.5467	18.4547	19.2353	19.5168	12	12	50.3	31.387	0.0111971	P30084	Enoyl-CoA hydratase, mitochondrial	ECHS1
18.7602	18.1468	18.5017	18.3578	18.6281	18.9299	18.9314	18.783	18.9488	19.1578	18.4201	18.812	18.9365	18.6457	18.5777	13	12	32.1	57.206	0.0128946	P30837	Aldehyde dehydrogenase X, mitochondrial	ALDH1B1
18.7475	18.7708	18.8457	18.7427	18.776	17.7935	17.7421	18.0338	17.9521	17.862	18.5384	18.698	18.8212	18.5297	18.4535	9	9	38.1	35.329	3.49374e-05	P31937	3-hydroxyisobutyrate dehydrogenase, mitochondrial	HIBADH
19.5767	19.6006	19.6173	19.2791	19.6884	18.0095	17.7688	16.796	18.2875	17.2384	19.8853	19.5127	19.1571	19.2112	19.8756	17	16	48.2	53.454	0.00392422	P34897-3;P34897;P34897-2;G3V2Y4;H0YIZ0	Serine hydroxymethyltransferase, mitochondrial;Serine hydroxymethyltransferase	SHMT2
19.2815	19.1624	19.3787	19.3014	19.1405	18.5698	18.7797	18.6266	18.7613	18.8789	19.249	19.2579	19.2529	19.3269	19.2659	32	32	51.7	73.68	0.00485496	P38646	Stress-70 protein, mitochondrial	HSPA9
23.1312	22.8252	23.0716	23.1438	22.8583	22.7302	22.7482	22.7179	22.668	22.6214	23.1426	23.0346	23.0505	23.053	22.9408	22	22	69.2	35.503	0.0114441	P40926;P40926-2;G3XAL0	Malate dehydrogenase, mitochondrial;Malate dehydrogenase	MDH2
15.7606	16.1999	14.8198	15.8999	15.7439	14.4501	13.9382	13.8063	14.8204	14.5387	14.7691	15.8083	15.5757	16.2231	14.7865	22	20	39	83.165	0.00380382	P41250	Glycine--tRNA ligase	GARS
18.3791	18.0244	18.8034	18.9168	17.8992	18.0084	17.5892	18.3356	18.3851	17.8724	18.5658	18.2227	18.911	18.1505	18.4242	8	8	38.2	30.895	0.0145321	P42126-2;P42126;Q96DC0;H3BS70	Enoyl-CoA delta isomerase 1, mitochondrial	ECI1;DCI
17.5641	17.5443	17.5773	17.5099	17.6942	16.6966	17.0601	16.8279	16.7479	16.9925	17.4037	17.437	17.5716	17.4135	17.3706	55	55	47.8	157.9	0.000353697	P42704	Leucine-rich PPR motif-containing protein, mitochondrial	LRPPRC
12.5448	NaN	15.0778	12.7535	12.2686	11.7903	12.3853	NaN	12.0046	NaN	13.0939	12.7615	NaN	12.6072	12.8378	11	11	52.6	35.39	0.00233982	P43897;P43897-2;C9JT21;C9JG32;F8VPA7;F8VS27;P43897-4	Elongation factor Ts, mitochondrial;Elongation factor Ts	TSFM
22.1389	22.2388	22.1983	22.2549	22.0131	21.6585	21.7043	21.6301	21.6639	21.9206	22.0249	21.7153	21.8436	21.8399	21.8436	22	20	51.8	50.909	0.00792348	P48735;P48735-2	Isocitrate dehydrogenase [NADP], mitochondrial	IDH2
14.1392	NaN	NaN	NaN	14.0196	13.2587	NaN	NaN	NaN	13.1889	13.7347	NaN	NaN	12.8781	14.1679	6	6	26	33.269	0.0184863	P49247	Ribose-5-phosphate isomerase	RPIA
20.2302	19.9468	19.7703	19.8153	20.1306	18.9037	19.0804	19.0229	18.8285	18.4749	19.2369	18.8989	18.5507	18.765	19.1356	23	22	59.7	49.541	0.00253874	P49411	Elongation factor Tu, mitochondrial	TUFM
15.2389	15.6422	15.4575	15.5004	15.3138	14.7236	14.5799	14.0747	14.3029	14.6273	15.4016	15.4633	15.2431	15.203	15.283	9	8	31.1	41.044	0.00383017	P51398-2;P51398-3;P51398;V9GZ03;V9GYL9;V9GYJ9	28S ribosomal protein S29, mitochondrial	DAP3
17.6778	18.0129	17.7886	17.7559	17.9102	17.0193	17.0742	17.3187	17.1036	17.3661	17.3156	17.3102	17.0374	16.8117	17.5025	9	8	41	42.794	0.00121037	P51553;P51553-2;G5E9Q7;E7EQB8;E9PF84	Isocitrate dehydrogenase [NAD] subunit gamma, mitochondrial;Isocitrate dehydrogenase [NAD] subunit, mitochondrial	IDH3G
17.1225	17.1565	17.0985	16.9194	17.3302	16.6726	16.8012	16.5819	16.6393	16.3197	16.3761	16.6789	16.7245	16.6547	16.478	4	4	40.9	14.494	0.0152699	P52758;H0YBX3;H0YB34	Ribonuclease UK114	HRSP12
19.3846	19.1689	18.8251	19.7666	19.2219	18.9585	18.3414	18.2815	18.5255	18.2353	18.9928	18.5674	18.5729	18.7697	18.7776	9	9	35.5	36.249	0.00548953	P53597;A0A494C0D1	Succinyl-CoA ligase [ADP/GDP-forming] subunit alpha, mitochondrial	SUCLG1
15.2742	15.1415	14.4478	14.4868	15.1641	14.1106	13.6868	13.6469	13.348	12.8265	15.1822	14.6534	14.8679	14.5266	14.7652	5	4	29.4	22.999	0.00615817	P82664	28S ribosomal protein S10, mitochondrial	MRPS10
17.7895	17.387	17.6334	18.0433	17.6121	15.3991	14.9412	14.122	15.2693	15.6357	17.709	17.3746	17.1074	17.5962	18.0418	3	3	44.7	11.466	0.000517759	P82909	28S ribosomal protein S36, mitochondrial	MRPS36
16.3695	16.2796	16.2914	16.3249	16.3816	15.5141	15.3978	15.4773	15.52	14.4862	16.34	16.1382	16.3983	16.4298	16.5646	17	17	37.1	58.252	0.00770204	Q10713;Q10713-2	Mitochondrial-processing peptidase subunit alpha	PMPCA
19.9079	20.0956	20.5071	20.5846	19.6915	19.1733	19.4054	19.0639	19.565	19.2471	19.7863	19.8914	20.2022	19.7257	19.8572	15	11	64	35.816	0.00710136	Q13011;M0R248	Delta(3,5)-Delta(2,4)-dienoyl-CoA isomerase, mitochondrial	ECH1
16.1641	16.1324	16.421	16.1853	16.3609	15.4165	15.7935	15.7078	15.1302	16.1304	16.65	16.8358	16.3339	17.0306	17.0148	25	25	48.7	68.047	0.0144135	Q15046;Q15046-2	Lysine--tRNA ligase	KARS
18.4829	18.4425	18.2184	18.3048	18.3735	17.5499	16.5528	17.1899	17.4214	16.7753	18.3286	17.794	17.3948	17.782	18.3055	10	10	49.2	33.429	0.00327913	Q16762	Thiosulfate sulfurtransferase	TST
14.7246	14.9461	14.513	14.7147	15.0655	13.3892	13.1134	NaN	12.8134	NaN	15.8894	15.7345	15.6444	15.6749	15.7357	12	12	33.3	49.432	0.0109543	Q4G0N4;Q4G0N4-2;B7Z8V7;Q4G0N4-3;A0A0C4DGV3	NAD kinase 2, mitochondrial	NADK2
13.6922	14.0007	14.6124	14.6084	13.9029	12.1952	11.437	11.7971	11.4917	NaN	13.8284	14.0196	13.2622	13.2015	13.1674	6	6	12.8	64.129	0.00577214	Q4G176;H0YGC7;F5H362;F5H755;F5H5A1;A0A3B3ISK9;F5H3B2;F5H2G6	Acyl-CoA synthetase family member 3, mitochondrial	ACSF3
18.397	18.2792	18.4584	18.3714	18.4257	17.9714	18.0791	18.0758	18.0457	17.8453	18.4558	18.4239	18.5185	18.3249	18.7122	16	16	53.6	43.482	0.00354487	Q6NVY1;Q6NVY1-2;B8ZZZ0	3-hydroxyisobutyryl-CoA hydrolase, mitochondrial	HIBCH
18.6613	18.5465	18.6609	18.6415	18.5494	17.8986	17.7724	17.8277	17.737	17.6151	18.3181	18.066	17.9149	18.2548	18.307	18	17	55.7	45.394	1.61705e-05	Q6YN16;Q6YN16-2	Hydroxysteroid dehydrogenase-like protein 2	HSDL2
18.2272	17.9316	17.4407	16.4447	18.0699	15.4688	16.0102	14.7886	15.3873	15.55	17.0623	17.2959	17.4012	17.2248	17.2299	17	17	51.1	47.346	0.00231367	Q7L0Y3;C9JVB6	Mitochondrial ribonuclease P protein 1	TRMT10C
18.4327	18.6944	18.3817	18.2831	18.3302	17.2562	17.2073	17.2805	17.3371	16.8451	17.7216	17.5266	17.4539	17.3882	17.872	10	10	60.2	25.913	0.000322558	Q7Z4W1;J3KS22;J3QS36;J3QL34;J3KSZ5;J3QS45;J3KRZ4	L-xylulose reductase	DCXR
14.2806	NaN	14.181	14.5852	14.1638	13.4712	NaN	NaN	NaN	13.2965	15.2415	14.9597	14.8531	15.0147	15.5468	12	12	18.2	107.61	0.0219886	Q86UT6;Q86UT6-2	NLR family member X1	NLRX1
18.971	18.2732	18.761	18.6497	18.6538	17.3511	17.6743	18.0597	17.7764	18.2354	18.4302	18.2232	18.2381	18.4394	18.162	9	9	37.5	45.129	0.0154549	Q8IWW8-2;Q8IWW8;Q8IWW8-4;Q8IWW8-3	Hydroxyacid-oxoacid transhydrogenase, mitochondrial	ADHFE1
15.6362	16.4919	15.9991	16.0567	15.6259	15.2025	15.3064	15.1353	14.8804	14.4501	13.4285	15.3276	14.4522	15.4046	14.3581	15	15	25.1	87.99	0.00274004	Q8IYB8	ATP-dependent RNA helicase SUPV3L1, mitochondrial	SUPV3L1
13.6399	13.4098	14.1962	14.4399	13.791	NaN	12.8948	13.113	13.9689	12.747	NaN	13.4371	12.854	13.5106	12.1505	5	5	15.3	57.903	0.0180941	Q8TD30;Q8TD30-2	Alanine aminotransferase 2	GPT2
15.3432	15.4368	15.1817	14.8705	15.9359	14.279	14.1226	14.205	13.9432	12.7894	15.0858	15	14.8247	13.4097	14.9713	8	8	29.8	43.589	0.024157	Q8WWV3;G3V1R2;Q8WWV3-3;Q8WWV3-2	Reticulon-4-interacting protein 1, mitochondrial	RTN4IP1
14.342	14.716	14.0461	13.514	15.0437	NaN	13.4022	12.84	12.2409	NaN	13.4018	NaN	NaN	NaN	13.2806	3	3	7.7	67.152	0.000616185	Q8WXI4-2;Q8WXI4	Acyl-coenzyme A thioesterase 11	ACOT11
15.7439	16.2968	15.3969	15.8866	15.5087	14.2581	14.3868	13.9702	14.4429	14.3074	NaN	13.4463	14.0454	14.7219	13.5742	6	6	23.3	48.127	0.000204945	Q92947;Q92947-2	Glutaryl-CoA dehydrogenase, mitochondrial	GCDH
16.8466	17.3209	17.2574	17.2869	17.1042	15.5084	15.5	15.3189	15.1095	15.6049	16.4745	17.0136	16.0029	16.9572	16.9123	15	15	40.5	66.798	0.000312712	Q96CM8-3;Q96CM8;Q96CM8-2;E9PF16;Q96CM8-4	Acyl-CoA synthetase family member 2, mitochondrial	ACSF2
15.861	14.6084	15.1309	15.4581	15.3938	13.5358	13.7892	13.0621	13.2951	NaN	15.8858	14.8995	15.0469	15.2122	15.5287	4	4	19.5	32.633	0.0128802	Q96DC8;Q5W0J6;Q5W0J8;Q96DC8-2	Enoyl-CoA hydratase domain-containing protein 3, mitochondrial	ECHDC3
14.7101	14.3293	14.6425	13.9244	15.1945	14.0439	NaN	14.0158	13.2117	14.4355	14.513	14.1825	14.1658	13.8456	14.7633	5	5	34.7	19.015	0.000155976	Q96EL2	28S ribosomal protein S24, mitochondrial	MRPS24
18.2024	18.4725	18.6827	18.4875	17.9806	17.16	16.9103	17.4463	17.7722	17.2176	17.6156	17.7381	18.181	17.7067	17.6597	11	11	55.4	34.596	0.00245332	Q96GK7;Q6P2I3	Fumarylacetoacetate hydrolase domain-containing protein 2A;Fumarylacetoacetate hydrolase domain-containing protein 2B	FAHD2A;FAHD2B
20.8984	21.1655	21.1591	21.1301	20.9388	20.2266	20.3057	20.3714	20.4972	20.439	20.9552	20.9449	20.9906	20.9446	21.108	41	41	68.3	85.424	0.000381606	Q99798;A2A274	Aconitate hydratase, mitochondrial	ACO2
18.1704	18.2265	18.0613	17.9878	17.9273	17.2372	17.0065	17.3097	17.1322	17.3042	16.9067	16.8532	16.2544	16.5037	16.3112	9	9	45.2	35.505	0.000946035	Q9BQ69	O-acetyl-ADP-ribose deacetylase MACROD1	MACROD1
16.0171	15.7679	15.7413	16.1346	16.4417	15.0759	14.4475	14.4863	14.9887	13.7649	16.0195	15.18	15.0914	15.1761	15.7569	11	11	42.3	33.775	0.00897088	Q9BW91-2;Q9BW91;D6RAW2;H7C386	ADP-ribose pyrophosphatase, mitochondrial	NUDT9
16.6231	16.8899	16.887	16.372	16.0012	15.6511	15.6949	15.4081	15.1645	15.7815	16.1511	16.5769	15.6639	16.4954	16.0206	11	10	49.7	37.92	0.00908294	Q9H2U2;Q9H2U2-2;Q9H2U2-3;Q9H2U2-6;D6R967;H0Y9D8	Inorganic pyrophosphatase 2, mitochondrial	PPA2
17.2908	18.0356	17.6358	17.8568	17.2442	17.3104	17.1156	16.9627	17.084	16.1261	17.8061	17.4764	17.8221	17.4824	17.7327	4	4	65.8	12.366	0.0230579	Q9NPJ3-2;Q9NPJ3	Acyl-coenzyme A thioesterase 13;Acyl-coenzyme A thioesterase 13, N-terminally processed	ACOT13
15.0459	14.5307	14.8953	14.8672	14.7377	14.4874	13.974	14.3358	14.3298	14.2432	15.1201	14.7872	14.7885	14.9052	14.9647	10	10	48.4	33.932	1.64493e-06	Q9NUJ1;Q9NUJ1-2	Mycophenolic acid acyl-glucuronide esterase, mitochondrial	ABHD10
NaN	15.6551	14.16	NaN	14.4124	14.9806	NaN	14.5015	NaN	14.7673	NaN	14.3701	NaN	14.3706	14.7168	11	11	26.3	66.171	0.0121757	Q9NVV4;Q9NVV4-2	Poly(A) RNA polymerase, mitochondrial	MTPAP
19.189	19.3625	18.8904	19.2757	18.5758	18.4566	18.5591	18.3067	18.4329	18.5344	19.263	19.0832	18.6961	18.981	19.0222	15	15	67.8	25.565	0.014896	Q9UIJ7;Q9UIJ7-3;Q9UIJ7-2	GTP:AMP phosphotransferase AK3, mitochondrial	AK3
