# Supplementary material for: Spaceflight on the ISS changed the skeletal muscle proteome of two astronauts
Source: NPJ Microgravity. 2024 Jun 5;10:60. doi: 10.1038/s41526-024-00406-3 (PMC11153545; doi:10.1038/s41526-024-00406-3)
Supplement: Supplementary file 11 — Supplementary Data 9 [file 41526_2024_406_MOESM11_ESM.xlsx]

## Sheet: Sheet1
Table S9. Mitochondrial proteins nnormalized by summed intensity. Higher at La+0 vs Pre
P value	Majority protein IDs	Protein names	Gene names	Razor + unique peptides	Unique peptides	Sequence coverage [%]	Mol. weight [kDa]	MS/MS count	LFQ intensity Astro_Pre_AstroB_D1_1_4388	LFQ intensity AstroB_Pre_03_D1_1_4394	LFQ intensity AstroB_Pre_04_F1_1_4401	LFQ intensity AstroB_Pre_05_F1_1_4407	LFQ intensity AstroB_Pre_D1_1_4382	LFQ intensity AstroB_Rp0_Astro_D2_1_4389	LFQ intensity AstroB_Rp0_03_D2_1_4395	LFQ intensity AstroB_Rp0_04_F2_1_4402	LFQ intensity AstroB_Rp0_05_F2_1_4408	LFQ intensity AstroB_Rp0_D2_1_4383	LFQ intensity AstroB_Rp14_02_D3_1_4390	LFQ intensity AstroB_Rp14_03_D7_1_4400	LFQ intensity AstroB_Rp14_04_F3_1_4403	LFQ intensity AstroB_Rp14_05_F3_1_4409	LFQ intensity AstroB_Rp14_D3_1_4384	LFQ intensity AstroAPre_02_D4_1_4391	LFQ intensity AstroAPre_03_D4_1_4397	LFQ intensity AstroAPre_04_F4_1_4404	LFQ intensity AstroAPre_05_F4_1_4410	LFQ intensity AstroAPre_D4_1_4385	LFQ intensity AstroARp0_02_D5_1_4392	LFQ intensity AstroARp0_03_D5_1_4398	LFQ intensity AstroARp0_04_F5_1_4405	LFQ intensity AstroARp0_05_F5_1_4411	LFQ intensity AstroARp0_D5_1_4386	LFQ intensity AstroARp14_Astro_D6_1_4393	LFQ intensity AstroARp14_03_D6_1_4399	LFQ intensity AstroARp14_04_F6_1_4406	LFQ intensity AstroARp14_05_F6_1_4412	LFQ intensity AstroARp14_D6_1_4387
0.000265624	A0A087WVM4;B7ZM99;Q6UB35	Monofunctional C1-tetrahydrofolate synthase, mitochondrial	MTHFD1L	17	16	23	99.31	29	4.06833	4.27002	4.61751	4.90107	4.20658	4.8174	5.27506	5.18412	4.27404	6.15206	3.5419	3.49368	3.65561	3.6635	3.58032	3.25513	2.24259	1.79979	NaN	3.3371	5.68328	5.793	5.44993	5.50593	5.51588	4.61491	4.84865	4.70187	NaN	4.56646
0.000111752	A4D1E9;A4D1E9-2;C9J8R7;C9JNI1	GTP-binding protein 10	GTPBP10	8	8	26.6	42.932	17	-0.0330673	NaN	NaN	-0.50698	0.131209	NaN	NaN	NaN	NaN	NaN	NaN	0.685517	0.473582	NaN	NaN	NaN	NaN	NaN	NaN	NaN	1.96619	1.99273	1.65432	1.95096	NaN	NaN	NaN	0.987431	0.397007	NaN
0.00178047	B1ANH0;Q16774;Q16774-2;B1ANG9;B1ANH2;B1ANH5;B1ANH6;Q16774-3;B1ANH3	Guanylate kinase	GUK1	10	10	61.8	23.711	30	5.36181	NaN	3.85495	NaN	5.47775	6.34336	6.3549	6.1044	6.09062	NaN	5.66132	6.69722	4.98585	5.66809	5.64785	4.21784	3.45412	NaN	NaN	NaN	5.37551	5.9358	6.05015	5.01577	5.75786	4.92193	7.14383	NaN	4.55399	7.18747
0.00237044	F5H1S9;G8JLB3;Q9Y606-2;Q9Y606	tRNA pseudouridine synthase;tRNA pseudouridine synthase A, mitochondrial	PUS1	9	9	30.2	41.729	15	2.90134	NaN	2.31017	NaN	2.78821	4.57725	4.90131	4.06509	3.96443	NaN	4.90663	4.56614	4.10708	3.67522	3.78974	NaN	NaN	NaN	NaN	NaN	NaN	NaN	NaN	NaN	NaN	2.37977	NaN	2.72011	3.25946	1.69324
0.000508664	G5E9W7;G5E9V5;P82650;H7C5F2;H7C5H3;P82650-2	28S ribosomal protein S22, mitochondrial	MRPS22	11	9	37	36.805	34	3.16872	3.43512	3.24399	2.9423	3.29667	3.74072	3.81001	4.48037	NaN	4.12791	4.33885	3.47958	2.94892	2.61271	4.32285	3.51184	1.84935	1.96825	0.515854	1.9983	4.74589	3.6247	4.48487	NaN	4.71907	4.93069	3.71966	2.76988	3.31752	5.44947
0.000179203	O14949	Cytochrome b-c1 complex subunit 8	UQCRQ	5	5	63.4	9.9062	105	9.3053	8.99324	8.6795	8.58944	8.92779	9.59951	9.79822	9.8729	9.61352	8.81757	9.14903	8.9936	9.26614	9.13845	9.39001	7.63163	8.14267	8.28576	7.79673	7.97833	8.66491	10.3435	10.9155	9.81051	9.60222	9.14297	8.29545	9.08184	8.96989	8.9505
0.000697423	O94903;E5RG77	Proline synthase co-transcribed bacterial homolog protein	PROSC	9	4	34.9	30.344	86	9.50101	7.22144	7.73431	8.59053	8.67383	9.36633	8.03536	8.71759	8.89538	8.68327	7.96954	7.51217	8.89432	9.35529	10.1883	6.99269	6.1057	7.37828	6.52235	6.60529	10.1446	9.04473	9.08035	10.099	9.75226	8.54975	8.37643	7.59804	8.39971	8.22897
0.00484219	O95819-3;A0A0D9SEY1;O95819;O95819-2;O95819-5;G5E948;O95819-4;H7C360;A0A0D9SG62;G3XAA2;E7ENQ1;C9J840;H7C0P6;E7EX83	Mitogen-activated protein kinase kinase kinase kinase 4	MAP4K4	33	5	29.8	151	61	0.364715	-1.4285	-1.57717	NaN	-0.329857	-0.905733	-0.463975	0.324739	NaN	0.00318967	NaN	-0.193633	0.380685	-0.567467	0.508026	-0.934034	NaN	-1.75518	-2.20936	-1.5675	NaN	1.30255	0.0363214	1.05512	-0.212541	-0.234612	-0.120869	0.911324	0.0300471	-0.540185
0.0052604	O96011;O96011-2	Peroxisomal membrane protein 11B	PEX11B	7	7	28.2	28.431	16	NaN	2.93952	NaN	4.01955	NaN	NaN	NaN	NaN	NaN	NaN	4.57839	4.06039	NaN	NaN	NaN	2.63977	NaN	NaN	NaN	NaN	4.92149	4.98418	NaN	4.86437	4.74142	4.1227	3.66163	4.11424	4.23301	3.80722
0.00106483	P04181;P04181-2	Ornithine aminotransferase, mitochondrial;Ornithine aminotransferase, hepatic form;Ornithine aminotransferase, renal form	OAT	13	13	41.5	48.534	45	1.6193	NaN	NaN	0.0155	NaN	2.2251	NaN	1.73181	2.92254	2.90373	2.32385	NaN	NaN	NaN	NaN	NaN	NaN	NaN	0.574918	NaN	2.98518	NaN	2.77305	2.62534	3.57618	NaN	NaN	NaN	NaN	2.35329
0.00663809	P12236	ADP/ATP translocase 3;ADP/ATP translocase 3, N-terminally processed	SLC25A6	4	2	44	32.866	54	3.43664	4.61121	4.91347	4.24971	3.31897	4.37877	4.45958	4.79882	3.43367	NaN	1.38024	4.87927	5.13047	3.9428	NaN	2.60918	NaN	NaN	NaN	3.18736	6.14258	6.61775	6.85451	6.76133	6.52902	4.06696	5.369	5.95837	5.7961	4.53366
0.00877094	P21964-2;P21964;E7EMS6;E7EUU8	Catechol O-methyltransferase	COMT	12	12	76.5	24.449	57	3.39796	0.491816	NaN	3.40173	2.21574	3.41392	0.489534	3.44062	4.48856	2.45107	4.00628	1.91768	3.01025	3.91945	4.05235	2.47399	0.352806	0.887349	-0.105744	0.494821	3.8229	2.7243	3.88805	4.45241	3.18311	3.67418	0.746158	3.19359	4.01179	1.31031
0.00241193	P25325-2;P25325;B1AH49	3-mercaptopyruvate sulfurtransferase;Sulfurtransferase	MPST	8	8	42.6	35.249	23	3.87294	2.22651	NaN	3.00145	NaN	NaN	NaN	NaN	5.08758	NaN	4.31669	NaN	NaN	NaN	2.89576	2.46546	NaN	NaN	1.54682	2.47045	NaN	5.53479	4.18692	3.62442	4.30635	6.40814	5.91865	6.26947	6.36586	6.35188
0.00536816	P28288;P28288-2	ATP-binding cassette sub-family D member 3	ABCD3	12	12	21.2	75.475	33	NaN	NaN	NaN	NaN	NaN	NaN	1.49894	1.55252	1.30853	1.74938	NaN	NaN	NaN	-0.00428451	NaN	-1.08376	NaN	NaN	NaN	-1.25419	NaN	0.0463389	NaN	NaN	NaN	NaN	-0.14257	-0.266827	-0.643369	NaN
0.000422473	P42574	Caspase-3;Caspase-3 subunit p17;Caspase-3 subunit p12	CASP3	7	7	33.9	31.608	33	-1.62369	NaN	NaN	NaN	NaN	-0.151475	-0.289196	-0.788267	-0.21708	NaN	NaN	NaN	NaN	NaN	NaN	NaN	NaN	-1.81939	-2.37766	NaN	NaN	NaN	NaN	NaN	-0.428557	NaN	NaN	NaN	NaN	NaN
0.000646504	P49916-4;P49916-3;P49916-2;P49916;K7ERZ5	DNA ligase 3	LIG3	15	14	20.6	95.801	22	3.62323	6.07039	NaN	4.88051	6.1316	6.57444	6.45452	6.67692	6.56356	6.5281	NaN	6.1485	5.1363	NaN	4.06628	NaN	4.77705	4.87726	NaN	4.48936	NaN	6.39436	NaN	NaN	6.38235	3.37438	4.18799	NaN	6.25987	3.71407
0.00596833	P50416;P50416-2	Carnitine O-palmitoyltransferase 1, liver isoform	CPT1A	16	16	25.1	88.367	33	3.53571	NaN	4.00532	NaN	NaN	NaN	NaN	4.11624	NaN	NaN	4.29332	5.23381	5.59252	5.19934	5.17274	NaN	NaN	2.95154	2.77351	NaN	6.15391	5.00943	4.54735	6.02102	4.67134	3.93506	3.37191	NaN	NaN	3.57624
0.00158462	P51648-2;P51648;J3QRD1	Fatty aldehyde dehydrogenase	ALDH3A2	13	11	35	57.669	109	10.7253	9.07218	10.9203	10.4198	10.5602	12.5799	12.9655	13.0353	12.6651	13.1929	10.7835	10.8321	9.81301	10.9595	10.4226	11.0498	10.3289	10.7716	9.98518	10.9668	11.6324	8.61475	12.5125	12.3607	12.3624	10.8743	9.92747	10.0097	11.5925	10.2927
0.00684525	Q07812-5;Q07812-8;Q07812;Q07812-2;Q07812-7;K4JQN1	Apoptosis regulator BAX	BAX	6	4	51.2	18.129	42	NaN	NaN	-1.8405	-0.648473	NaN	0.165282	NaN	NaN	NaN	NaN	-0.659963	-1.89377	NaN	-1.68483	-1.21335	NaN	-2.2483	NaN	NaN	-0.20726	1.33794	NaN	1.25659	1.46769	NaN	2.39191	NaN	NaN	1.30025	2.3931
0.00244035	Q13162;H7C3T4	Peroxiredoxin-4	PRDX4	10	9	53.1	30.54	125	5.27849	5.50272	5.29885	5.31398	5.14185	5.31113	5.48457	5.54984	5.39451	5.29649	6.00971	6.06444	6.1507	6.15007	6.16731	3.88496	2.73229	3.45533	2.91185	3.78106	5.91902	5.55149	5.80614	5.49524	5.87151	6.28638	5.31979	5.69859	5.85371	6.04323
0.000723434	Q3ZCQ8;Q3ZCQ8-2;Q3ZCQ8-3;M0R0C3;M0R2F8	Mitochondrial import inner membrane translocase subunit TIM50	TIMM50	8	8	28	39.646	106	4.60556	5.27102	5.24591	4.2612	4.27856	4.97466	5.44744	4.9971	5.01968	4.92504	4.86541	5.07079	5.05884	4.99828	4.43896	5.04211	4.01367	3.51056	4.02277	4.70262	6.50328	6.85535	5.96664	5.82662	6.11572	5.48786	5.95334	5.72874	5.4601	5.60864
0.00249137	Q6DKK2	Tetratricopeptide repeat protein 19, mitochondrial	TTC19	7	7	20.3	42.456	11	6.39478	NaN	5.64025	6.39977	6.39064	7.39847	7.14163	7.28797	7.19003	NaN	7.11602	6.083	7.08903	7.18196	7.12921	4.92061	3.48858	4.44055	3.11853	5.39929	6.62763	NaN	6.32438	6.14325	6.56009	NaN	6.52262	5.59817	NaN	NaN
0.00406155	Q7KZF4	Staphylococcal nuclease domain-containing protein 1	SND1	39	39	50.5	102	181	9.63738	8.28367	9.2093	9.09423	9.46399	9.4755	10.2545	8.87048	7.85984	8.34234	9.61024	10.5467	10.193	9.58623	9.44098	7.14296	6.06845	6.442	6.30613	6.67661	11.1726	10.0255	10.5845	10.2077	10.0545	9.59704	9.4998	9.00874	9.70101	8.65423
0.000444817	Q96E11-8;Q96E11-3;Q96E11;Q96E11-2	Ribosome-recycling factor, mitochondrial	MRRF	4	4	24.8	23.51	25	2.57502	3.30896	NaN	NaN	NaN	4.05381	NaN	NaN	NaN	NaN	3.67182	2.93866	NaN	2.83547	NaN	3.23574	3.19763	3.28231	2.86082	2.97537	NaN	4.04735	3.74691	3.93135	3.46783	4.87763	4.15865	4.4249	4.33395	5.105
5.14273e-05	Q96I63;Q96TA2-3;Q96TA2-2;Q96TA2	ATP-dependent zinc metalloprotease YME1L1	YME1L1	12	12	23.5	82.665	21	5.51709	5.66172	5.62606	5.34292	5.87524	6.56821	7.48177	6.69307	4.54776	6.79268	4.22376	5.95803	5.9983	6.92287	4.00816	4.3228	3.99588	3.936	4.79027	3.6445	8.35956	8.19876	8.02667	8.10316	8.35769	5.79656	5.85269	5.8254	6.95955	6.59173
0.00541998	Q99766;A0A2R8YDJ1;Q8WXQ4	ATP synthase subunit s, mitochondrial	ATP5S	7	7	40.5	24.866	27	NaN	5.50943	NaN	5.09997	5.48351	NaN	NaN	7.12525	7.69146	7.5411	NaN	7.41596	7.83968	7.42471	6.54212	6.05671	5.81866	7.0656	6.81056	5.68708	NaN	NaN	NaN	NaN	NaN	5.83242	5.63791	NaN	NaN	6.20579
0.00594262	Q9BUT9;I3L172;Q9BUT9-2	Protein FAM195A	FAM195A	2	2	21.9	17.828	2	NaN	NaN	4.10425	NaN	1.95744	NaN	4.87684	NaN	NaN	4.74159	NaN	4.16622	4.09937	NaN	2.78832	3.02627	2.03141	2.36797	2.23943	2.74217	NaN	NaN	NaN	NaN	NaN	NaN	NaN	3.86454	3.75502	NaN
0.00228591	Q9BYN8	28S ribosomal protein S26, mitochondrial	MRPS26	5	5	15.6	24.211	8	NaN	NaN	3.60169	NaN	3.24875	NaN	NaN	4.5103	NaN	NaN	6.15616	NaN	NaN	NaN	NaN	NaN	NaN	NaN	NaN	1.35512	5.34388	5.49239	5.0829	4.865	5.23414	4.42313	4.35903	3.97304	NaN	3.75747
0.00154644	Q9GZT3-2;Q9GZT3;A0A087WUN7;H0YJ40;G3V4X6;G3V2S9;H0YJW7	SRA stem-loop-interacting RNA-binding protein, mitochondrial	SLIRP	6	6	63.6	12.122	79	6.88108	6.9985	7.18477	6.62705	6.95339	7.08768	7.22253	7.35963	7.06548	7.5194	7.68501	7.42411	7.25471	7.44211	7.40903	5.82152	5.65172	6.1762	5.50229	5.57156	7.40811	6.93269	7.13949	7.16884	6.73863	7.95718	7.67297	7.6815	6.87656	8.22311
0.00300171	Q9NVI7-2;Q9NVI7;H0Y2W2;Q9NVI7-3	ATPase family AAA domain-containing protein 3A	ATAD3A	20	5	43.5	66.217	99	6.00223	4.37892	5.31083	4.55307	5.50951	6.06978	5.81554	5.11196	5.71008	4.81207	5.83965	5.40177	5.27516	5.19705	5.47093	2.62675	1.0386	1.13873	1.46223	1.03333	5.30875	5.37237	5.65669	5.88218	5.92723	5.10529	3.73904	4.4207	4.97932	4.86305
0.00448869	Q9P291	Armadillo repeat-containing X-linked protein 1	ARMCX1	9	9	26.9	49.18	12	5.09518	NaN	NaN	NaN	5.90219	NaN	NaN	NaN	8.26103	NaN	NaN	NaN	NaN	NaN	NaN	NaN	NaN	NaN	NaN	NaN	NaN	7.69687	9.63974	9.41436	9.61223	NaN	NaN	NaN	NaN	NaN
0.00208234	Q9UG56-2;Q9UG56;H0Y7P7	Phosphatidylserine decarboxylase proenzyme;Phosphatidylserine decarboxylase alpha chain;Phosphatidylserine decarboxylase beta chain	PISD	3	3	7.2	43.046	3	7.33815	7.43534	7.42307	NaN	7.45743	7.92832	7.88998	7.80175	7.80898	7.62644	7.29794	7.57554	7.56654	7.55023	7.60684	6.10119	NaN	5.84469	5.86392	5.84214	7.2428	7.67821	7.59059	7.53285	7.30173	7.70819	7.39888	7.62441	7.55741	7.58981
0.00128542	Q9Y305;Q9Y305-2;Q9Y305-3	Acyl-coenzyme A thioesterase 9, mitochondrial	ACOT9	17	1	44.2	49.901	54	2.81216	2.42372	3.83898	2.79445	2.64803	3.781	3.4797	3.7519	4.40087	4.10891	3.56278	4.30553	4.65967	4.36048	3.70487	NaN	2.01987	NaN	2.11113	2.73496	NaN	NaN	3.84172	2.82116	3.50272	4.16599	3.74704	3.17759	4.36427	3.93143
0.00344355	Q9Y3B7;Q9Y3B7-2;Q9Y3B7-3	39S ribosomal protein L11, mitochondrial	MRPL11	6	6	39.1	20.683	19	3.16017	3.27866	4.14233	NaN	3.14249	4.18829	4.61683	3.81383	4.33003	3.41344	NaN	3.29579	3.51427	3.44537	2.9251	2.16967	2.30444	2.70962	3.08199	3.36615	NaN	3.90337	NaN	NaN	NaN	5.13069	3.61692	4.37089	4.44277	4.42125
