# Supplementary material for: Spaceflight on the ISS changed the skeletal muscle proteome of two astronauts
Source: NPJ Microgravity. 2024 Jun 5;10:60. doi: 10.1038/s41526-024-00406-3 (PMC11153545; doi:10.1038/s41526-024-00406-3)
Supplement: Supplementary file 12 — Supplementary Data 10 [file 41526_2024_406_MOESM12_ESM.xlsx]

## Sheet: 109 antiox annotated
Table S10. Curated list of proteins involved in antioxidant defense
LFQ intensity AstroB_Pre_02_D1_1_4388	LFQ intensity AstroB_Pre_03_D1_1_4394	LFQ intensity AstroB_Pre_04_F1_1_4401	LFQ intensity AstroB_Pre_05_F1_1_4407	LFQ intensity AstroB_Pre_D1_1_4382	LFQ intensity AstroB_Rp0_03_D2_1_4389	LFQ intensity AstroB_Rp0_03_D2_1_4395	LFQ intensity AstroB_Rp0_04_F2_1_4402	LFQ intensity AstroB_Rp0_05_F2_1_4408	LFQ intensity AstroB_Rp0_D2_1_4383	LFQ intensity AstroB_Rp14_02_D3_1_4390	LFQ intensity AstroB_Rp14_03_D7_1_4400	LFQ intensity AstroB_Rp14_04_F3_1_4403	LFQ intensity AstroB_Rp14_05_F3_1_4409	LFQ intensity AstroB_Rp14_D3_1_4384	LFQ intensity AstroA_Pre_02_D4_1_4391	LFQ intensity AstroA_Pre_03_D4_1_4397	LFQ intensity AstroA_Pre_04_F4_1_4404	LFQ intensity AstroA_Pre_05_F4_1_4410	LFQ intensity AstroA_Pre_D4_1_4385	LFQ intensity AstroA_Rp0_02_D5_1_4392	LFQ intensity AstroA_Rp0_03_D5_1_4398	LFQ intensity AstroA_Rp0_04_F5_1_4405	LFQ intensity AstroA_Rp0_05_F5_1_4411	LFQ intensity AstroA_Rp0_D5_1_4386	LFQ intensity AstroA_Rp14_02_D6_1_4393	LFQ intensity AstroA_Rp14_03_D6_1_4399	LFQ intensity AstroA_Rp14_04_F6_1_4406	LFQ intensity AstroA_Rp14_05_F6_1_4412	LFQ intensity AstroA_Rp14_D6_1_4387	Peptides	Razor + unique peptides	Unique peptides	Sequence coverage [%]	Mol. weight [kDa]	MS/MS count	Protein IDs	Majority protein IDs	Protein names	Gene names
17.8152	17.7155	15.3965	16.1198	17.5676	17.9239	17.6882	16.645	14.281	14.487	NaN	17.5101	16.8022	16.704	18.0782	15.8305	15.9281	16.4318	15.9968	15.6201	18.7418	NaN	15.1978	14.1062	15.1914	16.9358	15.6348	15.9554	15.0909	15.4359	17	17	3	41.8	70.905	95	Q16881;Q16881-3;A0A087WSW9;A0A087WSY9;Q16881-4;Q16881-5;Q16881-6;A0A182DWI3;Q16881-2;F8W809;E9PIR7;E9PKD3;E9PIZ5;A0A0B4J225;E9PKI4;E9PLT3;E9PQI3	Q16881;Q16881-3;A0A087WSW9;A0A087WSY9;Q16881-4;Q16881-5;Q16881-6;A0A182DWI3;Q16881-2;F8W809;E9PIR7	Thioredoxin reductase 1, cytoplasmic	TXNRD1
16.8173	17.2806	16.8197	17.4098	17.1595	16.3891	16.3913	16.8396	16.4024	16.741	17.1989	17.3831	17.1119	17.3593	16.607	16.6399	16.6505	16.8485	16.6799	16.885	15.5219	15.0679	15.7556	14.7317	15.6651	17.1613	15.5906	16.3523	15.3213	17.4915	8	8	8	40.8	22.024	75	A0A087X2I2;A0A087WT12;P36969-2;P36969;K7ERP4;K7EKX7;K7ENB4;K7EJ20;R4GNE4;A0A087X247;A0A0A0MTT1	A0A087X2I2;A0A087WT12;P36969-2;P36969;K7ERP4;K7EKX7;K7ENB4;K7EJ20;R4GNE4	Glutathione peroxidase;Phospholipid hydroperoxide glutathione peroxidase, mitochondrial	GPX4
16.0677	16.8032	16.248	16.2009	16.1556	15.6144	16.0404	15.7351	16.133	16.3587	15.6291	16.6158	16.35	16.4481	15.939	17.8997	16.3102	15.985	16.6106	16.75	15.3381	15.1261	15.231	15.3207	15.1946	15.6126	16.0249	16.1138	16.041	15.9789	11	11	11	65.3	21.938	91	A0A087WUQ6;P07203;A0A2R8Y6B6;A0A494C1C9;A0A494C118;P07203-2	A0A087WUQ6;P07203;A0A2R8Y6B6	Glutathione peroxidase;Glutathione peroxidase 1	GPX1
17.0866	16.2543	16.9081	16.1666	17.1448	16.3162	15.4795	14.3113	16.076	16.0956	18.1123	17.0707	17.0309	17.0202	17.8571	NaN	15.5123	15.3308	15.9116	NaN	16.3621	NaN	NaN	NaN	15.607	NaN	NaN	15.5595	15.7586	15.5559	2	2	2	23.3	9.2978	24	A0A087WX02;F8WB74;P63302;M0QYX1	A0A087WX02;F8WB74;P63302;M0QYX1	Selenoprotein W	SEPW1
NaN	14.5262	14.3178	14.4431	14.6544	NaN	12.5996	NaN	NaN	11.8774	NaN	13.5428	13.3437	13.489	NaN	16.9366	14.8089	16.4765	14.8916	14.8901	NaN	17.8732	NaN	NaN	NaN	13.5909	13.4562	12.5431	13.0701	13.3311	3	3	3	18.2	25.402	7	A0A087X1J7;P22352;H0YBE4;E5RG32;H0YC19	A0A087X1J7;P22352	Glutathione peroxidase;Glutathione peroxidase 3	GPX3
13.6506	NaN	NaN	NaN	13.467	13.5794	13.6959	NaN	13.2818	NaN	15.0165	14.0295	13.9158	13.4534	14.9257	NaN	NaN	12.9569	NaN	NaN	NaN	13.1916	NaN	NaN	NaN	NaN	NaN	NaN	NaN	NaN	14	14	13	30.9	63.286	38	A0A087X296;P23219-3;P23219-2;P23219;P23219-6;P23219-5;P23219-4;A0A2R8YDM0;X6RJD6;P35354	A0A087X296;P23219-3;P23219-2;P23219;P23219-6;P23219-5;P23219-4;A0A2R8YDM0	Prostaglandin G/H synthase 1	PTGS1
NaN	12.9788	14.1078	12.9433	15.3592	15.7364	NaN	14.2071	15.0135	15.5713	16.2154	15.0317	13.9707	13.7062	NaN	17.1299	17.4456	16.9257	16.3425	17.3128	NaN	14.4547	13.0122	NaN	NaN	15.5036	16.2348	14.6019	14.5114	15.8519	5	5	5	34.7	22.61	29	G3V5T0;A0A0C4DFM0;G3V4T6;A0A0A0MR33;G3V267;O43708;O43708-2;O43708-3;G3V3B9;H0YJN8	G3V5T0;A0A0C4DFM0;G3V4T6;A0A0A0MR33;G3V267;O43708;O43708-2;O43708-3	Maleylacetoacetate isomerase	GSTZ1
18.2087	18.2303	18.1809	17.9051	18.1604	17.6384	17.2458	17.474	17.558	16.9675	17.8461	17.3852	17.7126	17.587	17.8006	17.7515	17.7406	17.5901	17.4961	17.2124	15.9286	15.3531	15.6203	16.0729	15.506	17.5769	17.46	17.7332	17.6191	17.7263	15	15	15	62.4	40.183	213	A0A0C4DGA2;O75521-2;O75521;F1LLU7;F8WAW4;C9JB63;F8W6J1	A0A0C4DGA2;O75521-2;O75521	Enoyl-CoA delta isomerase 2, mitochondrial	ECI2
14.6409	14.1592	13.4818	12.3819	13.8295	15.1254	14.1665	14.2912	14.8649	13.6295	15.4656	13.815	13.6849	13.5988	14.9703	NaN	NaN	NaN	NaN	NaN	NaN	NaN	NaN	NaN	NaN	NaN	NaN	NaN	NaN	NaN	5	5	5	27.7	25.141	10	A0A0J9YWI0;Q4VXZ8;Q9NUI1;Q9NUI1-3;G3V0I9;A0A0J9YXZ6;A0A0J9YY83;Q9NUI1-2;H7C078	A0A0J9YWI0;Q4VXZ8;Q9NUI1;Q9NUI1-3	Peroxisomal 2,4-dienoyl-CoA reductase	DECR2
15.2344	15.5513	14.5718	14.1981	15.6938	14.9038	14.9293	13.2591	13.4325	12.9469	15.6804	15.1625	14.5982	14.7786	14.8911	15.8208	15.8428	15.1949	15.798	14.7793	NaN	12.2804	NaN	12.8477	12.7379	14.9073	15.9165	15.7437	15.3298	15.2016	11	10	10	30.4	53.567	56	A0A182DWF2;D3YTF8;A0A182DWF3;Q9NNW7-2;Q9NNW7;A0A096LPK7;Q9NNW7-3;A0A096LPD9;E7EWK1;A0A0U1RQX0;Q9NNW7-4;A0A096LPH4;A0A096LPB7;A0A096LP96;A0A096LNY7	A0A182DWF2;D3YTF8;A0A182DWF3;Q9NNW7-2;Q9NNW7;A0A096LPK7;Q9NNW7-3;A0A096LPD9;E7EWK1	Thioredoxin reductase 2, mitochondrial	TXNRD2
15.1281	15.6621	15.8633	15.9946	15.5326	14.6813	14.9001	14.1607	14.9555	14.776	16.3505	16.7833	16.7914	16.6978	16.3857	15.0399	14.897	13.6558	13.9921	14.8043	15.5412	15.2642	15.5891	15.2524	15.4064	16.1076	14.361	15.7467	14.4974	15.8963	21	21	20	41.6	76.837	131	A0A2R8YD50;P51659;E7EWE5;P51659-3;P51659-2;E7ER27;A0A2R8Y7L2;G5E9S2;E7ET17;E7EPL9;A0A2R8YDT8;A0A2R8YF45;A0A2R8YEG2;A0A2R8Y7W2	A0A2R8YD50;P51659;E7EWE5;P51659-3;P51659-2;E7ER27;A0A2R8Y7L2;G5E9S2;E7ET17;E7EPL9	Peroxisomal multifunctional enzyme type 2;(3R)-hydroxyacyl-CoA dehydrogenase;Enoyl-CoA hydratase 2	HSD17B4
12.0767	NaN	10.6651	11.6719	12.1724	12.3527	12.3963	12.1994	12.0769	12.3914	11.3357	11.3011	10.2298	NaN	11.6307	11.1303	NaN	NaN	NaN	11.8584	NaN	12.7452	NaN	11.2492	NaN	12.365	12.6173	11.277	12.068	12.333	16	16	14	29.7	72.931	26	A0A2R8YEL6;P48506;B4E2I4;E1CEI4;A0A2R8Y648;A0A0C4DGB2	A0A2R8YEL6;P48506;B4E2I4;E1CEI4;A0A2R8Y648	Glutamate--cysteine ligase catalytic subunit	GCLC
NaN	NaN	NaN	NaN	NaN	NaN	NaN	NaN	NaN	NaN	NaN	NaN	NaN	NaN	NaN	NaN	NaN	NaN	NaN	13.0732	NaN	NaN	NaN	NaN	NaN	NaN	NaN	NaN	NaN	NaN	2	2	2	20.1	23.016	2	D6RA89;A0A3B3ITN6;D6RBB0;O60683;O60683-2	D6RA89;A0A3B3ITN6;D6RBB0;O60683;O60683-2	Peroxisome biogenesis factor 10	PEX10
NaN	NaN	NaN	15.0261	NaN	15.413	NaN	NaN	15.2652	NaN	NaN	15.7291	NaN	15.8095	NaN	NaN	NaN	NaN	NaN	NaN	16.6704	16.2744	16.3142	16.3506	16.6224	NaN	13.5865	NaN	NaN	NaN	2	2	2	20.2	13.808	5	A8MW49;P07148	A8MW49;P07148	Fatty acid-binding protein, liver	FABP1
14.9906	14.1485	13.0928	12.8145	13.849	NaN	11.8011	NaN	NaN	NaN	14.5074	13.8737	13.4265	14.0553	13.3219	NaN	NaN	NaN	NaN	NaN	13.3663	NaN	NaN	NaN	11.4865	13.7075	NaN	13.7983	12.6508	NaN	7	7	7	27.7	42.233	14	A8MXV4	A8MXV4	Nucleoside diphosphate-linked moiety X motif 19, mitochondrial	NUDT19
NaN	12.8666	13.4543	13.0784	13.564	NaN	14.581	14.8291	NaN	14.9807	NaN	13.6854	13.4925	NaN	NaN	15.4225	NaN	12.8911	13.6855	14.9304	NaN	12.8761	NaN	NaN	NaN	13.9434	NaN	NaN	13.0759	14.079	5	5	5	20.9	36.965	14	B1ALH6;O14832-2;O14832;C9IYS5;C9JR86	B1ALH6;O14832-2;O14832;C9IYS5	Phytanoyl-CoA dioxygenase, peroxisomal	PHYH
NaN	NaN	NaN	17.2798	19.7871	19.4825	19.47	NaN	NaN	NaN	NaN	NaN	15.9541	NaN	16.6117	17.2833	17.1488	17.1467	17.3198	17.2539	NaN	NaN	NaN	NaN	NaN	19.2264	NaN	15.9335	19.1556	14.5596	9	9	9	19.4	73.182	15	B4E0T2;P50542-2;P50542;P50542-4;P50542-3;J3KPV0;F5H5C0;F5H3X7;F5H432;F5GXX3;F5H205;F5H637;F5GYB4	B4E0T2;P50542-2;P50542;P50542-4;P50542-3;J3KPV0	Peroxisomal targeting signal 1 receptor	PEX5
13.7886	NaN	NaN	13.5469	12.1712	NaN	NaN	NaN	NaN	NaN	13.8663	12.7786	12.7209	NaN	NaN	12.1738	13.9651	NaN	NaN	12.3418	12.7453	NaN	NaN	NaN	NaN	13.7391	13.0892	13.1211	NaN	13.5559	9	9	9	19.3	58.792	19	B7Z2R7;Q5T8D3-2;Q5T8D3-3;Q5T8D3;Q5T8D3-4;X6RDD7;Q5T8E0;K7EM05;Q8NC06;Q8NC06-2;Q8NC06-3	B7Z2R7;Q5T8D3-2;Q5T8D3-3;Q5T8D3;Q5T8D3-4;X6RDD7;Q5T8E0	Acyl-CoA-binding domain-containing protein 5	ACBD5
13.7586	NaN	13.0351	NaN	NaN	NaN	13.6239	NaN	13.4074	13.6846	NaN	14.0766	NaN	NaN	NaN	NaN	NaN	NaN	NaN	NaN	NaN	NaN	NaN	NaN	NaN	NaN	13.607	NaN	NaN	NaN	4	4	4	7	65.883	4	C9J3D7;Q9UKG9;Q9UKG9-3;Q9UKG9-2	C9J3D7;Q9UKG9;Q9UKG9-3	Peroxisomal carnitine O-octanoyltransferase	CROT
NaN	NaN	NaN	NaN	NaN	NaN	NaN	NaN	NaN	NaN	12.5291	NaN	NaN	NaN	NaN	NaN	NaN	NaN	NaN	NaN	NaN	NaN	NaN	NaN	NaN	NaN	NaN	NaN	NaN	NaN	3	3	3	11.8	48.917	4	F8WEV0;D6RDI8;Q709F0-2;Q709F0;Q709F0-3	F8WEV0;D6RDI8;Q709F0-2;Q709F0	Acyl-CoA dehydrogenase family member 11	ACAD11
NaN	NaN	12.8118	NaN	NaN	NaN	NaN	NaN	NaN	NaN	NaN	NaN	NaN	NaN	NaN	NaN	NaN	NaN	NaN	NaN	NaN	NaN	NaN	NaN	NaN	NaN	NaN	NaN	NaN	NaN	15	1	1	52.2	50.723	1	E2QRB9;Q16881-7	E2QRB9;Q16881-7	Thioredoxin reductase 1, cytoplasmic	TXNRD1
15.623	15.4996	13.846	14.8467	14.8616	14.9507	15.2358	14.2189	13.3137	13.8626	15.3226	14.6283	14.8754	14.6068	15.1037	NaN	NaN	13.601	13.0852	14.8492	13.0088	12.8174	NaN	NaN	NaN	14.0338	12.8891	NaN	NaN	14.0761	8	8	7	23.9	58.855	17	E5RFU2;P34913;P34913-3;P34913-2;E5RFH6;H0YAW7;E5RI53	E5RFU2;P34913;P34913-3;P34913-2;E5RFH6	Bifunctional epoxide hydrolase 2;Cytosolic epoxide hydrolase 2;Lipid-phosphate phosphatase	EPHX2
NaN	NaN	NaN	NaN	NaN	14.4248	15.0226	NaN	NaN	14.2568	NaN	14.8123	14.9141	14.663	NaN	14.6099	NaN	NaN	14.9268	NaN	NaN	17.1549	NaN	NaN	NaN	NaN	NaN	14.015	14.1363	NaN	6	6	6	16	50.051	11	E7EM93;Q9BQG2	E7EM93;Q9BQG2	Peroxisomal NADH pyrophosphatase NUDT12	NUDT12
NaN	NaN	NaN	NaN	NaN	NaN	NaN	NaN	NaN	NaN	NaN	NaN	NaN	NaN	NaN	NaN	NaN	11.9743	NaN	NaN	NaN	13.8159	NaN	NaN	NaN	NaN	NaN	11.4928	NaN	NaN	3	3	3	11.3	37.481	5	E9PNW8;Q8WVX9	E9PNW8;Q8WVX9	Fatty acyl-CoA reductase 1	FAR1
NaN	17.0058	NaN	NaN	NaN	NaN	NaN	NaN	NaN	NaN	NaN	NaN	NaN	NaN	NaN	NaN	17.8682	17.814	17.8309	17.9278	NaN	NaN	NaN	NaN	NaN	NaN	NaN	NaN	NaN	NaN	2	2	2	2	174.97	2	G8JLP4;Q9Y4F3-3;Q9Y4F3-4;Q9Y4F3-5;Q9Y4F3;F8VVB8	G8JLP4;Q9Y4F3-3;Q9Y4F3-4;Q9Y4F3-5;Q9Y4F3;F8VVB8	Meiosis arrest female protein 1	KIAA0430
NaN	NaN	NaN	NaN	NaN	11.4764	NaN	NaN	11.4732	NaN	NaN	NaN	NaN	NaN	NaN	NaN	NaN	NaN	NaN	NaN	11.7691	NaN	NaN	NaN	NaN	NaN	NaN	NaN	NaN	NaN	4	4	4	23	23.333	6	H7C5A7;O14734;A0A494C0N6;E9PJN0;E9PRD4	H7C5A7;O14734;A0A494C0N6;E9PJN0;E9PRD4	Acyl-coenzyme A thioesterase 8	ACOT8
NaN	NaN	NaN	NaN	NaN	NaN	15.2459	NaN	NaN	NaN	NaN	NaN	15.0372	NaN	NaN	15.5776	NaN	14.9467	15.6523	15.8449	NaN	NaN	NaN	NaN	NaN	NaN	NaN	NaN	NaN	NaN	3	3	3	11	27.086	12	J3KNF4;O14618;E9PP76;E9PK03	J3KNF4;O14618;E9PP76	Copper chaperone for superoxide dismutase;Superoxide dismutase [Cu-Zn]	CCS
18.5528	19.2224	18.428	17.8163	18.8326	19.1976	19.0504	18.2629	18.2437	19.166	17.5903	18.3524	19.2905	20.2999	16.9561	20.5099	17.6989	18.1381	18.3089	19.2357	17.9902	17.8167	17.2742	17.7685	15.4317	19.6694	18.8621	18.572	18.7428	18.5824	18	18	18	40.7	72.911	63	O00116;A0A1B0GWA2;A0A2R8YEL0;B8ZZ81	O00116;A0A1B0GWA2;A0A2R8YEL0	Alkyldihydroxyacetonephosphate synthase, peroxisomal	AGPS
16.9876	16.9857	16.3002	16.5691	16.3048	16.1116	15.3078	15.8029	15.7983	15.358	16.9641	16.4307	15.7264	16.3454	16.5901	16.8059	15.8401	16.9328	17.0822	15.4023	14.8449	15.9264	15.6207	14.9528	15.6877	15.9616	15.2234	16.2604	15.3921	15.5913	32	32	1	51.6	81.876	162	O00429;O00429-3;O00429-6;O00429-5;O00429-7;F8VZ52;B4DPZ9;F8VUJ9;B4DDQ3;F8W1W3;H0YHY4;F8VR28;F8VYL3	O00429;O00429-3;O00429-6;O00429-5;O00429-7	Dynamin-1-like protein	DNM1L
NaN	NaN	10.7558	NaN	NaN	NaN	NaN	NaN	NaN	NaN	NaN	NaN	NaN	NaN	NaN	NaN	NaN	NaN	NaN	NaN	NaN	NaN	NaN	NaN	NaN	NaN	NaN	NaN	NaN	NaN	32	1	1	52.3	80.535	4	O00429-2;O00429-4;O00429-8;G8JLD5	O00429-2;O00429-4;O00429-8;G8JLD5	Dynamin-1-like protein	DNM1L
18.1796	18.5462	18.7763	17.7161	19.3243	17.8378	18.2868	18.3425	18.004	18.442	17.4826	17.1568	17.7838	17.1473	17.5446	17.9971	19.5135	19.5305	16.8598	19.7319	17.187	16.6311	18.6189	18.3485	17.8405	17.4453	15.9931	17.4935	17.5607	17.3477	7	7	7	86.2	16.516	160	O14880;Q5VV89;Q5VV87	O14880;Q5VV89;Q5VV87	Microsomal glutathione S-transferase 3	MGST3
12.8716	13.863	13.0483	11.7538	13.0484	13.257	11.62	14.5097	NaN	NaN	NaN	13.354	13.6086	13.2364	14.9742	12.4614	NaN	NaN	NaN	14.1819	NaN	14.3006	13.6156	12.8998	13.5688	12.3201	13.6821	11.6588	NaN	12.5815	10	10	10	19.9	77.187	12	O15228;O15228-2;Q5TBH8;Q5TBH6;A0A2R8YH69	O15228;O15228-2;Q5TBH8	Dihydroxyacetone phosphate acyltransferase	GNPAT
NaN	9.73468	NaN	NaN	NaN	NaN	NaN	NaN	9.78331	NaN	NaN	NaN	NaN	NaN	10.4415	NaN	NaN	NaN	NaN	10.5972	NaN	NaN	NaN	NaN	NaN	NaN	NaN	NaN	NaN	NaN	7	6	6	36	28.356	8	O15247;A6PVS0	O15247	Chloride intracellular channel protein 2	CLIC2
NaN	14.9063	NaN	NaN	NaN	NaN	NaN	NaN	NaN	NaN	NaN	NaN	NaN	NaN	NaN	NaN	NaN	NaN	NaN	NaN	16.0544	17.056	NaN	NaN	15.9338	NaN	14.2072	NaN	NaN	NaN	8	8	8	13.1	77.628	9	O15254;O15254-2;D6RJ89	O15254;O15254-2	Peroxisomal acyl-coenzyme A oxidase 3	ACOX3
13.5483	14.9983	14.771	NaN	13.8924	NaN	13.401	13.8592	NaN	15.3449	13.5626	15.842	15.153	14.6369	13.4497	13.6853	NaN	16.4179	14.0151	NaN	NaN	13.9111	NaN	13.5504	14.0017	15.1064	15.3367	15.264	13.5358	15.2856	19	18	16	36.9	74.435	50	O60488-2;O60488;H0Y9A0;D6RF95;D6RD96;D6RFW9;D6RDA8	O60488-2;O60488	Long-chain-fatty-acid--CoA ligase 4	ACSL4
10.346	10.8129	10.1633	11.455	NaN	NaN	NaN	NaN	NaN	NaN	NaN	NaN	NaN	NaN	NaN	NaN	NaN	NaN	NaN	NaN	NaN	NaN	NaN	NaN	NaN	10.8742	10.8132	10.6797	NaN	10.8119	7	7	7	29.6	36.701	21	O75381-2;O75381	O75381-2;O75381	Peroxisomal membrane protein PEX14	PEX14
17.8596	18.1888	17.8978	18.7407	17.9621	18.0376	18.3326	17.7053	18.1747	18.0613	18.1814	18.1056	18.2222	18.1429	17.9388	18.0705	16.7655	17.8657	17.4997	17.9532	17.5189	17.0717	17.7173	17.7862	17.616	17.3827	17.6763	17.8382	17.6991	17.7367	15	14	14	46.9	46.659	170	O75874;C9J4N6;C9JJE5;C9JLU6	O75874	Isocitrate dehydrogenase [NADP] cytoplasmic	IDH1
16.4492	16.7801	16.8386	17.1848	16.3506	16.6558	16.3149	16.084	16.4274	16.1646	16.9366	16.7862	16.6551	16.5883	16.7153	16.2818	16.5287	16.8924	16.5218	16.6942	14.0738	NaN	14.4985	15.8066	13.7176	16.4443	15.9599	16.052	15.97	15.9999	22	22	21	44.7	80.419	90	O95573;F5GWH2;C9JC11;F5H062	O95573	Long-chain-fatty-acid--CoA ligase 3	ACSL3
15.5957	16.8746	17.3074	17.249	16.2424	13.9272	15.4021	15.5894	15.2746	14.9792	15.895	16.3134	16.7593	16.2498	15.3692	15.7385	14.7871	15.7597	15.405	15.4112	15.1075	13.7464	14.777	14.9726	15.2232	16.4103	15.7704	16.4389	16.2582	16.2172	9	9	9	27.1	50.945	64	O95822-2;O95822;V9GYW3;V9GY18;A0A087X1B8	O95822-2;O95822	Malonyl-CoA decarboxylase, mitochondrial	MLYCD
NaN	13.8946	NaN	15.0801	NaN	NaN	NaN	NaN	NaN	NaN	15.4356	14.8648	NaN	NaN	NaN	14.0467	NaN	NaN	NaN	NaN	15.0857	15.0257	NaN	15.1718	14.9569	14.8509	14.4028	14.8153	14.9971	14.5122	7	7	7	28.2	28.431	16	O96011;O96011-2;H7C3V6	O96011;O96011-2	Peroxisomal membrane protein 11B	PEX11B
18.02	17.6758	18.4994	18.293	18.4475	17.2633	18.2052	17.3087	18.1565	17.9305	18.6878	18.3087	18.67	18.7482	18.7207	18.7789	18.1071	17.8611	18.124	18.5319	18.4574	17.1923	17.7355	17.7539	18.4714	18.2351	18.461	18.4091	18.4744	18.2628	14	14	13	50.5	51.7	118	P00390-2;P00390-3;P00390;P00390-5;P00390-4;A0A2R8YF59;H0YC68	P00390-2;P00390-3;P00390;P00390-5;P00390-4	Glutathione reductase, mitochondrial	GSR
21.9325	21.427	21.6556	22.081	21.8618	21.8526	21.5237	21.6253	21.6683	21.7997	22.0244	21.6388	21.6193	21.5048	21.9275	21.6558	20.0593	21.1636	20.7239	21.2734	20.6767	20.1863	20.3348	20.4784	20.6361	21.1316	20.838	20.9713	21.184	21.0424	6	6	6	56.5	15.936	249	P00441;H7BYH4	P00441;H7BYH4	Superoxide dismutase [Cu-Zn]	SOD1
NaN	15.3764	14.0408	14.7218	15.152	15.7745	15.6071	14.4061	15.7734	15.4551	13.8563	15.2681	14.2266	15.2362	15.1597	16.6952	14.4424	14.5386	16.0479	18.6399	17.2587	15.8437	16.9748	17.2507	17.0465	16.4378	14.599	16.7153	16.9294	15.3935	5	5	5	14.4	53.154	33	P01019	P01019	Angiotensinogen;Angiotensin-1;Angiotensin-2;Angiotensin-3;Angiotensin-4;Angiotensin 1-9;Angiotensin 1-7;Angiotensin 1-5;Angiotensin 1-4	AGT
16.2236	11.3128	NaN	NaN	15.2896	14.9502	14.1798	15.6595	15.1514	15.1364	14.3976	11.8149	14.3332	14.3378	12.2184	15.7423	15.3508	14.9848	15.3465	15.9924	14.0812	14.5508	NaN	14.4506	14.4066	14.9259	15.2408	14.9134	15.0971	15.1625	11	11	8	42.6	36.154	48	P02649;H0Y7L5;E9PEV4;E7ERP7	P02649;H0Y7L5	Apolipoprotein E	APOE
NaN	NaN	NaN	NaN	NaN	NaN	NaN	NaN	NaN	NaN	NaN	NaN	NaN	NaN	NaN	NaN	NaN	NaN	NaN	NaN	9.33579	9.70722	NaN	NaN	NaN	NaN	NaN	NaN	NaN	NaN	4	4	3	65.6	6.0422	54	P02795;H3BSP9;P80297;P13640-2;P13640;H3BSF1;Q8N339;P80294;P04731	P02795;H3BSP9;P80297;P13640-2;P13640	Metallothionein-2;Metallothionein;Metallothionein-1X;Metallothionein-1G	MT2A;MT1X;MT1G
18.4087	18.597	18.2926	18.5144	18.501	20.6244	20.502	20.5409	20.6396	20.5806	19.2079	19.1473	18.8738	18.9527	19.0346	19.0484	19.1487	19.2091	19.1129	19.3193	19.232	19.4594	19.4169	19.399	19.3709	19.5642	19.2039	19.3295	19.2954	19.5279	23	23	23	52.2	59.755	397	P04040	P04040	Catalase	CAT
20.4929	20.2734	20.2508	20.6127	20.8824	19.3928	19.2322	19.5964	19.1149	19.4503	19.5746	20.2208	19.9188	20.2232	19.8961	19.4501	22.026	21.4021	22.5987	21.2811	19.9893	18.722	19.6831	20.0403	20.0141	20.7346	20.5418	20.829	20.6153	20.8878	9	9	9	76.6	24.75	228	P04179;P04179-4;P04179-2;F5H4R2;F5GYZ5;P04179-3;F5H3C5;G8JLJ2;G5E9P6;F5GXZ9	P04179;P04179-4;P04179-2;F5H4R2;F5GYZ5;P04179-3;F5H3C5	Superoxide dismutase [Mn], mitochondrial	SOD2
NaN	NaN	NaN	NaN	11.4782	NaN	14.5728	NaN	NaN	13.9266	18.3853	18.5638	18.86	19.827	18.9073	15.745	14.7635	15.6619	15.5419	14.4066	NaN	13.3737	NaN	14.0124	NaN	NaN	NaN	NaN	NaN	NaN	10	10	9	17.8	73.853	33	P05164-2;P05164;P05164-3;J3QSF7	P05164-2;P05164;P05164-3	Myeloperoxidase;Myeloperoxidase;89 kDa myeloperoxidase;84 kDa myeloperoxidase;Myeloperoxidase light chain;Myeloperoxidase heavy chain	MPO
15.3652	15.9894	15.061	14.2647	15.529	17.6602	17.9447	17.1478	17.4125	17.3685	22.3386	22.0949	22.1204	22.0606	21.8778	18.4524	19.3078	19.1071	19.7957	19.602	17.8782	15.2251	17.8687	17.5658	17.5957	17.6559	15.6448	17.5002	17.6557	16.9676	8	8	7	77.2	13.242	151	P06702	P06702	Protein S100-A9	S100A9
15.964	16.2702	16.7358	16.6711	16.3427	18.5782	18.5143	18.339	18.6941	18.477	18.1597	17.5392	17.8744	17.8233	17.8095	18.6526	17.9725	18.2458	17.5418	18.3776	16.784	17.5407	15.8866	17.1863	16.9853	18.0504	18.3376	18.4758	18.1776	18.094	19	19	18	51.5	45.398	261	P06727	P06727	Apolipoprotein A-IV	APOA4
NaN	NaN	NaN	NaN	NaN	NaN	NaN	NaN	NaN	NaN	15.5006	12.6222	NaN	NaN	NaN	14.3915	NaN	NaN	NaN	14.196	14.7919	14.9412	15.0639	14.8857	15.2714	15.4555	15.1748	15.282	15.4513	15.2339	7	7	7	52.1	25.851	35	P08294	P08294	Extracellular superoxide dismutase [Cu-Zn]	SOD3
14.3396	14.4707	13.6591	13.6416	14.1423	NaN	NaN	NaN	NaN	NaN	13.3354	NaN	NaN	NaN	12.4939	13.1643	13.5839	13.7534	14.1926	13.1137	NaN	NaN	NaN	NaN	NaN	NaN	NaN	NaN	NaN	NaN	8	8	7	36.1	44.292	36	P09110;C9JDE9;H7C131;P09110-2;H0Y4D4;B4DVF4	P09110;C9JDE9;H7C131;P09110-2;H0Y4D4	3-ketoacyl-CoA thiolase, peroxisomal	ACAA1
15.0076	15.2183	15.5731	15.2674	14.8273	NaN	14.9614	15.4714	13.9281	14.832	16.3002	15.9421	17.3183	15.8126	13.4617	12.9462	NaN	NaN	NaN	14.6074	18.7987	15.8582	19.0064	18.6859	18.8886	15.9104	15.6894	15.6524	15.7908	15.8316	9	9	9	42	32.818	81	P09601;B1AHA8	P09601;B1AHA8	Heme oxygenase 1	HMOX1
15.0435	13.9193	14.4089	13.2488	15.2499	14.5918	NaN	14.9312	13.4635	14.7966	14.5809	13.7548	14.2308	12.8861	14.9326	13.5022	NaN	15.8303	13.891	14.2344	12.8314	10.7401	15.2216	15.4619	14.5468	13.1545	NaN	14.8939	13.9795	13.7793	5	5	5	32.2	25.948	38	Q6ICJ4;P0CG30;A0A087WY67;P0CG29	Q6ICJ4;P0CG30;A0A087WY67;P0CG29	Glutathione S-transferase theta-2B;Glutathione S-transferase theta-2	Em:AP000351.3;GSTT2B;GSTT2
14.7915	16.0394	16.2244	NaN	14.5414	16.082	16.2793	NaN	NaN	16.1544	15.0038	NaN	15.9517	16.4117	15.8423	13.1906	NaN	NaN	NaN	NaN	14.6889	NaN	NaN	NaN	NaN	NaN	16.2276	16.1339	NaN	16.0862	3	3	3	26.5	17.598	28	P10620;F5H7F6;F5H6X2;P10620-2;F5GX73;F5H613;F5H760	P10620;F5H7F6;F5H6X2;P10620-2	Microsomal glutathione S-transferase 1	MGST1
13.4784	NaN	NaN	13.1208	NaN	13.2294	NaN	NaN	NaN	NaN	15.2285	14.7061	NaN	14.6897	15.339	NaN	NaN	NaN	NaN	NaN	NaN	NaN	14.3983	15.2864	14.857	14.4389	NaN	NaN	NaN	NaN	7	7	7	34.6	27.295	45	P15559-2;P15559;B4DLR8;H3BNV2;P15559-3;H3BRK3	P15559-2;P15559;B4DLR8;H3BNV2;P15559-3;H3BRK3	NAD(P)H dehydrogenase [quinone] 1	NQO1
NaN	14.8947	NaN	15.5901	NaN	NaN	14.9216	NaN	13.7865	16.0004	NaN	15.6699	15.1681	NaN	NaN	15.5252	NaN	NaN	NaN	15.4242	NaN	NaN	14.6329	14.1011	NaN	NaN	15.8585	NaN	NaN	NaN	8	8	8	38.6	35.879	17	P17275	P17275	Transcription factor jun-B	JUNB
15.5398	15.8543	15.3564	NaN	15.4316	NaN	15.248	15.0507	14.9969	15.2551	15.5568	14.0251	NaN	14.9906	15.2323	15.4222	15.9675	15.6676	15.5731	15.9076	14.2564	NaN	NaN	NaN	15.9512	15.3548	13.996	15.0707	15.1363	15.5126	20	20	20	25.9	105.35	44	P19838;P19838-2;P19838-3;A0A494C1E9;A0A494C157;D6RF93;D6RH30;D6RC45	P19838;P19838-2;P19838-3;A0A494C1E9	Nuclear factor NF-kappa-B p105 subunit;Nuclear factor NF-kappa-B p50 subunit	NFKB1
11.5721	NaN	11.1515	NaN	11.535	9.98641	NaN	11.0889	10.4287	10.3096	11.6191	12.191	11.3513	11.2461	11.6371	NaN	NaN	NaN	NaN	NaN	16.2872	15.8765	16.4369	16.5532	16.4541	11.1173	12.4593	11.75	11.8115	11.277	13	12	12	37.4	59.681	86	P21397;P21397-2	P21397;P21397-2	Amine oxidase [flavin-containing] A	MAOA
17.7713	18.6396	18.3578	18.7286	17.8417	16.7533	16.7954	16.7824	16.7625	16.782	18.7774	19.0238	19.0533	18.953	19.137	18.0493	16.5642	16.4955	16.5946	17.4745	16.5277	16.6618	16.8303	16.8615	16.9481	18.4075	18.1718	18.2569	18.0768	18.3347	13	13	13	31	54.415	80	P22307-7;P22307-8;P22307;P22307-4;P22307-6;P22307-2;H0YF61;E9PLD1;P22307-3;H0YCB0;H0YD06;P22307-5	P22307-7;P22307-8;P22307;P22307-4;P22307-6;P22307-2	Non-specific lipid-transfer protein	SCP2
NaN	NaN	NaN	NaN	NaN	NaN	12.0419	12.1299	11.8911	12.2784	NaN	NaN	NaN	10.7856	NaN	10.3232	NaN	NaN	NaN	10.2059	NaN	10.0879	NaN	NaN	NaN	NaN	10.5986	10.4342	10.1208	NaN	12	12	12	21.2	75.475	33	P28288;P28288-2;A0A3B3ITW3;P28288-3	P28288;P28288-2	ATP-binding cassette sub-family D member 3	ABCD3
18.9722	19.5007	19.0413	18.8605	19.3927	17.7899	18.0161	18.3218	18.6514	18.3834	19.0375	18.7677	18.5859	19.0213	18.9634	18.8561	19.7483	18.6017	19.2441	19.0354	18.3075	16.6372	18.0259	17.9258	17.817	17.7489	16.5009	16.8849	17.6567	17.8678	16	16	16	74.1	25.035	341	P30041	P30041	Peroxiredoxin-6	PRDX6
16.9731	16.2086	18.1224	17.9129	17.3665	17.1787	14.9037	16.4131	16.4714	17.2328	17.4971	17.3531	16.3308	17.7755	17.2996	19.0781	18.7098	18.7604	18.4818	19.3011	15.0263	17.4207	17.0307	17.202	15.1023	17.7083	18.1993	18.2298	18.127	17.6778	8	8	8	59.3	17.031	118	P30044-2;P30044;P30044-3;P30044-4	P30044-2;P30044;P30044-3;P30044-4	Peroxiredoxin-5, mitochondrial	PRDX5
20.6121	19.9362	20.3341	19.9971	20.4544	19.3127	18.9526	19.5553	19.29	19.4781	20.5609	20.1893	20.2382	20.2075	19.9638	20.5595	20.6058	20.6765	20.4998	20.5641	19.2221	17.7315	18.7731	19.1633	19.1569	19.8817	19.4615	19.8268	19.9503	20.0286	9	9	9	63.4	25.838	195	P30048-2;P30048	P30048-2;P30048	Thioredoxin-dependent peroxide reductase, mitochondrial	PRDX3
NaN	NaN	NaN	NaN	NaN	NaN	NaN	NaN	NaN	NaN	11.6955	NaN	NaN	NaN	13.5281	NaN	NaN	NaN	NaN	NaN	NaN	NaN	NaN	NaN	NaN	NaN	NaN	NaN	NaN	NaN	5	5	5	23.3	27.335	14	P30711;A0A0G2JQD2;A0A0G2JQM0;A0A0G2JRN4;A0A0G2JRQ5;A0A0G2JMS2;A0A0G2JQD8;A0A0G2JRG0;A0A1B0GXB6;A0A0G2JRJ5;P30711-2	P30711;A0A0G2JQD2;A0A0G2JQM0;A0A0G2JRN4;A0A0G2JRQ5	Glutathione S-transferase theta-1	GSTT1
20.6731	20.4819	20.6575	20.1345	20.624	21.148	20.8864	20.8716	20.8541	21.1361	20.3132	20.3135	20.0106	19.882	20.025	20.0647	20.4488	20.0096	19.9545	20.4277	19.4852	19.642	19.51	19.6634	19.3177	20.3373	20.422	20.3664	20.2552	20.2093	10	9	9	61.6	21.892	222	P32119;A6NIW5;P32119-2	P32119;A6NIW5	Peroxiredoxin-2	PRDX2
19.498	19.88	19.7206	19.6045	19.8733	18.5297	18.6271	18.6671	18.8777	18.7464	19.0751	18.9454	19.0082	19.1462	18.9864	19.9373	19.588	19.7037	19.9976	19.7564	18.3349	18.5165	18.3721	17.6374	18.7014	19.2251	19.1607	19.021	19.1229	19.1695	31	31	31	57.7	77.942	326	P33121;P33121-2;E7EPM6;P33121-3;B7Z3Z9;D6RER0;H0Y9U7;H0Y9Z9;D6RG07;A0A494C116;A0A499FJL5;C9J8C7;E7ERD7;A0A494C0J9;A0A494C0B6;A0A494BZW8;Q9UKU0-1;Q9UKU0-6;Q9UKU0-8;Q9UKU0-9;Q9UKU0;Q9UKU0-3;Q9UKU0-5;Q9UKU0-2;Q9UKU0-7;Q9ULC5;Q9ULC5-4;Q9ULC5-3	P33121;P33121-2;E7EPM6;P33121-3;B7Z3Z9;D6RER0	Long-chain-fatty-acid--CoA ligase 1	ACSL1
NaN	NaN	NaN	NaN	NaN	NaN	NaN	NaN	NaN	NaN	NaN	NaN	NaN	NaN	NaN	12.1669	NaN	NaN	11.6339	11.5902	NaN	NaN	NaN	NaN	NaN	NaN	NaN	NaN	NaN	NaN	5	5	3	9.4	82.936	10	P33897	P33897	ATP-binding cassette sub-family D member 1	ABCD1
14.1914	NaN	14.7922	14.3871	13.5655	NaN	NaN	14.0471	NaN	12.3415	14.1062	NaN	NaN	NaN	13.3095	12.2382	NaN	12.1538	11.3587	11.6145	NaN	NaN	12.4797	12.2578	NaN	12.2554	12.1891	13.0047	12.7067	11.9461	5	5	5	19.4	34.36	20	P35914;P35914-3;P35914-2;H0Y2L7	P35914;P35914-3;P35914-2	Hydroxymethylglutaryl-CoA lyase, mitochondrial	HMGCL
NaN	12.1704	12.4514	11.1576	NaN	NaN	NaN	NaN	NaN	11.8823	NaN	14.3742	14.8856	13.5661	NaN	14.9861	13.0999	12.9954	13.3403	14.063	NaN	NaN	NaN	NaN	NaN	14.5393	15.0837	15.387	15.0172	14.8013	9	5	5	51.5	26.137	31	Q5QNY5;P40855;P40855-5;H0YJ60;H0YDY4;E9PS71;B7Z8B3	Q5QNY5;P40855;P40855-5;H0YJ60	Peroxisomal biogenesis factor 19	PEX19
19.3973	19.5461	19.4925	19.7146	19.5423	18.9157	18.4971	18.6536	18.7099	18.7877	18.8908	18.7973	18.9174	18.8065	18.9022	20.2432	19.4476	20.0752	19.7868	20.2228	19.124	18.8046	19.0696	19.1431	19.2516	19.099	19.0198	19.0683	19.1157	19.1917	27	27	26	57.5	68.568	439	P43155-2;P43155;P43155-3;B7ZBP5;A6PVN3;H0Y4Z7	P43155-2;P43155;P43155-3	Carnitine O-acetyltransferase	CRAT
19.583	18.5776	18.5351	18.7865	19.0328	18.2444	18.0783	18.467	18.1479	18.1287	18.1358	18.1337	18.6643	18.6263	18.4239	18.6681	18.626	18.8645	18.2895	19.2875	15.3007	15.4456	15.7083	15.9346	14.4471	17.7446	16.997	17.8402	18.1744	17.8039	10	10	10	37.3	27.566	185	P78417;Q5TA02;P78417-3;P78417-2;Q5TA01	P78417;Q5TA02;P78417-3;P78417-2;Q5TA01	Glutathione S-transferase omega-1	GSTO1
NaN	NaN	NaN	NaN	NaN	NaN	NaN	NaN	NaN	NaN	NaN	NaN	NaN	NaN	NaN	NaN	NaN	NaN	NaN	NaN	17.8648	NaN	17.7913	17.8927	17.6684	NaN	NaN	NaN	NaN	NaN	3	3	3	2.3	154.35	4	Q04656-5;Q04656;Q04656-2;Q04656-3;Q04656-4	Q04656-5;Q04656;Q04656-2;Q04656-3;Q04656-4	Copper-transporting ATPase 1	ATP7A
19.9945	19.4073	19.4912	19.583	19.9645	19.646	19.5905	20.0002	19.7741	20.1089	19.7086	20.0091	19.9813	19.9869	19.8028	20.7635	20.5876	20.7767	20.6065	20.7697	18.305	18.8647	18.4599	18.2633	17.9127	19.6128	19.4806	19.3835	19.3024	19.667	13	13	10	65.3	22.11	446	Q06830;A0A0A0MSI0;A0A0A0MRQ5	Q06830;A0A0A0MSI0;A0A0A0MRQ5	Peroxiredoxin-1	PRDX1
NaN	11.3957	NaN	13.0294	NaN	NaN	NaN	NaN	NaN	10.9572	11.3583	NaN	NaN	NaN	NaN	NaN	11.353	NaN	11.872	11.7175	NaN	12.5131	NaN	10.2957	NaN	11.4243	10.6838	11.3178	11.0625	11.8736	12	12	12	21.9	79.494	18	Q08426;Q08426-2;C9JJE0	Q08426;Q08426-2	Peroxisomal bifunctional enzyme;Enoyl-CoA hydratase/3,2-trans-enoyl-CoA isomerase;3-hydroxyacyl-CoA dehydrogenase	EHHADH
19.9079	20.0956	20.5071	20.5846	19.6915	19.1733	19.4054	19.0639	19.565	19.2471	19.7863	19.8914	20.2022	19.7257	19.8572	21.1152	20.6252	20.9133	21.0147	21.0917	18.8984	18.6604	19.0542	18.7885	18.9326	20.2189	20.114	20.4581	20.228	20.3244	15	15	11	64	35.816	532	Q13011;M0R248;M0QZW4;M0R280;M0QXS7	Q13011;M0R248	Delta(3,5)-Delta(2,4)-dienoyl-CoA isomerase, mitochondrial	ECH1
16.3323	16.4578	16.2849	16.3745	16.1756	15.8702	16.0275	16.1272	15.977	15.8256	16.8669	16.8688	16.9868	16.94	17.0161	15.2919	14.1161	14.7374	14.3121	15.2412	16.0832	15.593	16.0516	15.8027	16.087	17.0145	16.061	16.3996	16.6178	16.7482	12	10	9	53.1	30.54	125	Q13162;H7C3T4;A6NG45;A6NJJ0	Q13162;H7C3T4	Peroxiredoxin-4	PRDX4
13.286	NaN	13.4964	13.6076	13.0604	NaN	NaN	NaN	NaN	NaN	13.7116	13.9496	13.289	13.2792	12.757	15.7301	14.8102	14.9357	16.5511	14.9972	NaN	NaN	11.6653	NaN	11.7978	15.1941	14.4423	13.9605	14.5975	15.3692	7	6	6	38.8	26.319	19	Q13907;Q13907-2;C9JKM8;C9JD53	Q13907;Q13907-2	Isopentenyl-diphosphate Delta-isomerase 1	IDI1
14.0405	14.7069	15.5172	NaN	15.771	15.7044	15.8302	15.9088	NaN	15.945	15.0423	15.4387	14.1222	14.0904	14.8382	15.0319	14.5947	NaN	12.6617	14.7858	14.5209	15.6751	14.3678	NaN	12.4105	17.7073	14.9494	14.8454	15.1125	15.285	9	9	7	34.4	47.91	18	Q14938-6;Q14938-5;Q14938-3;C9JWJ8;Q14938-4;Q14938;K7EN08;Q14938-2;K7EKH0;K7EJB0;K7ESG9;K7EMQ5	Q14938-6;Q14938-5;Q14938-3;C9JWJ8;Q14938-4;Q14938;K7EN08;Q14938-2	Nuclear factor 1 X-type;Nuclear factor 1	NFIX
12.7403	12.7826	12.8778	NaN	12.8866	12.968	13.1217	NaN	12.8905	NaN	NaN	12.2775	12.2338	12.0518	NaN	NaN	NaN	12.992	NaN	NaN	13.8486	13.0332	13.0503	13.5633	13.3806	12.7979	12.6202	12.7231	NaN	12.6453	16	16	1	35.8	74.423	29	Q15067;K7ELT1;I3L0T4;I3L2U4;K7ESC7	Q15067	Peroxisomal acyl-coenzyme A oxidase 1	ACOX1
NaN	NaN	18.7393	NaN	NaN	NaN	NaN	NaN	NaN	NaN	NaN	16.9021	NaN	NaN	NaN	NaN	NaN	NaN	NaN	NaN	NaN	NaN	NaN	NaN	NaN	NaN	NaN	NaN	NaN	NaN	16	1	1	37	74.667	1	Q15067-2;Q15067-3	Q15067-2;Q15067-3	Peroxisomal acyl-coenzyme A oxidase 1	ACOX1
NaN	NaN	NaN	NaN	NaN	NaN	NaN	NaN	NaN	NaN	NaN	NaN	11.3228	NaN	NaN	NaN	NaN	NaN	NaN	NaN	NaN	NaN	13.7594	13.7658	NaN	NaN	11.9838	NaN	NaN	NaN	5	5	5	27.1	21.995	11	Q15126	Q15126	Phosphomevalonate kinase	PMVK
16.9296	NaN	16.8341	17.0714	16.8568	16.6902	16.5301	16.4663	16.929	NaN	15.9574	17.4472	17.359	17.4882	18.1926	14.6807	NaN	NaN	NaN	NaN	15.3436	15.3583	15.7412	14.2948	15.7572	16.2988	13.4495	15.7131	NaN	15.7538	10	10	2	30.6	41.293	31	Q16539;B4E0K5;Q16539-3;Q16539-5;Q16539-4	Q16539;B4E0K5;Q16539-3;Q16539-5;Q16539-4	Mitogen-activated protein kinase 14	MAPK14
NaN	NaN	NaN	NaN	NaN	NaN	NaN	NaN	NaN	NaN	NaN	NaN	NaN	NaN	NaN	NaN	NaN	NaN	NaN	NaN	NaN	13.9589	NaN	NaN	NaN	NaN	NaN	NaN	NaN	NaN	3	3	3	15	18.44	9	Q53FP2	Q53FP2	Transmembrane protein 35	TMEM35
17.7023	17.5537	17.3056	17.2759	17.6383	17.3943	17.1174	17.2779	17.5434	16.3317	18.669	17.912	NaN	17.9212	18.1579	16.2537	NaN	15.5574	15.5709	NaN	15.1658	14.4733	16.035	15.9498	15.6744	17.0639	15.1673	NaN	16.634	16.6679	6	6	6	20.2	48.392	32	Q6DKJ4;A0A0G2JQK5;Q6DKJ4-3;I3L4V6;Q6DKJ4-2;A0A0C4DGI2	Q6DKJ4;A0A0G2JQK5;Q6DKJ4-3	Nucleoredoxin	NXN
18.6613	18.5465	18.6609	18.6415	18.5494	17.8986	17.7724	17.8277	17.737	17.6151	18.3181	18.066	17.9149	18.2548	18.307	18.2435	17.109	17.9268	18.082	18.069	17.7982	16.4321	17.6501	17.6498	17.7161	18.0523	17.5605	18.1025	18.0645	18.0336	18	18	17	55.7	45.394	279	Q6YN16;Q6YN16-2	Q6YN16;Q6YN16-2	Hydroxysteroid dehydrogenase-like protein 2	HSDL2
16.1592	16.1808	16.2164	14.9903	16.0933	15.0494	15.657	14.4451	15.933	NaN	14.3368	17.3318	13.6687	12.2003	15.3687	16.9525	15.9572	15.8892	16.1685	16.3779	NaN	13.6366	14.8404	14.0429	NaN	16.841	16.705	17.0423	16.481	16.9428	11	11	11	40.2	56.527	57	Q7Z434;Q7Z434-4;Q7Z434-2;Q7Z434-5;Q7Z434-3	Q7Z434;Q7Z434-4	Mitochondrial antiviral-signaling protein	MAVS
13.266	13.9786	14.1294	13.4097	14.4001	NaN	14.8526	11.3881	NaN	14.6304	NaN	12.7035	12.467	12.8317	12.4806	NaN	NaN	NaN	NaN	NaN	NaN	NaN	12.7241	13.0169	11.9204	12.5748	13.3707	13.5621	11.2472	12.6492	6	6	6	20.7	40.14	14	Q8N4Q0;Q8N4Q0-2;J3QQQ7;J3KTQ8	Q8N4Q0;Q8N4Q0-2	Zinc-binding alcohol dehydrogenase domain-containing protein 2	ZADH2
14.7615	15.6656	14.9825	15.9515	14.6693	14.0875	13.8651	14.1149	14.2826	14.1398	15.0426	15.2279	15.5865	14.9489	14.7888	15.7094	13.9475	12.772	15.6393	15.7537	14.037	13.945	NaN	13.9907	14.329	15.1447	15.9165	15.8016	15.1451	15.5483	9	9	9	33.8	40.744	66	Q8NBU5;Q8NBU5-2	Q8NBU5;Q8NBU5-2	ATPase family AAA domain-containing protein 1	ATAD1
9.75957	10.1184	9.90997	11.6189	10.2729	NaN	NaN	9.67154	NaN	10.0622	NaN	10.5087	9.20526	10.6511	10.8696	NaN	NaN	NaN	NaN	10.2267	NaN	NaN	NaN	NaN	8.9663	11.1942	8.90674	NaN	NaN	9.84729	7	7	7	40.7	23.881	25	Q8TED1;E7ETY7;J3KNB5	Q8TED1;E7ETY7	Probable glutathione peroxidase 8;Glutathione peroxidase	GPX8
12.1009	11.3979	11.5604	NaN	11.0636	NaN	NaN	12.4161	NaN	11.3896	13.6806	NaN	12.5947	NaN	NaN	NaN	11.8427	NaN	NaN	11.3275	13.9994	13.1623	13.9458	13.944	14.1335	12.5859	NaN	12.7462	NaN	12.9133	10	10	10	48.4	21.404	30	Q8WWM9;K7EMC7;K7EIM9	Q8WWM9;K7EMC7	Cytoglobin	CYGB
13.0431	14.7354	12.1562	NaN	NaN	12.8976	13.0878	NaN	NaN	NaN	13.9295	NaN	NaN	NaN	13.348	13.2224	NaN	NaN	NaN	15.0436	NaN	14.208	NaN	12.2535	NaN	NaN	15.6041	14.1227	14.2667	NaN	23	23	23	21.7	165.27	44	Q92626;H7C1W1;Q92626-2;C9J4I9;H7C300;H7C3W2	Q92626;H7C1W1;Q92626-2	Peroxidasin homolog	PXDN
NaN	NaN	NaN	NaN	NaN	NaN	NaN	NaN	NaN	NaN	NaN	NaN	NaN	NaN	NaN	14.9303	NaN	13.9346	13.9615	14.6352	NaN	NaN	NaN	NaN	NaN	NaN	NaN	NaN	NaN	NaN	4	4	4	18.5	39.8	7	Q969V5	Q969V5	Mitochondrial ubiquitin ligase activator of NFKB 1	MUL1
NaN	NaN	NaN	NaN	NaN	NaN	NaN	NaN	NaN	NaN	NaN	NaN	NaN	NaN	NaN	14.3943	NaN	NaN	15.2817	15.0657	NaN	NaN	NaN	NaN	NaN	NaN	NaN	NaN	NaN	NaN	2	2	2	7.2	38.023	3	Q969Z3;X1WI34;Q969Z3-2	Q969Z3;X1WI34;Q969Z3-2	Mitochondrial amidoxime reducing component 2	2024-03-02
NaN	11.1457	11.0454	NaN	NaN	NaN	NaN	11.0613	NaN	NaN	NaN	NaN	10.7569	10.3346	NaN	NaN	NaN	NaN	NaN	NaN	NaN	NaN	NaN	NaN	NaN	11.0551	NaN	NaN	NaN	10.8552	3	3	3	33.2	20.996	12	Q96SL4	Q96SL4	Glutathione peroxidase 7	GPX7
NaN	NaN	NaN	NaN	NaN	NaN	NaN	NaN	NaN	NaN	NaN	NaN	NaN	NaN	NaN	NaN	NaN	16.9091	16.9242	16.8287	NaN	NaN	NaN	NaN	NaN	NaN	NaN	NaN	NaN	NaN	4	4	4	8.8	76.826	5	Q99424;C9J0G0;H7C4Q2	Q99424;C9J0G0	Peroxisomal acyl-coenzyme A oxidase 2;Acyl-coenzyme A oxidase	ACOX2
17.1912	17.4273	17.975	18.0316	17.2225	18.723	18.6058	18.2452	18.621	17.2557	17.6463	18.4194	18.0535	17.5399	17.3628	20.4711	21.4466	21.0647	19.9877	20.862	17.4029	15.5087	17.4015	15.604	14.1752	18.1615	18.7428	18.5563	18.1441	17.8631	11	11	10	68.3	19.891	229	Q99497;K7ELW0;K7EN27	Q99497;K7ELW0;K7EN27	Protein deglycase DJ-1	PARK7
NaN	NaN	NaN	NaN	NaN	NaN	NaN	NaN	NaN	NaN	NaN	NaN	NaN	NaN	NaN	17.544	17.3758	17.6444	17.5644	17.5468	NaN	NaN	NaN	NaN	NaN	NaN	NaN	NaN	NaN	NaN	2	2	2	31.3	16.62	5	Q99735;Q99735-2	Q99735;Q99735-2	Microsomal glutathione S-transferase 2	MGST2
NaN	14.3613	13.9048	13.2754	14.2993	NaN	NaN	NaN	NaN	NaN	14.7871	13.6784	13.1372	13.2049	14.2192	NaN	15.0845	NaN	NaN	NaN	13.665	13.9578	13.7652	13.9198	13.9193	15.8578	NaN	15.5274	16.2724	15.6981	3	3	3	21.7	18.383	26	Q99757;M0QXH0;F8WDN2	Q99757;M0QXH0	Thioredoxin, mitochondrial	TXN2
14.4056	12.0701	14.1738	13.7646	13.8283	13.3325	12.5939	14.1015	13.3058	13.9846	14.5858	15.222	15.474	15.1467	14.4101	14.6996	13.0741	13.5523	13.7374	14.4808	12.339	12.9859	NaN	NaN	12.4015	14.07	14.1748	15.0417	14.9385	13.6833	5	5	5	50.4	13.941	62	Q9BRA2;I3L0K2;I3L3M7;I3L2R6	Q9BRA2;I3L0K2;I3L3M7;I3L2R6	Thioredoxin domain-containing protein 17	TXNDC17
13.5506	NaN	NaN	13.6245	13.0229	13.3123	NaN	NaN	12.6651	12.4611	13.3336	NaN	12.7874	NaN	NaN	NaN	NaN	NaN	NaN	NaN	NaN	NaN	NaN	12.2044	11.7401	NaN	NaN	13.0098	NaN	NaN	4	4	3	28.9	24.462	8	Q9BRX8-2;Q9BRX8	Q9BRX8-2;Q9BRX8	Redox-regulatory protein FAM213A	FAM213A
14.4612	14.8024	14.2141	13.7544	14.496	13.9254	13.9154	13.8682	14.0701	13.3028	14.6554	14.584	14.4053	14.3335	14.5677	NaN	NaN	NaN	NaN	NaN	NaN	NaN	14.7494	14.9956	14.6054	14.2675	NaN	14.4465	14.4514	13.9589	5	5	5	33.6	23.916	41	Q9BTZ2-8;Q9BTZ2-4;Q9BTZ2;F5GWZ1;Q9BTZ2-3;Q9BTZ2-7;Q9BTZ2-2;Q9BTZ2-5;F6TD35;E9PFL3;H0YN69;Q6PKH6;Q6PKH6-2;P0CG22;H0YNP7;A0A087WXI8	Q9BTZ2-8;Q9BTZ2-4;Q9BTZ2;F5GWZ1;Q9BTZ2-3;Q9BTZ2-7;Q9BTZ2-2;Q9BTZ2-5	Dehydrogenase/reductase SDR family member 4	DHRS4
20.4246	20.304	20.2185	20.2091	20.3467	19.0768	19.0474	18.7903	18.8608	18.7056	19.6541	19.2783	19.0491	18.9074	19.7443	20.0451	18.7222	19.9802	19.869	19.6639	18.3989	18.1125	18.8333	18.8161	18.8183	18.7253	15.18	18.6312	18.4719	18.3857	12	12	11	69.2	26.752	125	Q9BXS1	Q9BXS1	Isopentenyl-diphosphate delta-isomerase 2	IDI2
NaN	NaN	NaN	NaN	NaN	NaN	NaN	NaN	NaN	NaN	11.3477	NaN	NaN	NaN	NaN	NaN	NaN	NaN	NaN	NaN	NaN	NaN	NaN	NaN	NaN	NaN	NaN	NaN	NaN	NaN	5	5	5	50.4	14.259	15	Q9BYN0	Q9BYN0	Sulfiredoxin-1	SRXN1
15.1853	NaN	NaN	NaN	15.2492	NaN	NaN	NaN	NaN	15.9573	NaN	NaN	NaN	15.9695	NaN	16.8526	18.5411	18.2559	18.2501	NaN	NaN	NaN	NaN	NaN	NaN	15.5956	16.5899	15.7507	NaN	15.8945	11	11	1	46.5	38.464	35	Q9GZY8;Q9GZY8-5;Q9GZY8-4;Q9GZY8-3;C9JHF5;E9PPW6;E9PK16;C9JU19	Q9GZY8;Q9GZY8-5;Q9GZY8-4;Q9GZY8-3	Mitochondrial fission factor	MFF
NaN	NaN	NaN	NaN	NaN	NaN	NaN	NaN	NaN	NaN	NaN	NaN	NaN	NaN	NaN	NaN	NaN	NaN	NaN	NaN	20.3885	20.7392	20.3716	20.2995	20.4161	NaN	NaN	NaN	NaN	NaN	8	8	6	18.3	61.064	9	Q9UJ83-2;Q9UJ83;Q9UJ83-3;Q9UJ83-4;C9J306;B3KPX4;C9JJM7	Q9UJ83-2;Q9UJ83;Q9UJ83-3;Q9UJ83-4;C9J306;B3KPX4	2-hydroxyacyl-CoA lyase 1	HACL1
19.294	19.8388	19.7704	20.0242	18.8604	19.0099	19.1348	19.1839	19.3209	19.3625	19.3873	19.711	19.5441	19.7063	19.4275	20.2355	20.0181	19.8046	19.8896	20.0366	18.2621	19.0659	18.2728	18.4309	18.4228	19.426	19.3828	18.9841	18.8843	19.564	8	8	8	49.1	25.497	111	Q9Y2Q3;Q9Y2Q3-3;Q9Y2Q3-2;Q9Y2Q3-4;E9PFN5;C9JNT3	Q9Y2Q3;Q9Y2Q3-3;Q9Y2Q3-2;Q9Y2Q3-4;E9PFN5	Glutathione S-transferase kappa 1	GSTK1
16.9684	18.7737	18.1241	18.1453	18.1899	18.3402	17.9875	18.4278	18.5499	18.8258	17.4963	18.9271	19.2264	19.4103	18.3949	18.6965	18.1067	18.4487	18.5721	17.8848	15.4642	15.2181	15.957	16.0231	14.2781	18.6491	19.2147	18.8245	18.8338	18.8421	4	4	4	42.8	16.937	82	Q9Y3D6	Q9Y3D6	Mitochondrial fission 1 protein	FIS1
14.5812	NaN	NaN	15.0171	14.6638	15.3816	15.2739	15.1484	15.3576	15.1329	NaN	14.1347	14.3555	14.2473	14.2484	NaN	NaN	NaN	NaN	NaN	NaN	NaN	NaN	NaN	13.5824	NaN	NaN	NaN	NaN	NaN	5	5	5	19	38.628	6	Q9Y5Y5;Q9Y5Y5-2;E9PLS4;E9PP98;E9PMM3;E9PMS3;E9PQW0	Q9Y5Y5;Q9Y5Y5-2;E9PLS4;E9PP98	Peroxisomal membrane protein PEX16	PEX16
